# Supplementary material for: Self-cyclisation as a general and efficient platform for peptide and protein macrocyclisation
Source: Commun Chem. 2023 Mar 4;6:48. doi: 10.1038/s42004-023-00841-5 (PMC9985607; doi:10.1038/s42004-023-00841-5)
Supplement: Supplementary file 4 — Supplementary Data 2 [file 42004_2023_841_MOESM4_ESM.zip]

Archive with 14 entries (14 files):
- L0_250ns_end.pdb
- __MACOSX/._L0_250ns_end.pdb
- L0_250ns_start.pdb
- __MACOSX/._L0_250ns_start.pdb
- L7_250ns_end.pdb
- __MACOSX/._L7_250ns_end.pdb
- L7_250ns_start.pdb
- __MACOSX/._L7_250ns_start.pdb
- L12_250ns_end.pdb
- __MACOSX/._L12_250ns_end.pdb
- L12_250ns_start.pdb
- __MACOSX/._L12_250ns_start.pdb
- readme.txt
- __MACOSX/._readme.txt
