# Supplementary material for: Self-cyclisation as a general and efficient platform for peptide and protein macrocyclisation
Source: Commun Chem. 2023 Mar 4;6:48. doi: 10.1038/s42004-023-00841-5 (PMC9985607; doi:10.1038/s42004-023-00841-5)
Supplement: Supplementary file 4 — Supplementary Data 2 [file 42004_2023_841_MOESM4_ESM.zip › L0_250ns_end.pdb]

ATOM      1  H1  LEU     1      41.185  25.201  42.865  1.00  0.00           H  
ATOM      2  H2  LEU     1      42.061  26.169  41.943  1.00  0.00           H  
ATOM      3  N   LEU     1      41.140  26.029  42.305  1.00  0.00           N  
ATOM      4  H3  LEU     1      40.457  26.015  41.574  1.00  0.00           H  
ATOM      5  CA  LEU     1      40.860  27.185  43.211  1.00  0.00           C  
ATOM      6  CB  LEU     1      39.639  26.861  44.035  1.00  0.00           C  
ATOM      7  CG  LEU     1      38.339  26.577  43.254  1.00  0.00           C  
ATOM      8  CD1 LEU     1      37.420  25.764  44.190  1.00  0.00           C  
ATOM      9  CD2 LEU     1      37.783  27.866  42.653  1.00  0.00           C  
ATOM     10  C   LEU     1      42.002  27.564  44.109  1.00  0.00           C  
ATOM     11  O   LEU     1      42.748  26.721  44.625  1.00  0.00           O  
ATOM     12  N   PRO     2      42.416  28.850  44.083  1.00  0.00           N  
ATOM     13  CA  PRO     2      43.484  29.417  44.946  1.00  0.00           C  
ATOM     14  CB  PRO     2      43.547  30.915  44.529  1.00  0.00           C  
ATOM     15  CG  PRO     2      42.267  31.281  43.842  1.00  0.00           C  
ATOM     16  CD  PRO     2      41.875  29.922  43.180  1.00  0.00           C  
ATOM     17  C   PRO     2      43.046  29.381  46.416  1.00  0.00           C  
ATOM     18  O   PRO     2      41.837  29.331  46.747  1.00  0.00           O  
ATOM     19  N   GLY     3      44.054  29.607  47.252  1.00  0.00           N  
ATOM     20  H   GLY     3      44.897  30.004  46.888  1.00  0.00           H  
ATOM     21  CA  GLY     3      44.011  29.319  48.718  1.00  0.00           C  
ATOM     22  C   GLY     3      43.712  27.882  48.988  1.00  0.00           C  
ATOM     23  O   GLY     3      43.845  27.017  48.148  1.00  0.00           O  
ATOM     24  N   THR     4      43.281  27.651  50.259  1.00  0.00           N  
ATOM     25  H   THR     4      43.392  28.392  50.922  1.00  0.00           H  
ATOM     26  CA  THR     4      42.932  26.328  50.768  1.00  0.00           C  
ATOM     27  CB  THR     4      43.828  25.922  51.979  1.00  0.00           C  
ATOM     28  OG1 THR     4      44.277  27.057  52.712  1.00  0.00           O  
ATOM     29  HG1 THR     4      45.171  27.302  52.338  1.00  0.00           H  
ATOM     30  CG2 THR     4      44.945  25.053  51.506  1.00  0.00           C  
ATOM     31  C   THR     4      41.491  26.160  51.289  1.00  0.00           C  
ATOM     32  O   THR     4      41.044  25.016  51.399  1.00  0.00           O  
ATOM     33  N   GLY     5      40.764  27.269  51.628  1.00  0.00           N  
ATOM     34  H   GLY     5      41.242  28.143  51.706  1.00  0.00           H  
ATOM     35  CA  GLY     5      39.429  27.250  52.158  1.00  0.00           C  
ATOM     36  C   GLY     5      38.744  28.658  52.361  1.00  0.00           C  
ATOM     37  O   GLY     5      39.239  29.404  53.189  1.00  0.00           O  
ATOM     38  N   GLN     6      37.569  28.860  51.800  1.00  0.00           N  
ATOM     39  H   GLN     6      37.064  28.099  51.393  1.00  0.00           H  
ATOM     40  CA  GLN     6      36.737  30.100  52.097  1.00  0.00           C  
ATOM     41  CB  GLN     6      35.530  30.159  51.197  1.00  0.00           C  
ATOM     42  CG  GLN     6      35.274  31.691  51.118  1.00  0.00           C  
ATOM     43  CD  GLN     6      33.973  31.931  50.298  1.00  0.00           C  
ATOM     44  OE1 GLN     6      32.847  31.829  50.634  1.00  0.00           O  
ATOM     45  NE2 GLN     6      34.164  32.265  49.017  1.00  0.00           N  
ATOM     46 HE21 GLN     6      33.344  32.297  48.446  1.00  0.00           H  
ATOM     47 HE22 GLN     6      35.086  32.370  48.645  1.00  0.00           H  
ATOM     48  C   GLN     6      36.158  29.969  53.565  1.00  0.00           C  
ATOM     49  O   GLN     6      35.008  29.658  53.873  1.00  0.00           O  
ATOM     50  N   ALA     7      37.062  30.125  54.522  1.00  0.00           N  
ATOM     51  H   ALA     7      38.042  30.079  54.329  1.00  0.00           H  
ATOM     52  CA  ALA     7      36.642  30.183  55.933  1.00  0.00           C  
ATOM     53  CB  ALA     7      37.781  29.815  56.861  1.00  0.00           C  
ATOM     54  C   ALA     7      36.014  31.509  56.397  1.00  0.00           C  
ATOM     55  O   ALA     7      36.601  32.573  56.071  1.00  0.00           O  
ATOM     56  N   LYS     8      35.119  31.399  57.370  1.00  0.00           N  
ATOM     57  H   LYS     8      35.067  30.554  57.902  1.00  0.00           H  
ATOM     58  CA  LYS     8      34.189  32.456  57.829  1.00  0.00           C  
ATOM     59  CB  LYS     8      33.463  31.930  59.090  1.00  0.00           C  
ATOM     60  CG  LYS     8      32.394  31.019  58.600  1.00  0.00           C  
ATOM     61  CD  LYS     8      32.038  29.966  59.613  1.00  0.00           C  
ATOM     62  CE  LYS     8      30.704  29.319  59.129  1.00  0.00           C  
ATOM     63  NZ  LYS     8      30.252  28.304  60.109  1.00  0.00           N  
ATOM     64  HZ1 LYS     8      30.818  27.504  59.907  1.00  0.00           H  
ATOM     65  HZ2 LYS     8      29.282  28.087  60.001  1.00  0.00           H  
ATOM     66  HZ3 LYS     8      30.334  28.576  61.068  1.00  0.00           H  
ATOM     67  C   LYS     8      34.584  33.990  58.094  1.00  0.00           C  
ATOM     68  O   LYS     8      33.701  34.814  57.792  1.00  0.00           O  
ATOM     69  N   PRO     9      35.792  34.272  58.673  1.00  0.00           N  
ATOM     70  CA  PRO     9      36.260  35.687  58.842  1.00  0.00           C  
ATOM     71  CB  PRO     9      37.604  35.442  59.499  1.00  0.00           C  
ATOM     72  CG  PRO     9      37.185  34.382  60.478  1.00  0.00           C  
ATOM     73  CD  PRO     9      36.526  33.386  59.555  1.00  0.00           C  
ATOM     74  C   PRO     9      36.295  36.391  57.488  1.00  0.00           C  
ATOM     75  O   PRO     9      36.940  35.980  56.505  1.00  0.00           O  
ATOM     76  N   GLN    10      35.324  37.287  57.266  1.00  0.00           N  
ATOM     77  H   GLN    10      34.627  37.513  57.946  1.00  0.00           H  
ATOM     78  CA  GLN    10      35.040  37.945  55.923  1.00  0.00           C  
ATOM     79  CB  GLN    10      33.689  37.526  55.426  1.00  0.00           C  
ATOM     80  CG  GLN    10      33.749  36.006  55.011  1.00  0.00           C  
ATOM     81  CD  GLN    10      32.417  35.341  54.702  1.00  0.00           C  
ATOM     82  OE1 GLN    10      31.340  35.577  55.309  1.00  0.00           O  
ATOM     83  NE2 GLN    10      32.518  34.363  53.783  1.00  0.00           N  
ATOM     84 HE21 GLN    10      31.888  33.587  53.752  1.00  0.00           H  
ATOM     85 HE22 GLN    10      33.312  34.347  53.175  1.00  0.00           H  
ATOM     86  C   GLN    10      35.171  39.482  55.762  1.00  0.00           C  
ATOM     87  O   GLN    10      35.376  40.237  56.768  1.00  0.00           O  
ATOM     88  N   ILE    11      35.311  39.972  54.488  1.00  0.00           N  
ATOM     89  H   ILE    11      35.152  39.401  53.683  1.00  0.00           H  
ATOM     90  CA  ILE    11      35.465  41.440  54.159  1.00  0.00           C  
ATOM     91  CB  ILE    11      35.949  41.557  52.693  1.00  0.00           C  
ATOM     92  CG1 ILE    11      37.423  40.925  52.628  1.00  0.00           C  
ATOM     93  CG2 ILE    11      35.921  42.985  52.226  1.00  0.00           C  
ATOM     94  CD  ILE    11      38.173  41.024  51.286  1.00  0.00           C  
ATOM     95  C   ILE    11      34.080  42.027  54.425  1.00  0.00           C  
ATOM     96  O   ILE    11      33.075  41.528  53.889  1.00  0.00           O  
ATOM     97  N   PRO    12      33.896  43.254  55.024  1.00  0.00           N  
ATOM     98  CA  PRO    12      32.540  43.825  55.265  1.00  0.00           C  
ATOM     99  CB  PRO    12      32.719  44.750  56.476  1.00  0.00           C  
ATOM    100  CG  PRO    12      34.105  44.437  57.061  1.00  0.00           C  
ATOM    101  CD  PRO    12      34.885  44.094  55.782  1.00  0.00           C  
ATOM    102  C   PRO    12      31.896  44.435  53.997  1.00  0.00           C  
ATOM    103  O   PRO    12      32.459  44.565  52.878  1.00  0.00           O  
ATOM    104  N   LYS    13      30.587  44.690  54.089  1.00  0.00           N  
ATOM    105  H   LYS    13      30.124  44.188  54.819  1.00  0.00           H  
ATOM    106  CA  LYS    13      29.725  45.506  53.290  1.00  0.00           C  
ATOM    107  CB  LYS    13      30.187  46.995  53.180  1.00  0.00           C  
ATOM    108  CG  LYS    13      30.244  47.539  54.650  1.00  0.00           C  
ATOM    109  CD  LYS    13      29.882  49.017  54.591  1.00  0.00           C  
ATOM    110  CE  LYS    13      30.677  49.736  55.680  1.00  0.00           C  
ATOM    111  NZ  LYS    13      30.116  51.133  56.010  1.00  0.00           N  
ATOM    112  HZ1 LYS    13      29.898  51.662  55.190  1.00  0.00           H  
ATOM    113  HZ2 LYS    13      30.799  51.603  56.568  1.00  0.00           H  
ATOM    114  HZ3 LYS    13      29.346  50.903  56.605  1.00  0.00           H  
ATOM    115  C   LYS    13      29.259  45.075  51.913  1.00  0.00           C  
ATOM    116  O   LYS    13      29.732  44.046  51.413  1.00  0.00           O  
ATOM    117  N   ASP    14      28.123  45.590  51.454  1.00  0.00           N  
ATOM    118  H   ASP    14      27.804  46.302  52.080  1.00  0.00           H  
ATOM    119  CA  ASP    14      27.346  45.416  50.216  1.00  0.00           C  
ATOM    120  CB  ASP    14      25.838  45.648  50.517  1.00  0.00           C  
ATOM    121  CG  ASP    14      25.597  47.114  50.786  1.00  0.00           C  
ATOM    122  OD1 ASP    14      24.899  47.653  49.939  1.00  0.00           O  
ATOM    123  OD2 ASP    14      26.362  47.736  51.528  1.00  0.00           O  
ATOM    124  C   ASP    14      27.918  46.056  48.966  1.00  0.00           C  
ATOM    125  O   ASP    14      28.563  47.069  49.076  1.00  0.00           O  
ATOM    126  N   LYS    15      27.240  45.641  47.816  1.00  0.00           N  
ATOM    127  H   LYS    15      26.563  44.924  47.982  1.00  0.00           H  
ATOM    128  CA  LYS    15      27.462  46.206  46.475  1.00  0.00           C  
ATOM    129  CB  LYS    15      26.559  45.578  45.409  1.00  0.00           C  
ATOM    130  CG  LYS    15      27.225  44.178  45.022  1.00  0.00           C  
ATOM    131  CD  LYS    15      26.279  43.278  44.289  1.00  0.00           C  
ATOM    132  CE  LYS    15      26.953  42.055  43.609  1.00  0.00           C  
ATOM    133  NZ  LYS    15      26.018  41.177  42.870  1.00  0.00           N  
ATOM    134  HZ1 LYS    15      26.653  40.523  42.459  1.00  0.00           H  
ATOM    135  HZ2 LYS    15      25.609  41.761  42.169  1.00  0.00           H  
ATOM    136  HZ3 LYS    15      25.355  40.755  43.489  1.00  0.00           H  
ATOM    137  C   LYS    15      27.468  47.744  46.401  1.00  0.00           C  
ATOM    138  O   LYS    15      28.329  48.412  45.771  1.00  0.00           O  
ATOM    139  N   SER    16      26.431  48.290  47.061  1.00  0.00           N  
ATOM    140  H   SER    16      25.790  47.717  47.572  1.00  0.00           H  
ATOM    141  CA  SER    16      26.374  49.777  47.305  1.00  0.00           C  
ATOM    142  CB  SER    16      24.903  50.151  47.625  1.00  0.00           C  
ATOM    143  OG  SER    16      24.720  51.552  47.887  1.00  0.00           O  
ATOM    144  HG  SER    16      24.841  52.018  47.011  1.00  0.00           H  
ATOM    145  C   SER    16      27.347  50.320  48.366  1.00  0.00           C  
ATOM    146  O   SER    16      28.301  50.997  47.934  1.00  0.00           O  
ATOM    147  N   LYS    17      27.225  49.936  49.647  1.00  0.00           N  
ATOM    148  H   LYS    17      26.666  49.138  49.872  1.00  0.00           H  
ATOM    149  CA  LYS    17      28.031  50.620  50.685  1.00  0.00           C  
ATOM    150  CB  LYS    17      27.393  50.740  52.034  1.00  0.00           C  
ATOM    151  CG  LYS    17      26.662  52.107  52.179  1.00  0.00           C  
ATOM    152  CD  LYS    17      25.439  52.147  51.293  1.00  0.00           C  
ATOM    153  CE  LYS    17      24.666  53.439  51.533  1.00  0.00           C  
ATOM    154  NZ  LYS    17      23.701  53.647  50.457  1.00  0.00           N  
ATOM    155  HZ1 LYS    17      24.092  54.288  49.797  1.00  0.00           H  
ATOM    156  HZ2 LYS    17      22.845  54.028  50.807  1.00  0.00           H  
ATOM    157  HZ3 LYS    17      23.498  52.794  49.976  1.00  0.00           H  
ATOM    158  C   LYS    17      29.575  50.401  50.829  1.00  0.00           C  
ATOM    159  O   LYS    17      30.173  50.989  51.696  1.00  0.00           O  
ATOM    160  N   VAL    18      30.192  49.483  50.072  1.00  0.00           N  
ATOM    161  H   VAL    18      29.664  48.810  49.555  1.00  0.00           H  
ATOM    162  CA  VAL    18      31.653  49.242  49.956  1.00  0.00           C  
ATOM    163  CB  VAL    18      32.267  49.714  48.617  1.00  0.00           C  
ATOM    164  CG1 VAL    18      31.776  48.853  47.446  1.00  0.00           C  
ATOM    165  CG2 VAL    18      32.022  51.205  48.293  1.00  0.00           C  
ATOM    166  C   VAL    18      32.630  49.571  51.104  1.00  0.00           C  
ATOM    167  O   VAL    18      33.032  50.642  51.374  1.00  0.00           O  
ATOM    168  N   ALA    19      33.360  48.525  51.244  1.00  0.00           N  
ATOM    169  H   ALA    19      33.291  47.784  50.576  1.00  0.00           H  
ATOM    170  CA  ALA    19      34.419  48.387  52.322  1.00  0.00           C  
ATOM    171  CB  ALA    19      34.101  47.299  53.319  1.00  0.00           C  
ATOM    172  C   ALA    19      35.844  48.179  51.812  1.00  0.00           C  
ATOM    173  O   ALA    19      36.790  48.627  52.458  1.00  0.00           O  
ATOM    174  N   GLY    20      35.994  47.575  50.626  1.00  0.00           N  
ATOM    175  H   GLY    20      35.149  47.402  50.120  1.00  0.00           H  
ATOM    176  CA  GLY    20      37.313  47.237  49.963  1.00  0.00           C  
ATOM    177  C   GLY    20      37.860  48.400  49.054  1.00  0.00           C  
ATOM    178  O   GLY    20      37.087  48.886  48.253  1.00  0.00           O  
ATOM    179  N   TYR    21      39.067  48.893  49.294  1.00  0.00           N  
ATOM    180  H   TYR    21      39.576  48.521  50.070  1.00  0.00           H  
ATOM    181  CA  TYR    21      39.514  50.092  48.627  1.00  0.00           C  
ATOM    182  CB  TYR    21      39.252  51.319  49.441  1.00  0.00           C  
ATOM    183  CG  TYR    21      37.882  51.853  49.385  1.00  0.00           C  
ATOM    184  CD1 TYR    21      37.714  53.005  48.659  1.00  0.00           C  
ATOM    185  HD1 TYR    21      38.351  53.204  47.796  1.00  0.00           H  
ATOM    186  CD2 TYR    21      36.849  51.377  50.193  1.00  0.00           C  
ATOM    187  HD2 TYR    21      36.911  50.488  50.820  1.00  0.00           H  
ATOM    188  CE1 TYR    21      36.513  53.803  48.751  1.00  0.00           C  
ATOM    189  HE1 TYR    21      36.462  54.730  48.179  1.00  0.00           H  
ATOM    190  CE2 TYR    21      35.635  52.099  50.249  1.00  0.00           C  
ATOM    191  HE2 TYR    21      34.872  51.777  50.957  1.00  0.00           H  
ATOM    192  CZ  TYR    21      35.439  53.322  49.515  1.00  0.00           C  
ATOM    193  OH  TYR    21      34.418  54.193  49.545  1.00  0.00           O  
ATOM    194  HH  TYR    21      34.470  54.809  48.759  1.00  0.00           H  
ATOM    195  C   TYR    21      40.965  49.993  48.286  1.00  0.00           C  
ATOM    196  O   TYR    21      41.843  49.800  49.121  1.00  0.00           O  
ATOM    197  N   ILE    22      41.228  49.941  46.975  1.00  0.00           N  
ATOM    198  H   ILE    22      40.537  50.028  46.257  1.00  0.00           H  
ATOM    199  CA  ILE    22      42.539  49.728  46.413  1.00  0.00           C  
ATOM    200  CB  ILE    22      42.572  49.070  45.042  1.00  0.00           C  
ATOM    201  CG1 ILE    22      41.484  49.604  44.157  1.00  0.00           C  
ATOM    202  CG2 ILE    22      42.692  47.557  45.179  1.00  0.00           C  
ATOM    203  CD  ILE    22      41.426  49.102  42.730  1.00  0.00           C  
ATOM    204  C   ILE    22      43.381  50.970  46.396  1.00  0.00           C  
ATOM    205  O   ILE    22      43.083  51.945  45.703  1.00  0.00           O  
ATOM    206  N   GLU    23      44.184  51.043  47.474  1.00  0.00           N  
ATOM    207  H   GLU    23      44.133  50.398  48.236  1.00  0.00           H  
ATOM    208  CA  GLU    23      45.286  52.050  47.498  1.00  0.00           C  
ATOM    209  CB  GLU    23      45.105  52.793  48.805  1.00  0.00           C  
ATOM    210  CG  GLU    23      44.106  53.948  48.554  1.00  0.00           C  
ATOM    211  CD  GLU    23      43.467  54.514  49.851  1.00  0.00           C  
ATOM    212  OE1 GLU    23      42.621  53.775  50.403  1.00  0.00           O  
ATOM    213  OE2 GLU    23      44.073  55.412  50.495  1.00  0.00           O  
ATOM    214  C   GLU    23      46.719  51.406  47.294  1.00  0.00           C  
ATOM    215  O   GLU    23      47.077  50.330  47.793  1.00  0.00           O  
ATOM    216  N   ILE    24      47.560  52.185  46.597  1.00  0.00           N  
ATOM    217  H   ILE    24      47.297  53.129  46.399  1.00  0.00           H  
ATOM    218  CA  ILE    24      48.904  51.847  46.158  1.00  0.00           C  
ATOM    219  CB  ILE    24      48.875  50.898  44.925  1.00  0.00           C  
ATOM    220  CG1 ILE    24      50.311  50.481  44.598  1.00  0.00           C  
ATOM    221  CG2 ILE    24      48.104  51.453  43.755  1.00  0.00           C  
ATOM    222  CD  ILE    24      50.360  49.358  43.602  1.00  0.00           C  
ATOM    223  C   ILE    24      49.639  53.205  45.962  1.00  0.00           C  
ATOM    224  O   ILE    24      49.236  53.987  45.086  1.00  0.00           O  
ATOM    225  N   PRO    25      50.632  53.552  46.787  1.00  0.00           N  
ATOM    226  CA  PRO    25      51.485  54.759  46.605  1.00  0.00           C  
ATOM    227  CB  PRO    25      52.584  54.472  47.641  1.00  0.00           C  
ATOM    228  CG  PRO    25      51.808  54.003  48.848  1.00  0.00           C  
ATOM    229  CD  PRO    25      50.861  53.031  48.191  1.00  0.00           C  
ATOM    230  C   PRO    25      52.082  55.046  45.189  1.00  0.00           C  
ATOM    231  O   PRO    25      52.172  56.178  44.599  1.00  0.00           O  
ATOM    232  N   ASP    26      52.375  53.880  44.489  1.00  0.00           N  
ATOM    233  H   ASP    26      52.608  53.061  45.014  1.00  0.00           H  
ATOM    234  CA  ASP    26      52.886  53.727  43.061  1.00  0.00           C  
ATOM    235  CB  ASP    26      53.748  52.454  42.913  1.00  0.00           C  
ATOM    236  CG  ASP    26      54.562  52.026  44.155  1.00  0.00           C  
ATOM    237  OD1 ASP    26      55.717  51.639  43.923  1.00  0.00           O  
ATOM    238  OD2 ASP    26      54.134  51.935  45.343  1.00  0.00           O  
ATOM    239  C   ASP    26      51.919  53.907  41.911  1.00  0.00           C  
ATOM    240  O   ASP    26      52.262  53.742  40.723  1.00  0.00           O  
ATOM    241  N   ALA    27      50.718  54.335  42.274  1.00  0.00           N  
ATOM    242  H   ALA    27      50.452  54.524  43.220  1.00  0.00           H  
ATOM    243  CA  ALA    27      49.654  54.750  41.284  1.00  0.00           C  
ATOM    244  CB  ALA    27      49.009  53.549  40.610  1.00  0.00           C  
ATOM    245  C   ALA    27      48.471  55.532  41.856  1.00  0.00           C  
ATOM    246  O   ALA    27      48.193  55.349  43.013  1.00  0.00           O  
ATOM    247  N   ASP    28      47.876  56.396  41.000  1.00  0.00           N  
ATOM    248  H   ASP    28      47.963  56.425  40.004  1.00  0.00           H  
ATOM    249  CA  ASP    28      46.943  57.408  41.521  1.00  0.00           C  
ATOM    250  CB  ASP    28      46.559  58.239  40.276  1.00  0.00           C  
ATOM    251  CG  ASP    28      47.568  58.639  39.203  1.00  0.00           C  
ATOM    252  OD1 ASP    28      47.549  57.859  38.229  1.00  0.00           O  
ATOM    253  OD2 ASP    28      48.446  59.502  39.458  1.00  0.00           O  
ATOM    254  C   ASP    28      45.655  56.912  42.178  1.00  0.00           C  
ATOM    255  O   ASP    28      45.165  57.623  43.026  1.00  0.00           O  
ATOM    256  N   ILE    29      45.032  55.842  41.703  1.00  0.00           N  
ATOM    257  H   ILE    29      45.478  55.333  40.967  1.00  0.00           H  
ATOM    258  CA  ILE    29      43.700  55.340  42.104  1.00  0.00           C  
ATOM    259  CB  ILE    29      43.141  54.278  41.188  1.00  0.00           C  
ATOM    260  CG1 ILE    29      44.123  53.100  40.865  1.00  0.00           C  
ATOM    261  CG2 ILE    29      42.801  54.920  39.838  1.00  0.00           C  
ATOM    262  CD  ILE    29      44.432  52.352  42.187  1.00  0.00           C  
ATOM    263  C   ILE    29      43.331  55.023  43.636  1.00  0.00           C  
ATOM    264  O   ILE    29      44.121  54.419  44.317  1.00  0.00           O  
ATOM    265  N   LYS    30      42.180  55.505  44.097  1.00  0.00           N  
ATOM    266  H   LYS    30      41.936  56.455  43.904  1.00  0.00           H  
ATOM    267  CA  LYS    30      41.652  55.008  45.415  1.00  0.00           C  
ATOM    268  CB  LYS    30      41.477  56.203  46.424  1.00  0.00           C  
ATOM    269  CG  LYS    30      42.902  56.836  46.682  1.00  0.00           C  
ATOM    270  CD  LYS    30      42.892  57.968  47.714  1.00  0.00           C  
ATOM    271  CE  LYS    30      42.252  57.542  49.026  1.00  0.00           C  
ATOM    272  NZ  LYS    30      42.163  58.748  49.839  1.00  0.00           N  
ATOM    273  HZ1 LYS    30      41.483  59.383  49.473  1.00  0.00           H  
ATOM    274  HZ2 LYS    30      43.038  59.228  49.902  1.00  0.00           H  
ATOM    275  HZ3 LYS    30      41.973  58.507  50.791  1.00  0.00           H  
ATOM    276  C   LYS    30      40.240  54.386  45.330  1.00  0.00           C  
ATOM    277  O   LYS    30      39.384  54.529  46.215  1.00  0.00           O  
ATOM    278  N   GLU    31      40.059  53.684  44.230  1.00  0.00           N  
ATOM    279  H   GLU    31      40.925  53.414  43.810  1.00  0.00           H  
ATOM    280  CA  GLU    31      38.778  53.047  43.792  1.00  0.00           C  
ATOM    281  CB  GLU    31      38.992  52.480  42.415  1.00  0.00           C  
ATOM    282  CG  GLU    31      39.343  53.541  41.352  1.00  0.00           C  
ATOM    283  CD  GLU    31      38.105  54.322  40.871  1.00  0.00           C  
ATOM    284  OE1 GLU    31      36.954  53.803  40.982  1.00  0.00           O  
ATOM    285  OE2 GLU    31      38.315  55.397  40.321  1.00  0.00           O  
ATOM    286  C   GLU    31      38.174  52.069  44.817  1.00  0.00           C  
ATOM    287  O   GLU    31      38.954  51.305  45.436  1.00  0.00           O  
ATOM    288  N   PRO    32      36.870  52.022  44.944  1.00  0.00           N  
ATOM    289  CA  PRO    32      36.161  51.022  45.691  1.00  0.00           C  
ATOM    290  CB  PRO    32      34.774  51.694  45.819  1.00  0.00           C  
ATOM    291  CG  PRO    32      34.517  52.305  44.410  1.00  0.00           C  
ATOM    292  CD  PRO    32      35.899  52.920  44.254  1.00  0.00           C  
ATOM    293  C   PRO    32      36.073  49.583  44.929  1.00  0.00           C  
ATOM    294  O   PRO    32      35.878  49.588  43.668  1.00  0.00           O  
ATOM    295  N   VAL    33      35.986  48.542  45.707  1.00  0.00           N  
ATOM    296  H   VAL    33      35.764  48.698  46.669  1.00  0.00           H  
ATOM    297  CA  VAL    33      35.997  47.168  45.158  1.00  0.00           C  
ATOM    298  CB  VAL    33      37.149  46.368  45.798  1.00  0.00           C  
ATOM    299  CG1 VAL    33      37.182  44.947  45.294  1.00  0.00           C  
ATOM    300  CG2 VAL    33      38.509  46.976  45.437  1.00  0.00           C  
ATOM    301  C   VAL    33      34.655  46.503  45.528  1.00  0.00           C  
ATOM    302  O   VAL    33      34.235  46.607  46.679  1.00  0.00           O  
ATOM    303  N   TYR    34      33.931  45.925  44.538  1.00  0.00           N  
ATOM    304  H   TYR    34      34.217  45.976  43.581  1.00  0.00           H  
ATOM    305  CA  TYR    34      32.584  45.476  44.832  1.00  0.00           C  
ATOM    306  CB  TYR    34      31.702  45.562  43.599  1.00  0.00           C  
ATOM    307  CG  TYR    34      31.598  46.928  42.742  1.00  0.00           C  
ATOM    308  CD1 TYR    34      32.121  46.884  41.419  1.00  0.00           C  
ATOM    309  HD1 TYR    34      32.496  45.947  41.007  1.00  0.00           H  
ATOM    310  CD2 TYR    34      30.850  48.024  43.189  1.00  0.00           C  
ATOM    311  HD2 TYR    34      30.237  47.989  44.090  1.00  0.00           H  
ATOM    312  CE1 TYR    34      32.033  47.984  40.599  1.00  0.00           C  
ATOM    313  HE1 TYR    34      32.744  48.155  39.791  1.00  0.00           H  
ATOM    314  CE2 TYR    34      30.698  49.155  42.407  1.00  0.00           C  
ATOM    315  HE2 TYR    34      30.185  49.985  42.891  1.00  0.00           H  
ATOM    316  CZ  TYR    34      31.323  49.123  41.086  1.00  0.00           C  
ATOM    317  OH  TYR    34      31.038  50.181  40.327  1.00  0.00           O  
ATOM    318  HH  TYR    34      31.810  50.395  39.729  1.00  0.00           H  
ATOM    319  C   TYR    34      32.526  43.973  45.185  1.00  0.00           C  
ATOM    320  O   TYR    34      33.198  43.076  44.675  1.00  0.00           O  
ATOM    321  N   PRO    35      31.645  43.642  46.148  1.00  0.00           N  
ATOM    322  CA  PRO    35      31.362  42.292  46.524  1.00  0.00           C  
ATOM    323  CB  PRO    35      30.203  42.389  47.541  1.00  0.00           C  
ATOM    324  CG  PRO    35      30.608  43.616  48.342  1.00  0.00           C  
ATOM    325  CD  PRO    35      31.105  44.532  47.200  1.00  0.00           C  
ATOM    326  C   PRO    35      30.899  41.472  45.303  1.00  0.00           C  
ATOM    327  O   PRO    35      30.240  42.028  44.412  1.00  0.00           O  
ATOM    328  N   GLY    36      31.200  40.158  45.306  1.00  0.00           N  
ATOM    329  H   GLY    36      31.682  39.761  46.087  1.00  0.00           H  
ATOM    330  CA  GLY    36      30.941  39.319  44.099  1.00  0.00           C  
ATOM    331  C   GLY    36      29.536  38.734  44.068  1.00  0.00           C  
ATOM    332  O   GLY    36      28.643  39.158  44.725  1.00  0.00           O  
ATOM    333  N   PRO    37      29.362  37.786  43.164  1.00  0.00           N  
ATOM    334  CA  PRO    37      30.464  37.173  42.406  1.00  0.00           C  
ATOM    335  CB  PRO    37      29.796  35.892  41.914  1.00  0.00           C  
ATOM    336  CG  PRO    37      28.421  36.403  41.570  1.00  0.00           C  
ATOM    337  CD  PRO    37      28.084  37.177  42.822  1.00  0.00           C  
ATOM    338  C   PRO    37      30.965  37.974  41.169  1.00  0.00           C  
ATOM    339  O   PRO    37      30.438  39.063  40.822  1.00  0.00           O  
ATOM    340  N   ALA    38      32.083  37.558  40.613  1.00  0.00           N  
ATOM    341  H   ALA    38      32.761  37.054  41.148  1.00  0.00           H  
ATOM    342  CA  ALA    38      32.667  38.100  39.366  1.00  0.00           C  
ATOM    343  CB  ALA    38      34.039  37.504  39.283  1.00  0.00           C  
ATOM    344  C   ALA    38      31.835  37.865  38.064  1.00  0.00           C  
ATOM    345  O   ALA    38      32.223  37.130  37.130  1.00  0.00           O  
ATOM    346  N   THR    39      30.786  38.648  37.942  1.00  0.00           N  
ATOM    347  H   THR    39      30.444  39.201  38.702  1.00  0.00           H  
ATOM    348  CA  THR    39      29.826  38.671  36.797  1.00  0.00           C  
ATOM    349  CB  THR    39      28.379  39.060  37.222  1.00  0.00           C  
ATOM    350  OG1 THR    39      28.529  40.230  38.069  1.00  0.00           O  
ATOM    351  HG1 THR    39      27.591  40.476  38.314  1.00  0.00           H  
ATOM    352  CG2 THR    39      27.792  37.921  38.064  1.00  0.00           C  
ATOM    353  C   THR    39      30.216  39.698  35.687  1.00  0.00           C  
ATOM    354  O   THR    39      30.747  40.767  36.048  1.00  0.00           O  
ATOM    355  N   PRO    40      30.034  39.384  34.425  1.00  0.00           N  
ATOM    356  CA  PRO    40      30.080  40.240  33.187  1.00  0.00           C  
ATOM    357  CB  PRO    40      29.119  39.538  32.225  1.00  0.00           C  
ATOM    358  CG  PRO    40      29.390  38.043  32.443  1.00  0.00           C  
ATOM    359  CD  PRO    40      29.616  38.056  33.950  1.00  0.00           C  
ATOM    360  C   PRO    40      29.780  41.733  33.445  1.00  0.00           C  
ATOM    361  O   PRO    40      30.686  42.545  33.453  1.00  0.00           O  
ATOM    362  N   GLU    41      28.537  42.105  33.659  1.00  0.00           N  
ATOM    363  H   GLU    41      27.745  41.514  33.812  1.00  0.00           H  
ATOM    364  CA  GLU    41      28.197  43.517  33.937  1.00  0.00           C  
ATOM    365  CB  GLU    41      26.733  43.704  34.184  1.00  0.00           C  
ATOM    366  CG  GLU    41      26.048  44.334  33.026  1.00  0.00           C  
ATOM    367  CD  GLU    41      24.559  44.483  33.098  1.00  0.00           C  
ATOM    368  OE1 GLU    41      24.043  45.569  32.844  1.00  0.00           O  
ATOM    369  OE2 GLU    41      23.934  43.515  33.455  1.00  0.00           O  
ATOM    370  C   GLU    41      29.032  44.230  35.049  1.00  0.00           C  
ATOM    371  O   GLU    41      29.533  45.401  34.915  1.00  0.00           O  
ATOM    372  N   GLN    42      29.201  43.556  36.204  1.00  0.00           N  
ATOM    373  H   GLN    42      28.489  42.997  36.629  1.00  0.00           H  
ATOM    374  CA  GLN    42      30.071  44.091  37.247  1.00  0.00           C  
ATOM    375  CB  GLN    42      29.748  43.481  38.578  1.00  0.00           C  
ATOM    376  CG  GLN    42      30.245  44.423  39.685  1.00  0.00           C  
ATOM    377  CD  GLN    42      29.782  43.864  41.076  1.00  0.00           C  
ATOM    378  OE1 GLN    42      28.711  44.180  41.613  1.00  0.00           O  
ATOM    379  NE2 GLN    42      30.380  42.895  41.705  1.00  0.00           N  
ATOM    380 HE21 GLN    42      30.178  42.582  42.633  1.00  0.00           H  
ATOM    381 HE22 GLN    42      31.130  42.358  41.318  1.00  0.00           H  
ATOM    382  C   GLN    42      31.636  44.208  36.979  1.00  0.00           C  
ATOM    383  O   GLN    42      32.284  45.253  37.108  1.00  0.00           O  
ATOM    384  N   LEU    43      32.038  43.277  36.148  1.00  0.00           N  
ATOM    385  H   LEU    43      31.346  42.627  35.834  1.00  0.00           H  
ATOM    386  CA  LEU    43      33.360  43.182  35.545  1.00  0.00           C  
ATOM    387  CB  LEU    43      33.649  41.743  34.965  1.00  0.00           C  
ATOM    388  CG  LEU    43      34.061  40.740  36.016  1.00  0.00           C  
ATOM    389  CD1 LEU    43      33.973  39.326  35.422  1.00  0.00           C  
ATOM    390  CD2 LEU    43      35.582  41.096  36.140  1.00  0.00           C  
ATOM    391  C   LEU    43      33.740  44.347  34.574  1.00  0.00           C  
ATOM    392  O   LEU    43      34.653  45.173  34.724  1.00  0.00           O  
ATOM    393  N   ASN    44      32.885  44.470  33.558  1.00  0.00           N  
ATOM    394  H   ASN    44      32.061  43.926  33.718  1.00  0.00           H  
ATOM    395  CA  ASN    44      32.828  45.553  32.526  1.00  0.00           C  
ATOM    396  CB  ASN    44      31.587  45.164  31.711  1.00  0.00           C  
ATOM    397  CG  ASN    44      31.602  45.911  30.401  1.00  0.00           C  
ATOM    398  OD1 ASN    44      30.863  46.810  30.356  1.00  0.00           O  
ATOM    399  ND2 ASN    44      32.426  45.538  29.512  1.00  0.00           N  
ATOM    400 HD21 ASN    44      32.491  45.992  28.623  1.00  0.00           H  
ATOM    401 HD22 ASN    44      32.765  44.598  29.547  1.00  0.00           H  
ATOM    402  C   ASN    44      32.668  46.975  33.175  1.00  0.00           C  
ATOM    403  O   ASN    44      33.157  47.983  32.628  1.00  0.00           O  
ATOM    404  N   ARG    45      31.939  47.008  34.321  1.00  0.00           N  
ATOM    405  H   ARG    45      31.194  46.349  34.425  1.00  0.00           H  
ATOM    406  CA  ARG    45      31.834  48.327  34.979  1.00  0.00           C  
ATOM    407  CB  ARG    45      30.721  48.488  35.994  1.00  0.00           C  
ATOM    408  CG  ARG    45      30.375  49.917  36.324  1.00  0.00           C  
ATOM    409  CD  ARG    45      29.112  50.103  37.133  1.00  0.00           C  
ATOM    410  NE  ARG    45      28.031  49.580  36.334  1.00  0.00           N  
ATOM    411  HE  ARG    45      27.901  48.594  36.442  1.00  0.00           H  
ATOM    412  CZ  ARG    45      27.373  50.343  35.445  1.00  0.00           C  
ATOM    413  NH1 ARG    45      27.698  51.620  35.271  1.00  0.00           N  
ATOM    414 HH11 ARG    45      27.342  52.172  34.517  1.00  0.00           H  
ATOM    415 HH12 ARG    45      28.173  52.107  36.004  1.00  0.00           H  
ATOM    416  NH2 ARG    45      26.341  49.820  34.870  1.00  0.00           N  
ATOM    417 HH21 ARG    45      25.744  50.106  34.121  1.00  0.00           H  
ATOM    418 HH22 ARG    45      26.224  48.872  35.167  1.00  0.00           H  
ATOM    419  C   ARG    45      33.147  48.752  35.711  1.00  0.00           C  
ATOM    420  O   ARG    45      33.736  49.823  35.610  1.00  0.00           O  
ATOM    421  N   GLY    46      33.741  47.763  36.357  1.00  0.00           N  
ATOM    422  H   GLY    46      33.496  46.797  36.269  1.00  0.00           H  
ATOM    423  CA  GLY    46      34.934  47.976  37.221  1.00  0.00           C  
ATOM    424  C   GLY    46      35.319  46.727  38.030  1.00  0.00           C  
ATOM    425  O   GLY    46      34.978  45.602  37.682  1.00  0.00           O  
ATOM    426  N   VAL    47      36.122  46.963  39.036  1.00  0.00           N  
ATOM    427  H   VAL    47      36.697  47.772  38.912  1.00  0.00           H  
ATOM    428  CA  VAL    47      36.694  46.015  39.988  1.00  0.00           C  
ATOM    429  CB  VAL    47      37.845  46.651  40.785  1.00  0.00           C  
ATOM    430  CG1 VAL    47      38.962  47.266  39.917  1.00  0.00           C  
ATOM    431  CG2 VAL    47      37.404  47.747  41.732  1.00  0.00           C  
ATOM    432  C   VAL    47      35.763  45.211  40.912  1.00  0.00           C  
ATOM    433  O   VAL    47      35.073  45.840  41.715  1.00  0.00           O  
ATOM    434  N   SER    48      35.487  43.985  40.519  1.00  0.00           N  
ATOM    435  H   SER    48      35.901  43.553  39.718  1.00  0.00           H  
ATOM    436  CA  SER    48      34.822  43.048  41.395  1.00  0.00           C  
ATOM    437  CB  SER    48      33.688  42.434  40.575  1.00  0.00           C  
ATOM    438  OG  SER    48      32.754  41.644  41.262  1.00  0.00           O  
ATOM    439  HG  SER    48      33.139  40.801  41.637  1.00  0.00           H  
ATOM    440  C   SER    48      35.658  41.886  42.039  1.00  0.00           C  
ATOM    441  O   SER    48      36.748  41.504  41.659  1.00  0.00           O  
ATOM    442  N   PHE    49      35.252  41.539  43.197  1.00  0.00           N  
ATOM    443  H   PHE    49      34.708  42.110  43.811  1.00  0.00           H  
ATOM    444  CA  PHE    49      35.866  40.359  43.937  1.00  0.00           C  
ATOM    445  CB  PHE    49      35.448  40.311  45.378  1.00  0.00           C  
ATOM    446  CG  PHE    49      36.095  41.273  46.303  1.00  0.00           C  
ATOM    447  CD1 PHE    49      35.316  42.094  47.132  1.00  0.00           C  
ATOM    448  HD1 PHE    49      34.250  42.176  46.917  1.00  0.00           H  
ATOM    449  CD2 PHE    49      37.460  41.124  46.629  1.00  0.00           C  
ATOM    450  HD2 PHE    49      38.057  40.410  46.061  1.00  0.00           H  
ATOM    451  CE1 PHE    49      35.841  42.688  48.258  1.00  0.00           C  
ATOM    452  HE1 PHE    49      35.210  43.401  48.788  1.00  0.00           H  
ATOM    453  CE2 PHE    49      37.985  41.746  47.722  1.00  0.00           C  
ATOM    454  HE2 PHE    49      39.055  41.754  47.931  1.00  0.00           H  
ATOM    455  CZ  PHE    49      37.156  42.519  48.592  1.00  0.00           C  
ATOM    456  HZ  PHE    49      37.568  43.223  49.314  1.00  0.00           H  
ATOM    457  C   PHE    49      35.456  39.137  43.251  1.00  0.00           C  
ATOM    458  O   PHE    49      34.442  39.150  42.517  1.00  0.00           O  
ATOM    459  N   ALA    50      36.293  38.100  43.316  1.00  0.00           N  
ATOM    460  H   ALA    50      37.207  38.185  43.711  1.00  0.00           H  
ATOM    461  CA  ALA    50      35.969  36.816  42.636  1.00  0.00           C  
ATOM    462  CB  ALA    50      37.222  35.999  42.724  1.00  0.00           C  
ATOM    463  C   ALA    50      34.700  36.058  43.094  1.00  0.00           C  
ATOM    464  O   ALA    50      33.636  36.111  42.467  1.00  0.00           O  
ATOM    465  N   GLU    51      34.762  35.460  44.274  1.00  0.00           N  
ATOM    466  H   GLU    51      35.651  35.380  44.724  1.00  0.00           H  
ATOM    467  CA  GLU    51      33.606  34.774  44.916  1.00  0.00           C  
ATOM    468  CB  GLU    51      34.107  33.691  45.911  1.00  0.00           C  
ATOM    469  CG  GLU    51      33.735  32.274  45.545  1.00  0.00           C  
ATOM    470  CD  GLU    51      32.259  32.067  45.888  1.00  0.00           C  
ATOM    471  OE1 GLU    51      31.474  31.715  44.982  1.00  0.00           O  
ATOM    472  OE2 GLU    51      31.748  32.439  46.985  1.00  0.00           O  
ATOM    473  C   GLU    51      32.797  35.830  45.714  1.00  0.00           C  
ATOM    474  O   GLU    51      33.267  36.847  46.057  1.00  0.00           O  
ATOM    475  N   GLU    52      31.629  35.489  46.134  1.00  0.00           N  
ATOM    476  H   GLU    52      31.499  34.502  46.044  1.00  0.00           H  
ATOM    477  CA  GLU    52      30.599  36.341  46.793  1.00  0.00           C  
ATOM    478  CB  GLU    52      29.361  35.465  47.080  1.00  0.00           C  
ATOM    479  CG  GLU    52      28.492  35.186  45.827  1.00  0.00           C  
ATOM    480  CD  GLU    52      27.359  34.341  46.346  1.00  0.00           C  
ATOM    481  OE1 GLU    52      26.229  34.929  46.381  1.00  0.00           O  
ATOM    482  OE2 GLU    52      27.553  33.168  46.632  1.00  0.00           O  
ATOM    483  C   GLU    52      31.115  37.028  48.104  1.00  0.00           C  
ATOM    484  O   GLU    52      31.231  38.269  48.189  1.00  0.00           O  
ATOM    485  N   ASN    53      31.596  36.234  49.058  1.00  0.00           N  
ATOM    486  H   ASN    53      31.593  35.239  48.951  1.00  0.00           H  
ATOM    487  CA  ASN    53      32.355  36.784  50.240  1.00  0.00           C  
ATOM    488  CB  ASN    53      31.419  36.570  51.450  1.00  0.00           C  
ATOM    489  CG  ASN    53      30.216  37.535  51.399  1.00  0.00           C  
ATOM    490  OD1 ASN    53      30.273  38.756  51.557  1.00  0.00           O  
ATOM    491  ND2 ASN    53      29.086  36.819  51.390  1.00  0.00           N  
ATOM    492 HD21 ASN    53      28.263  37.385  51.440  1.00  0.00           H  
ATOM    493 HD22 ASN    53      29.039  35.830  51.530  1.00  0.00           H  
ATOM    494  C   ASN    53      33.687  36.081  50.388  1.00  0.00           C  
ATOM    495  O   ASN    53      33.879  34.995  50.911  1.00  0.00           O  
ATOM    496  N   GLU    54      34.650  36.727  49.869  1.00  0.00           N  
ATOM    497  H   GLU    54      34.447  37.636  49.503  1.00  0.00           H  
ATOM    498  CA  GLU    54      36.103  36.316  49.866  1.00  0.00           C  
ATOM    499  CB  GLU    54      36.954  37.228  48.969  1.00  0.00           C  
ATOM    500  CG  GLU    54      36.541  37.067  47.503  1.00  0.00           C  
ATOM    501  CD  GLU    54      37.458  36.096  46.709  1.00  0.00           C  
ATOM    502  OE1 GLU    54      36.993  35.230  45.927  1.00  0.00           O  
ATOM    503  OE2 GLU    54      38.636  36.069  47.091  1.00  0.00           O  
ATOM    504  C   GLU    54      36.646  36.447  51.324  1.00  0.00           C  
ATOM    505  O   GLU    54      36.251  37.293  52.121  1.00  0.00           O  
ATOM    506  N   SER    55      37.500  35.481  51.692  1.00  0.00           N  
ATOM    507  H   SER    55      38.104  35.130  50.977  1.00  0.00           H  
ATOM    508  CA  SER    55      37.948  35.217  53.090  1.00  0.00           C  
ATOM    509  CB  SER    55      38.242  33.746  53.285  1.00  0.00           C  
ATOM    510  OG  SER    55      38.623  33.430  54.649  1.00  0.00           O  
ATOM    511  HG  SER    55      37.799  33.121  55.123  1.00  0.00           H  
ATOM    512  C   SER    55      39.175  36.132  53.478  1.00  0.00           C  
ATOM    513  O   SER    55      40.153  36.206  52.743  1.00  0.00           O  
ATOM    514  N   LEU    56      39.167  36.499  54.772  1.00  0.00           N  
ATOM    515  H   LEU    56      38.332  36.674  55.293  1.00  0.00           H  
ATOM    516  CA  LEU    56      40.326  36.960  55.515  1.00  0.00           C  
ATOM    517  CB  LEU    56      39.931  37.896  56.648  1.00  0.00           C  
ATOM    518  CG  LEU    56      39.347  39.239  56.227  1.00  0.00           C  
ATOM    519  CD1 LEU    56      39.021  40.097  57.460  1.00  0.00           C  
ATOM    520  CD2 LEU    56      40.423  39.947  55.445  1.00  0.00           C  
ATOM    521  C   LEU    56      41.181  35.842  56.147  1.00  0.00           C  
ATOM    522  O   LEU    56      42.427  35.872  56.098  1.00  0.00           O  
ATOM    523  N   ASP    57      40.528  34.742  56.620  1.00  0.00           N  
ATOM    524  H   ASP    57      39.579  34.587  56.346  1.00  0.00           H  
ATOM    525  CA  ASP    57      41.113  33.604  57.351  1.00  0.00           C  
ATOM    526  CB  ASP    57      40.027  32.688  57.816  1.00  0.00           C  
ATOM    527  CG  ASP    57      40.499  31.730  58.870  1.00  0.00           C  
ATOM    528  OD1 ASP    57      41.379  32.182  59.656  1.00  0.00           O  
ATOM    529  OD2 ASP    57      40.226  30.525  58.874  1.00  0.00           O  
ATOM    530  C   ASP    57      42.034  32.765  56.376  1.00  0.00           C  
ATOM    531  O   ASP    57      43.090  32.350  56.733  1.00  0.00           O  
ATOM    532  N   ASP    58      41.539  32.595  55.138  1.00  0.00           N  
ATOM    533  H   ASP    58      40.677  33.039  54.892  1.00  0.00           H  
ATOM    534  CA  ASP    58      42.217  31.896  53.979  1.00  0.00           C  
ATOM    535  CB  ASP    58      41.227  31.751  52.849  1.00  0.00           C  
ATOM    536  CG  ASP    58      41.662  30.800  51.678  1.00  0.00           C  
ATOM    537  OD1 ASP    58      42.203  29.683  51.912  1.00  0.00           O  
ATOM    538  OD2 ASP    58      41.526  31.232  50.504  1.00  0.00           O  
ATOM    539  C   ASP    58      43.510  32.688  53.535  1.00  0.00           C  
ATOM    540  O   ASP    58      43.903  33.761  53.943  1.00  0.00           O  
ATOM    541  N   GLN    59      44.248  31.888  52.789  1.00  0.00           N  
ATOM    542  H   GLN    59      44.100  30.902  52.854  1.00  0.00           H  
ATOM    543  CA  GLN    59      45.474  32.312  52.098  1.00  0.00           C  
ATOM    544  CB  GLN    59      46.109  31.040  51.464  1.00  0.00           C  
ATOM    545  CG  GLN    59      47.111  30.348  52.401  1.00  0.00           C  
ATOM    546  CD  GLN    59      47.318  28.913  51.849  1.00  0.00           C  
ATOM    547  OE1 GLN    59      46.379  28.133  51.941  1.00  0.00           O  
ATOM    548  NE2 GLN    59      48.508  28.588  51.428  1.00  0.00           N  
ATOM    549 HE21 GLN    59      48.657  27.682  51.031  1.00  0.00           H  
ATOM    550 HE22 GLN    59      49.347  29.097  51.623  1.00  0.00           H  
ATOM    551  C   GLN    59      45.265  33.437  51.015  1.00  0.00           C  
ATOM    552  O   GLN    59      46.141  34.256  50.729  1.00  0.00           O  
ATOM    553  N   ASN    60      44.223  33.322  50.223  1.00  0.00           N  
ATOM    554  H   ASN    60      43.529  32.646  50.472  1.00  0.00           H  
ATOM    555  CA  ASN    60      43.977  34.076  49.024  1.00  0.00           C  
ATOM    556  CB  ASN    60      43.974  33.047  47.862  1.00  0.00           C  
ATOM    557  CG  ASN    60      43.583  33.741  46.496  1.00  0.00           C  
ATOM    558  OD1 ASN    60      44.426  34.207  45.721  1.00  0.00           O  
ATOM    559  ND2 ASN    60      42.288  33.810  46.390  1.00  0.00           N  
ATOM    560 HD21 ASN    60      41.941  34.350  45.623  1.00  0.00           H  
ATOM    561 HD22 ASN    60      41.686  33.235  46.944  1.00  0.00           H  
ATOM    562  C   ASN    60      42.795  35.085  49.118  1.00  0.00           C  
ATOM    563  O   ASN    60      41.742  34.876  49.738  1.00  0.00           O  
ATOM    564  N   ILE    61      43.068  36.177  48.443  1.00  0.00           N  
ATOM    565  H   ILE    61      43.976  36.590  48.517  1.00  0.00           H  
ATOM    566  CA  ILE    61      41.948  37.078  47.976  1.00  0.00           C  
ATOM    567  CB  ILE    61      41.916  38.353  48.797  1.00  0.00           C  
ATOM    568  CG1 ILE    61      41.936  38.142  50.290  1.00  0.00           C  
ATOM    569  CG2 ILE    61      40.850  39.370  48.350  1.00  0.00           C  
ATOM    570  CD  ILE    61      41.968  39.448  51.035  1.00  0.00           C  
ATOM    571  C   ILE    61      42.088  37.345  46.500  1.00  0.00           C  
ATOM    572  O   ILE    61      43.063  37.982  46.077  1.00  0.00           O  
ATOM    573  N   SER    62      40.948  37.248  45.877  1.00  0.00           N  
ATOM    574  H   SER    62      40.106  36.943  46.323  1.00  0.00           H  
ATOM    575  CA  SER    62      40.883  37.520  44.443  1.00  0.00           C  
ATOM    576  CB  SER    62      40.646  36.233  43.639  1.00  0.00           C  
ATOM    577  OG  SER    62      41.717  35.329  43.875  1.00  0.00           O  
ATOM    578  HG  SER    62      42.567  35.825  43.698  1.00  0.00           H  
ATOM    579  C   SER    62      39.923  38.615  44.009  1.00  0.00           C  
ATOM    580  O   SER    62      38.740  38.743  44.362  1.00  0.00           O  
ATOM    581  N   ILE    63      40.616  39.604  43.392  1.00  0.00           N  
ATOM    582  H   ILE    63      41.572  39.393  43.191  1.00  0.00           H  
ATOM    583  CA  ILE    63      40.015  40.775  42.763  1.00  0.00           C  
ATOM    584  CB  ILE    63      40.502  41.994  43.436  1.00  0.00           C  
ATOM    585  CG1 ILE    63      40.389  41.957  44.983  1.00  0.00           C  
ATOM    586  CG2 ILE    63      39.457  43.066  42.981  1.00  0.00           C  
ATOM    587  CD  ILE    63      40.713  43.282  45.820  1.00  0.00           C  
ATOM    588  C   ILE    63      40.348  40.857  41.227  1.00  0.00           C  
ATOM    589  O   ILE    63      41.431  41.085  40.697  1.00  0.00           O  
ATOM    590  N   ALA    64      39.207  40.993  40.548  1.00  0.00           N  
ATOM    591  H   ALA    64      38.418  41.175  41.135  1.00  0.00           H  
ATOM    592  CA  ALA    64      39.061  40.979  39.043  1.00  0.00           C  
ATOM    593  CB  ALA    64      38.149  39.742  38.865  1.00  0.00           C  
ATOM    594  C   ALA    64      38.454  42.253  38.448  1.00  0.00           C  
ATOM    595  O   ALA    64      37.406  42.767  38.859  1.00  0.00           O  
ATOM    596  N   GLY    65      39.019  42.581  37.276  1.00  0.00           N  
ATOM    597  H   GLY    65      39.927  42.243  37.028  1.00  0.00           H  
ATOM    598  CA  GLY    65      38.610  43.707  36.465  1.00  0.00           C  
ATOM    599  C   GLY    65      39.323  43.619  35.133  1.00  0.00           C  
ATOM    600  O   GLY    65      40.137  42.753  34.756  1.00  0.00           O  
ATOM    601  N   HIS    66      38.984  44.617  34.272  1.00  0.00           N  
ATOM    602  H   HIS    66      38.334  45.321  34.557  1.00  0.00           H  
ATOM    603  CA  HIS    66      39.387  44.657  32.823  1.00  0.00           C  
ATOM    604  CB  HIS    66      38.123  44.537  31.900  1.00  0.00           C  
ATOM    605  CG  HIS    66      37.381  43.191  32.015  1.00  0.00           C  
ATOM    606  ND1 HIS    66      37.857  42.107  32.555  1.00  0.00           N  
ATOM    607  HD1 HIS    66      38.837  42.018  32.734  1.00  0.00           H  
ATOM    608  CD2 HIS    66      36.125  42.888  31.651  1.00  0.00           C  
ATOM    609  HD2 HIS    66      35.469  43.487  31.019  1.00  0.00           H  
ATOM    610  CE1 HIS    66      36.950  41.132  32.562  1.00  0.00           C  
ATOM    611  HE1 HIS    66      36.920  40.305  33.271  1.00  0.00           H  
ATOM    612  NE2 HIS    66      35.867  41.579  31.997  1.00  0.00           N  
ATOM    613  C   HIS    66      40.162  45.889  32.315  1.00  0.00           C  
ATOM    614  O   HIS    66      39.760  47.040  32.572  1.00  0.00           O  
ATOM    615  N   THR    67      41.151  45.714  31.487  1.00  0.00           N  
ATOM    616  H   THR    67      41.383  44.878  30.989  1.00  0.00           H  
ATOM    617  CA  THR    67      42.072  46.851  31.377  1.00  0.00           C  
ATOM    618  CB  THR    67      43.533  46.359  31.547  1.00  0.00           C  
ATOM    619  OG1 THR    67      43.999  45.665  30.344  1.00  0.00           O  
ATOM    620  HG1 THR    67      44.947  45.382  30.488  1.00  0.00           H  
ATOM    621  CG2 THR    67      43.798  45.372  32.714  1.00  0.00           C  
ATOM    622  C   THR    67      41.846  47.835  30.134  1.00  0.00           C  
ATOM    623  O   THR    67      42.397  47.810  29.015  1.00  0.00           O  
ATOM    624  N   PHE    68      40.715  48.545  30.344  1.00  0.00           N  
ATOM    625  H   PHE    68      40.016  48.241  30.992  1.00  0.00           H  
ATOM    626  CA  PHE    68      40.145  49.527  29.334  1.00  0.00           C  
ATOM    627  CB  PHE    68      38.855  50.014  30.048  1.00  0.00           C  
ATOM    628  CG  PHE    68      37.568  49.184  29.842  1.00  0.00           C  
ATOM    629  CD1 PHE    68      37.040  48.278  30.796  1.00  0.00           C  
ATOM    630  HD1 PHE    68      37.314  48.436  31.839  1.00  0.00           H  
ATOM    631  CD2 PHE    68      36.943  49.278  28.594  1.00  0.00           C  
ATOM    632  HD2 PHE    68      37.327  49.820  27.730  1.00  0.00           H  
ATOM    633  CE1 PHE    68      35.900  47.497  30.537  1.00  0.00           C  
ATOM    634  HE1 PHE    68      35.441  46.823  31.260  1.00  0.00           H  
ATOM    635  CE2 PHE    68      35.838  48.513  28.325  1.00  0.00           C  
ATOM    636  HE2 PHE    68      35.313  48.727  27.394  1.00  0.00           H  
ATOM    637  CZ  PHE    68      35.340  47.583  29.242  1.00  0.00           C  
ATOM    638  HZ  PHE    68      34.573  46.860  28.963  1.00  0.00           H  
ATOM    639  C   PHE    68      41.174  50.632  29.057  1.00  0.00           C  
ATOM    640  O   PHE    68      41.490  51.438  29.905  1.00  0.00           O  
ATOM    641  N   ILE    69      41.836  50.399  27.919  1.00  0.00           N  
ATOM    642  H   ILE    69      41.834  49.463  27.565  1.00  0.00           H  
ATOM    643  CA  ILE    69      42.668  51.377  27.230  1.00  0.00           C  
ATOM    644  CB  ILE    69      43.601  50.623  26.299  1.00  0.00           C  
ATOM    645  CG1 ILE    69      42.940  49.645  25.296  1.00  0.00           C  
ATOM    646  CG2 ILE    69      44.583  49.845  27.083  1.00  0.00           C  
ATOM    647  CD  ILE    69      42.173  50.401  24.182  1.00  0.00           C  
ATOM    648  C   ILE    69      42.056  52.668  26.655  1.00  0.00           C  
ATOM    649  O   ILE    69      42.770  53.635  26.406  1.00  0.00           O  
ATOM    650  N   ASP    70      40.780  52.743  26.699  1.00  0.00           N  
ATOM    651  H   ASP    70      40.261  51.901  26.846  1.00  0.00           H  
ATOM    652  CA  ASP    70      40.114  54.026  26.334  1.00  0.00           C  
ATOM    653  CB  ASP    70      38.776  53.770  25.616  1.00  0.00           C  
ATOM    654  CG  ASP    70      37.788  52.706  26.143  1.00  0.00           C  
ATOM    655  OD1 ASP    70      37.953  52.323  27.344  1.00  0.00           O  
ATOM    656  OD2 ASP    70      36.879  52.284  25.358  1.00  0.00           O  
ATOM    657  C   ASP    70      39.861  54.945  27.567  1.00  0.00           C  
ATOM    658  O   ASP    70      40.024  56.123  27.318  1.00  0.00           O  
ATOM    659  N   ARG    71      39.286  54.438  28.637  1.00  0.00           N  
ATOM    660  H   ARG    71      38.841  53.556  28.480  1.00  0.00           H  
ATOM    661  CA  ARG    71      38.934  55.148  29.867  1.00  0.00           C  
ATOM    662  CB  ARG    71      38.173  54.120  30.805  1.00  0.00           C  
ATOM    663  CG  ARG    71      37.098  53.277  30.063  1.00  0.00           C  
ATOM    664  CD  ARG    71      36.262  52.356  31.006  1.00  0.00           C  
ATOM    665  NE  ARG    71      35.158  51.574  30.381  1.00  0.00           N  
ATOM    666  HE  ARG    71      35.016  51.915  29.452  1.00  0.00           H  
ATOM    667  CZ  ARG    71      34.322  50.801  31.084  1.00  0.00           C  
ATOM    668  NH1 ARG    71      34.245  50.910  32.436  1.00  0.00           N  
ATOM    669 HH11 ARG    71      33.555  50.325  32.862  1.00  0.00           H  
ATOM    670 HH12 ARG    71      34.805  51.483  33.035  1.00  0.00           H  
ATOM    671  NH2 ARG    71      33.470  49.997  30.488  1.00  0.00           N  
ATOM    672 HH21 ARG    71      32.822  49.383  30.939  1.00  0.00           H  
ATOM    673 HH22 ARG    71      33.546  49.903  29.495  1.00  0.00           H  
ATOM    674  C   ARG    71      40.049  55.825  30.657  1.00  0.00           C  
ATOM    675  O   ARG    71      41.061  55.109  30.880  1.00  0.00           O  
ATOM    676  N   PRO    72      39.848  57.095  30.983  1.00  0.00           N  
ATOM    677  CA  PRO    72      40.786  57.855  31.823  1.00  0.00           C  
ATOM    678  CB  PRO    72      40.264  59.349  31.722  1.00  0.00           C  
ATOM    679  CG  PRO    72      39.644  59.372  30.310  1.00  0.00           C  
ATOM    680  CD  PRO    72      38.940  58.064  30.352  1.00  0.00           C  
ATOM    681  C   PRO    72      40.675  57.530  33.365  1.00  0.00           C  
ATOM    682  O   PRO    72      39.650  56.964  33.919  1.00  0.00           O  
ATOM    683  N   ASN    73      41.892  57.366  33.795  1.00  0.00           N  
ATOM    684  H   ASN    73      42.734  57.537  33.285  1.00  0.00           H  
ATOM    685  CA  ASN    73      42.312  57.137  35.165  1.00  0.00           C  
ATOM    686  CB  ASN    73      42.000  58.335  36.048  1.00  0.00           C  
ATOM    687  CG  ASN    73      43.248  59.212  35.994  1.00  0.00           C  
ATOM    688  OD1 ASN    73      44.316  58.827  36.408  1.00  0.00           O  
ATOM    689  ND2 ASN    73      43.175  60.229  35.210  1.00  0.00           N  
ATOM    690 HD21 ASN    73      44.017  60.730  35.009  1.00  0.00           H  
ATOM    691 HD22 ASN    73      42.322  60.741  35.106  1.00  0.00           H  
ATOM    692  C   ASN    73      41.908  55.832  35.806  1.00  0.00           C  
ATOM    693  O   ASN    73      41.965  55.754  37.019  1.00  0.00           O  
ATOM    694  N   TYR    74      41.774  54.781  35.009  1.00  0.00           N  
ATOM    695  H   TYR    74      42.259  54.622  34.150  1.00  0.00           H  
ATOM    696  CA  TYR    74      40.875  53.735  35.324  1.00  0.00           C  
ATOM    697  CB  TYR    74      40.340  53.091  33.998  1.00  0.00           C  
ATOM    698  CG  TYR    74      39.220  52.065  34.166  1.00  0.00           C  
ATOM    699  CD1 TYR    74      39.446  50.760  33.738  1.00  0.00           C  
ATOM    700  HD1 TYR    74      40.413  50.492  33.312  1.00  0.00           H  
ATOM    701  CD2 TYR    74      37.966  52.459  34.658  1.00  0.00           C  
ATOM    702  HD2 TYR    74      37.791  53.457  35.057  1.00  0.00           H  
ATOM    703  CE1 TYR    74      38.481  49.776  33.994  1.00  0.00           C  
ATOM    704  HE1 TYR    74      38.803  48.817  33.587  1.00  0.00           H  
ATOM    705  CE2 TYR    74      36.979  51.491  34.840  1.00  0.00           C  
ATOM    706  HE2 TYR    74      36.068  51.687  35.405  1.00  0.00           H  
ATOM    707  CZ  TYR    74      37.225  50.128  34.538  1.00  0.00           C  
ATOM    708  OH  TYR    74      36.245  49.125  34.529  1.00  0.00           O  
ATOM    709  HH  TYR    74      35.487  49.489  35.070  1.00  0.00           H  
ATOM    710  C   TYR    74      41.571  52.616  36.052  1.00  0.00           C  
ATOM    711  O   TYR    74      42.614  52.071  35.625  1.00  0.00           O  
ATOM    712  N   GLN    75      40.741  51.964  36.807  1.00  0.00           N  
ATOM    713  H   GLN    75      39.787  51.937  36.508  1.00  0.00           H  
ATOM    714  CA  GLN    75      41.145  51.096  37.933  1.00  0.00           C  
ATOM    715  CB  GLN    75      39.852  50.493  38.397  1.00  0.00           C  
ATOM    716  CG  GLN    75      38.730  51.458  38.611  1.00  0.00           C  
ATOM    717  CD  GLN    75      37.422  50.726  38.940  1.00  0.00           C  
ATOM    718  OE1 GLN    75      37.068  49.701  38.452  1.00  0.00           O  
ATOM    719  NE2 GLN    75      36.618  51.235  39.763  1.00  0.00           N  
ATOM    720 HE21 GLN    75      35.963  50.533  40.043  1.00  0.00           H  
ATOM    721 HE22 GLN    75      36.857  52.050  40.292  1.00  0.00           H  
ATOM    722  C   GLN    75      42.317  50.101  37.718  1.00  0.00           C  
ATOM    723  O   GLN    75      43.413  50.546  38.098  1.00  0.00           O  
ATOM    724  N   PHE    76      42.126  49.145  36.830  1.00  0.00           N  
ATOM    725  H   PHE    76      41.277  49.016  36.318  1.00  0.00           H  
ATOM    726  CA  PHE    76      43.182  48.218  36.532  1.00  0.00           C  
ATOM    727  CB  PHE    76      42.559  46.827  36.293  1.00  0.00           C  
ATOM    728  CG  PHE    76      42.557  45.881  37.485  1.00  0.00           C  
ATOM    729  CD1 PHE    76      41.338  45.372  37.927  1.00  0.00           C  
ATOM    730  HD1 PHE    76      40.408  45.757  37.508  1.00  0.00           H  
ATOM    731  CD2 PHE    76      43.709  45.744  38.252  1.00  0.00           C  
ATOM    732  HD2 PHE    76      44.624  46.080  37.764  1.00  0.00           H  
ATOM    733  CE1 PHE    76      41.296  44.592  39.072  1.00  0.00           C  
ATOM    734  HE1 PHE    76      40.323  44.138  39.260  1.00  0.00           H  
ATOM    735  CE2 PHE    76      43.614  44.962  39.404  1.00  0.00           C  
ATOM    736  HE2 PHE    76      44.542  44.626  39.867  1.00  0.00           H  
ATOM    737  CZ  PHE    76      42.421  44.423  39.799  1.00  0.00           C  
ATOM    738  HZ  PHE    76      42.366  43.991  40.798  1.00  0.00           H  
ATOM    739  C   PHE    76      44.280  48.549  35.506  1.00  0.00           C  
ATOM    740  O   PHE    76      45.326  47.899  35.470  1.00  0.00           O  
ATOM    741  N   THR    77      43.888  49.378  34.541  1.00  0.00           N  
ATOM    742  H   THR    77      42.929  49.616  34.385  1.00  0.00           H  
ATOM    743  CA  THR    77      44.823  50.126  33.651  1.00  0.00           C  
ATOM    744  CB  THR    77      44.142  50.760  32.415  1.00  0.00           C  
ATOM    745  OG1 THR    77      42.728  50.839  32.524  1.00  0.00           O  
ATOM    746  HG1 THR    77      42.345  51.359  31.761  1.00  0.00           H  
ATOM    747  CG2 THR    77      44.682  50.107  31.116  1.00  0.00           C  
ATOM    748  C   THR    77      45.803  51.135  34.329  1.00  0.00           C  
ATOM    749  O   THR    77      46.960  51.204  33.953  1.00  0.00           O  
ATOM    750  N   ASN    78      45.394  51.759  35.456  1.00  0.00           N  
ATOM    751  H   ASN    78      44.430  51.695  35.713  1.00  0.00           H  
ATOM    752  CA  ASN    78      46.245  52.575  36.385  1.00  0.00           C  
ATOM    753  CB  ASN    78      45.357  53.477  37.252  1.00  0.00           C  
ATOM    754  CG  ASN    78      46.070  54.630  37.887  1.00  0.00           C  
ATOM    755  OD1 ASN    78      46.601  54.498  38.960  1.00  0.00           O  
ATOM    756  ND2 ASN    78      45.603  55.785  37.558  1.00  0.00           N  
ATOM    757 HD21 ASN    78      45.914  56.593  38.059  1.00  0.00           H  
ATOM    758 HD22 ASN    78      44.902  55.838  36.847  1.00  0.00           H  
ATOM    759  C   ASN    78      47.216  51.801  37.323  1.00  0.00           C  
ATOM    760  O   ASN    78      48.388  52.161  37.436  1.00  0.00           O  
ATOM    761  N   LEU    79      46.604  50.752  37.889  1.00  0.00           N  
ATOM    762  H   LEU    79      45.604  50.720  37.888  1.00  0.00           H  
ATOM    763  CA  LEU    79      47.208  49.771  38.796  1.00  0.00           C  
ATOM    764  CB  LEU    79      46.125  48.879  39.328  1.00  0.00           C  
ATOM    765  CG  LEU    79      46.266  48.505  40.811  1.00  0.00           C  
ATOM    766  CD1 LEU    79      44.993  47.828  41.274  1.00  0.00           C  
ATOM    767  CD2 LEU    79      47.402  47.557  41.015  1.00  0.00           C  
ATOM    768  C   LEU    79      48.350  48.980  38.145  1.00  0.00           C  
ATOM    769  O   LEU    79      49.231  48.513  38.827  1.00  0.00           O  
ATOM    770  N   LYS    80      48.398  48.994  36.849  1.00  0.00           N  
ATOM    771  H   LYS    80      47.548  49.153  36.347  1.00  0.00           H  
ATOM    772  CA  LYS    80      49.432  48.390  36.034  1.00  0.00           C  
ATOM    773  CB  LYS    80      49.235  48.277  34.529  1.00  0.00           C  
ATOM    774  CG  LYS    80      48.174  47.316  34.092  1.00  0.00           C  
ATOM    775  CD  LYS    80      47.780  47.491  32.585  1.00  0.00           C  
ATOM    776  CE  LYS    80      48.869  46.988  31.687  1.00  0.00           C  
ATOM    777  NZ  LYS    80      48.367  46.966  30.318  1.00  0.00           N  
ATOM    778  HZ1 LYS    80      47.669  46.250  30.278  1.00  0.00           H  
ATOM    779  HZ2 LYS    80      49.065  46.753  29.634  1.00  0.00           H  
ATOM    780  HZ3 LYS    80      47.998  47.852  30.038  1.00  0.00           H  
ATOM    781  C   LYS    80      50.831  48.837  36.254  1.00  0.00           C  
ATOM    782  O   LYS    80      51.717  48.138  35.936  1.00  0.00           O  
ATOM    783  N   ALA    81      50.965  50.091  36.678  1.00  0.00           N  
ATOM    784  H   ALA    81      50.348  50.818  36.375  1.00  0.00           H  
ATOM    785  CA  ALA    81      52.245  50.663  37.095  1.00  0.00           C  
ATOM    786  CB  ALA    81      52.121  52.197  37.040  1.00  0.00           C  
ATOM    787  C   ALA    81      52.708  50.260  38.545  1.00  0.00           C  
ATOM    788  O   ALA    81      53.740  50.785  38.975  1.00  0.00           O  
ATOM    789  N   ALA    82      52.053  49.194  39.096  1.00  0.00           N  
ATOM    790  H   ALA    82      51.111  48.950  38.866  1.00  0.00           H  
ATOM    791  CA  ALA    82      52.609  48.483  40.344  1.00  0.00           C  
ATOM    792  CB  ALA    82      51.550  47.472  40.779  1.00  0.00           C  
ATOM    793  C   ALA    82      53.923  47.723  39.871  1.00  0.00           C  
ATOM    794  O   ALA    82      53.954  47.278  38.732  1.00  0.00           O  
ATOM    795  N   LYS    83      54.983  47.634  40.650  1.00  0.00           N  
ATOM    796  H   LYS    83      54.925  48.103  41.532  1.00  0.00           H  
ATOM    797  CA  LYS    83      56.329  47.026  40.369  1.00  0.00           C  
ATOM    798  CB  LYS    83      57.404  48.090  40.656  1.00  0.00           C  
ATOM    799  CG  LYS    83      57.167  49.390  39.894  1.00  0.00           C  
ATOM    800  CD  LYS    83      58.097  50.560  40.295  1.00  0.00           C  
ATOM    801  CE  LYS    83      57.971  51.249  41.607  1.00  0.00           C  
ATOM    802  NZ  LYS    83      57.877  52.667  41.426  1.00  0.00           N  
ATOM    803  HZ1 LYS    83      57.690  53.104  42.306  1.00  0.00           H  
ATOM    804  HZ2 LYS    83      57.065  52.938  40.909  1.00  0.00           H  
ATOM    805  HZ3 LYS    83      58.732  53.058  41.087  1.00  0.00           H  
ATOM    806  C   LYS    83      56.693  45.974  41.373  1.00  0.00           C  
ATOM    807  O   LYS    83      56.090  45.905  42.455  1.00  0.00           O  
ATOM    808  N   LYS    84      57.788  45.275  41.101  1.00  0.00           N  
ATOM    809  H   LYS    84      58.268  45.591  40.283  1.00  0.00           H  
ATOM    810  CA  LYS    84      58.415  44.213  41.946  1.00  0.00           C  
ATOM    811  CB  LYS    84      59.433  43.263  41.286  1.00  0.00           C  
ATOM    812  CG  LYS    84      58.878  42.345  40.215  1.00  0.00           C  
ATOM    813  CD  LYS    84      59.848  41.685  39.252  1.00  0.00           C  
ATOM    814  CE  LYS    84      60.823  42.544  38.607  1.00  0.00           C  
ATOM    815  NZ  LYS    84      61.651  41.961  37.547  1.00  0.00           N  
ATOM    816  HZ1 LYS    84      62.523  41.837  38.020  1.00  0.00           H  
ATOM    817  HZ2 LYS    84      61.697  42.641  36.816  1.00  0.00           H  
ATOM    818  HZ3 LYS    84      61.393  41.053  37.218  1.00  0.00           H  
ATOM    819  C   LYS    84      59.023  44.804  43.219  1.00  0.00           C  
ATOM    820  O   LYS    84      60.046  45.504  43.165  1.00  0.00           O  
ATOM    821  N   GLY    85      58.159  44.783  44.226  1.00  0.00           N  
ATOM    822  H   GLY    85      57.401  44.133  44.175  1.00  0.00           H  
ATOM    823  CA  GLY    85      58.257  45.456  45.524  1.00  0.00           C  
ATOM    824  C   GLY    85      57.088  46.341  46.013  1.00  0.00           C  
ATOM    825  O   GLY    85      57.181  46.855  47.122  1.00  0.00           O  
ATOM    826  N   SER    86      56.257  46.800  45.063  1.00  0.00           N  
ATOM    827  H   SER    86      56.352  46.737  44.070  1.00  0.00           H  
ATOM    828  CA  SER    86      55.200  47.877  45.387  1.00  0.00           C  
ATOM    829  CB  SER    86      54.391  48.444  44.148  1.00  0.00           C  
ATOM    830  OG  SER    86      55.135  48.984  43.110  1.00  0.00           O  
ATOM    831  HG  SER    86      55.417  49.875  43.465  1.00  0.00           H  
ATOM    832  C   SER    86      54.166  47.443  46.408  1.00  0.00           C  
ATOM    833  O   SER    86      53.331  46.588  46.149  1.00  0.00           O  
ATOM    834  N   MET    87      54.186  48.211  47.496  1.00  0.00           N  
ATOM    835  H   MET    87      54.804  48.996  47.463  1.00  0.00           H  
ATOM    836  CA  MET    87      53.276  48.213  48.607  1.00  0.00           C  
ATOM    837  CB  MET    87      53.811  49.247  49.595  1.00  0.00           C  
ATOM    838  CG  MET    87      55.222  48.867  50.199  1.00  0.00           C  
ATOM    839  SD  MET    87      55.386  47.366  51.228  1.00  0.00           S  
ATOM    840  CE  MET    87      54.124  47.810  52.379  1.00  0.00           C  
ATOM    841  C   MET    87      51.839  48.659  48.192  1.00  0.00           C  
ATOM    842  O   MET    87      51.682  49.581  47.353  1.00  0.00           O  
ATOM    843  N   VAL    88      50.935  47.745  48.500  1.00  0.00           N  
ATOM    844  H   VAL    88      51.337  46.857  48.725  1.00  0.00           H  
ATOM    845  CA  VAL    88      49.516  47.844  48.355  1.00  0.00           C  
ATOM    846  CB  VAL    88      48.994  46.650  47.550  1.00  0.00           C  
ATOM    847  CG1 VAL    88      47.533  46.907  47.213  1.00  0.00           C  
ATOM    848  CG2 VAL    88      49.726  46.376  46.243  1.00  0.00           C  
ATOM    849  C   VAL    88      48.977  47.840  49.817  1.00  0.00           C  
ATOM    850  O   VAL    88      49.314  47.007  50.656  1.00  0.00           O  
ATOM    851  N   TYR    89      48.071  48.808  49.975  1.00  0.00           N  
ATOM    852  H   TYR    89      47.885  49.446  49.227  1.00  0.00           H  
ATOM    853  CA  TYR    89      47.268  48.950  51.242  1.00  0.00           C  
ATOM    854  CB  TYR    89      47.534  50.333  51.801  1.00  0.00           C  
ATOM    855  CG  TYR    89      48.965  50.642  52.182  1.00  0.00           C  
ATOM    856  CD1 TYR    89      49.557  50.059  53.256  1.00  0.00           C  
ATOM    857  HD1 TYR    89      49.092  49.235  53.798  1.00  0.00           H  
ATOM    858  CD2 TYR    89      49.673  51.572  51.371  1.00  0.00           C  
ATOM    859  HD2 TYR    89      49.232  51.936  50.443  1.00  0.00           H  
ATOM    860  CE1 TYR    89      50.910  50.233  53.531  1.00  0.00           C  
ATOM    861  HE1 TYR    89      51.423  49.715  54.342  1.00  0.00           H  
ATOM    862  CE2 TYR    89      50.976  51.898  51.781  1.00  0.00           C  
ATOM    863  HE2 TYR    89      51.563  52.756  51.454  1.00  0.00           H  
ATOM    864  CZ  TYR    89      51.632  51.227  52.814  1.00  0.00           C  
ATOM    865  OH  TYR    89      52.927  51.456  52.986  1.00  0.00           O  
ATOM    866  HH  TYR    89      53.190  50.994  53.834  1.00  0.00           H  
ATOM    867  C   TYR    89      45.767  48.752  51.005  1.00  0.00           C  
ATOM    868  O   TYR    89      45.115  49.716  50.570  1.00  0.00           O  
ATOM    869  N   PHE    90      45.391  47.527  50.945  1.00  0.00           N  
ATOM    870  H   PHE    90      46.004  46.761  51.137  1.00  0.00           H  
ATOM    871  CA  PHE    90      44.015  47.262  50.627  1.00  0.00           C  
ATOM    872  CB  PHE    90      44.014  45.832  50.146  1.00  0.00           C  
ATOM    873  CG  PHE    90      42.675  45.325  49.656  1.00  0.00           C  
ATOM    874  CD1 PHE    90      41.889  46.078  48.809  1.00  0.00           C  
ATOM    875  HD1 PHE    90      42.246  47.085  48.596  1.00  0.00           H  
ATOM    876  CD2 PHE    90      42.057  44.142  50.050  1.00  0.00           C  
ATOM    877  HD2 PHE    90      42.595  43.370  50.601  1.00  0.00           H  
ATOM    878  CE1 PHE    90      40.611  45.788  48.369  1.00  0.00           C  
ATOM    879  HE1 PHE    90      40.035  46.472  47.745  1.00  0.00           H  
ATOM    880  CE2 PHE    90      40.696  43.860  49.751  1.00  0.00           C  
ATOM    881  HE2 PHE    90      40.199  42.901  49.896  1.00  0.00           H  
ATOM    882  CZ  PHE    90      39.994  44.700  48.926  1.00  0.00           C  
ATOM    883  HZ  PHE    90      39.109  44.314  48.421  1.00  0.00           H  
ATOM    884  C   PHE    90      43.222  47.560  51.869  1.00  0.00           C  
ATOM    885  O   PHE    90      43.221  46.779  52.837  1.00  0.00           O  
ATOM    886  N   LYS    91      42.437  48.623  51.718  1.00  0.00           N  
ATOM    887  H   LYS    91      42.585  49.237  50.943  1.00  0.00           H  
ATOM    888  CA  LYS    91      41.520  49.002  52.785  1.00  0.00           C  
ATOM    889  CB  LYS    91      40.932  50.386  52.357  1.00  0.00           C  
ATOM    890  CG  LYS    91      39.861  50.934  53.370  1.00  0.00           C  
ATOM    891  CD  LYS    91      39.457  52.371  53.069  1.00  0.00           C  
ATOM    892  CE  LYS    91      38.040  52.689  53.467  1.00  0.00           C  
ATOM    893  NZ  LYS    91      37.771  53.999  52.899  1.00  0.00           N  
ATOM    894  HZ1 LYS    91      36.787  54.177  52.932  1.00  0.00           H  
ATOM    895  HZ2 LYS    91      37.951  53.912  51.919  1.00  0.00           H  
ATOM    896  HZ3 LYS    91      38.334  54.662  53.391  1.00  0.00           H  
ATOM    897  C   LYS    91      40.380  47.964  53.001  1.00  0.00           C  
ATOM    898  O   LYS    91      39.794  47.623  51.943  1.00  0.00           O  
ATOM    899  N   VAL    92      40.013  47.537  54.218  1.00  0.00           N  
ATOM    900  H   VAL    92      40.589  47.776  55.000  1.00  0.00           H  
ATOM    901  CA  VAL    92      38.915  46.580  54.449  1.00  0.00           C  
ATOM    902  CB  VAL    92      39.556  45.235  54.843  1.00  0.00           C  
ATOM    903  CG1 VAL    92      38.566  44.200  55.410  1.00  0.00           C  
ATOM    904  CG2 VAL    92      40.070  44.618  53.538  1.00  0.00           C  
ATOM    905  C   VAL    92      38.243  47.253  55.632  1.00  0.00           C  
ATOM    906  O   VAL    92      38.589  47.097  56.750  1.00  0.00           O  
ATOM    907  N   GLY    93      37.251  48.085  55.220  1.00  0.00           N  
ATOM    908  H   GLY    93      36.764  48.008  54.350  1.00  0.00           H  
ATOM    909  CA  GLY    93      36.447  49.010  55.970  1.00  0.00           C  
ATOM    910  C   GLY    93      37.323  50.127  56.668  1.00  0.00           C  
ATOM    911  O   GLY    93      37.162  51.307  56.286  1.00  0.00           O  
ATOM    912  N   ASN    94      37.666  49.791  57.923  1.00  0.00           N  
ATOM    913  H   ASN    94      37.328  48.961  58.366  1.00  0.00           H  
ATOM    914  CA  ASN    94      38.488  50.651  58.749  1.00  0.00           C  
ATOM    915  CB  ASN    94      37.700  50.920  60.033  1.00  0.00           C  
ATOM    916  CG  ASN    94      36.460  51.788  59.958  1.00  0.00           C  
ATOM    917  OD1 ASN    94      36.367  52.774  59.201  1.00  0.00           O  
ATOM    918  ND2 ASN    94      35.514  51.482  60.830  1.00  0.00           N  
ATOM    919 HD21 ASN    94      34.587  51.855  60.786  1.00  0.00           H  
ATOM    920 HD22 ASN    94      35.747  51.046  61.699  1.00  0.00           H  
ATOM    921  C   ASN    94      39.895  50.115  59.059  1.00  0.00           C  
ATOM    922  O   ASN    94      40.723  50.709  59.757  1.00  0.00           O  
ATOM    923  N   GLU    95      40.311  49.043  58.348  1.00  0.00           N  
ATOM    924  H   GLU    95      39.740  48.632  57.637  1.00  0.00           H  
ATOM    925  CA  GLU    95      41.601  48.418  58.541  1.00  0.00           C  
ATOM    926  CB  GLU    95      41.344  47.186  59.386  1.00  0.00           C  
ATOM    927  CG  GLU    95      40.976  47.511  60.892  1.00  0.00           C  
ATOM    928  CD  GLU    95      40.656  46.141  61.555  1.00  0.00           C  
ATOM    929  OE1 GLU    95      39.711  46.209  62.320  1.00  0.00           O  
ATOM    930  OE2 GLU    95      41.391  45.139  61.558  1.00  0.00           O  
ATOM    931  C   GLU    95      42.342  48.221  57.236  1.00  0.00           C  
ATOM    932  O   GLU    95      41.727  48.306  56.180  1.00  0.00           O  
ATOM    933  N   THR    96      43.670  48.132  57.364  1.00  0.00           N  
ATOM    934  H   THR    96      44.118  48.388  58.221  1.00  0.00           H  
ATOM    935  CA  THR    96      44.561  48.106  56.159  1.00  0.00           C  
ATOM    936  CB  THR    96      45.701  49.139  56.265  1.00  0.00           C  
ATOM    937  OG1 THR    96      45.384  50.222  57.108  1.00  0.00           O  
ATOM    938  HG1 THR    96      46.037  50.946  56.883  1.00  0.00           H  
ATOM    939  CG2 THR    96      46.129  49.721  54.889  1.00  0.00           C  
ATOM    940  C   THR    96      45.231  46.688  55.920  1.00  0.00           C  
ATOM    941  O   THR    96      46.001  46.287  56.740  1.00  0.00           O  
ATOM    942  N   ARG    97      44.984  46.014  54.781  1.00  0.00           N  
ATOM    943  H   ARG    97      44.328  46.355  54.108  1.00  0.00           H  
ATOM    944  CA  ARG    97      45.609  44.692  54.441  1.00  0.00           C  
ATOM    945  CB  ARG    97      44.522  43.831  53.857  1.00  0.00           C  
ATOM    946  CG  ARG    97      44.085  42.793  54.869  1.00  0.00           C  
ATOM    947  CD  ARG    97      44.999  41.642  55.233  1.00  0.00           C  
ATOM    948  NE  ARG    97      44.289  40.718  56.178  1.00  0.00           N  
ATOM    949  HE  ARG    97      43.849  41.205  56.933  1.00  0.00           H  
ATOM    950  CZ  ARG    97      44.070  39.450  56.000  1.00  0.00           C  
ATOM    951  NH1 ARG    97      44.192  38.812  54.820  1.00  0.00           N  
ATOM    952 HH11 ARG    97      44.005  37.842  54.667  1.00  0.00           H  
ATOM    953 HH12 ARG    97      44.474  39.392  54.055  1.00  0.00           H  
ATOM    954  NH2 ARG    97      43.533  38.774  57.026  1.00  0.00           N  
ATOM    955 HH21 ARG    97      43.350  37.822  56.781  1.00  0.00           H  
ATOM    956 HH22 ARG    97      43.559  39.149  57.953  1.00  0.00           H  
ATOM    957  C   ARG    97      46.851  44.899  53.590  1.00  0.00           C  
ATOM    958  O   ARG    97      46.736  45.570  52.570  1.00  0.00           O  
ATOM    959  N   LYS    98      47.969  44.897  54.369  1.00  0.00           N  
ATOM    960  H   LYS    98      47.976  44.323  55.188  1.00  0.00           H  
ATOM    961  CA  LYS    98      49.291  45.136  53.737  1.00  0.00           C  
ATOM    962  CB  LYS    98      50.332  45.708  54.770  1.00  0.00           C  
ATOM    963  CG  LYS    98      49.720  46.384  55.987  1.00  0.00           C  
ATOM    964  CD  LYS    98      50.830  46.971  56.902  1.00  0.00           C  
ATOM    965  CE  LYS    98      51.305  45.996  58.024  1.00  0.00           C  
ATOM    966  NZ  LYS    98      52.335  46.491  58.896  1.00  0.00           N  
ATOM    967  HZ1 LYS    98      53.081  46.967  58.430  1.00  0.00           H  
ATOM    968  HZ2 LYS    98      52.774  45.673  59.267  1.00  0.00           H  
ATOM    969  HZ3 LYS    98      51.972  47.034  59.653  1.00  0.00           H  
ATOM    970  C   LYS    98      49.863  44.077  52.871  1.00  0.00           C  
ATOM    971  O   LYS    98      50.243  43.063  53.366  1.00  0.00           O  
ATOM    972  N   TYR    99      50.056  44.370  51.613  1.00  0.00           N  
ATOM    973  H   TYR    99      49.714  45.164  51.111  1.00  0.00           H  
ATOM    974  CA  TYR    99      50.659  43.425  50.672  1.00  0.00           C  
ATOM    975  CB  TYR    99      49.676  42.714  49.723  1.00  0.00           C  
ATOM    976  CG  TYR    99      48.541  42.082  50.445  1.00  0.00           C  
ATOM    977  CD1 TYR    99      47.405  42.822  50.552  1.00  0.00           C  
ATOM    978  HD1 TYR    99      47.407  43.874  50.268  1.00  0.00           H  
ATOM    979  CD2 TYR    99      48.544  40.755  50.796  1.00  0.00           C  
ATOM    980  HD2 TYR    99      49.482  40.205  50.863  1.00  0.00           H  
ATOM    981  CE1 TYR    99      46.314  42.096  50.984  1.00  0.00           C  
ATOM    982  HE1 TYR    99      45.357  42.608  50.884  1.00  0.00           H  
ATOM    983  CE2 TYR    99      47.423  40.049  51.216  1.00  0.00           C  
ATOM    984  HE2 TYR    99      47.484  39.056  51.660  1.00  0.00           H  
ATOM    985  CZ  TYR    99      46.248  40.759  51.277  1.00  0.00           C  
ATOM    986  OH  TYR    99      45.140  40.234  51.895  1.00  0.00           O  
ATOM    987  HH  TYR    99      45.058  39.245  51.770  1.00  0.00           H  
ATOM    988  C   TYR    99      51.735  44.099  49.815  1.00  0.00           C  
ATOM    989  O   TYR    99      51.638  45.253  49.403  1.00  0.00           O  
ATOM    990  N   LYS   100      52.870  43.467  49.676  1.00  0.00           N  
ATOM    991  H   LYS   100      53.112  42.634  50.174  1.00  0.00           H  
ATOM    992  CA  LYS   100      54.052  43.791  48.797  1.00  0.00           C  
ATOM    993  CB  LYS   100      55.370  43.429  49.464  1.00  0.00           C  
ATOM    994  CG  LYS   100      56.192  44.716  49.467  1.00  0.00           C  
ATOM    995  CD  LYS   100      57.654  44.487  49.871  1.00  0.00           C  
ATOM    996  CE  LYS   100      58.393  45.833  49.887  1.00  0.00           C  
ATOM    997  NZ  LYS   100      58.063  46.788  50.889  1.00  0.00           N  
ATOM    998  HZ1 LYS   100      58.439  47.713  50.839  1.00  0.00           H  
ATOM    999  HZ2 LYS   100      58.440  46.385  51.723  1.00  0.00           H  
ATOM   1000  HZ3 LYS   100      57.067  46.827  50.969  1.00  0.00           H  
ATOM   1001  C   LYS   100      53.952  42.954  47.501  1.00  0.00           C  
ATOM   1002  O   LYS   100      53.945  41.699  47.639  1.00  0.00           O  
ATOM   1003  N   MET   101      53.746  43.618  46.420  1.00  0.00           N  
ATOM   1004  H   MET   101      53.427  44.559  46.536  1.00  0.00           H  
ATOM   1005  CA  MET   101      53.786  43.110  45.057  1.00  0.00           C  
ATOM   1006  CB  MET   101      53.456  44.238  44.047  1.00  0.00           C  
ATOM   1007  CG  MET   101      52.305  43.711  43.145  1.00  0.00           C  
ATOM   1008  SD  MET   101      52.946  42.517  41.927  1.00  0.00           S  
ATOM   1009  CE  MET   101      53.363  43.860  40.835  1.00  0.00           C  
ATOM   1010  C   MET   101      55.116  42.471  44.722  1.00  0.00           C  
ATOM   1011  O   MET   101      56.088  43.163  44.486  1.00  0.00           O  
ATOM   1012  N   THR   102      55.030  41.192  44.487  1.00  0.00           N  
ATOM   1013  H   THR   102      54.142  40.740  44.399  1.00  0.00           H  
ATOM   1014  CA  THR   102      56.245  40.321  44.305  1.00  0.00           C  
ATOM   1015  CB  THR   102      56.202  39.189  45.331  1.00  0.00           C  
ATOM   1016  OG1 THR   102      54.894  38.617  45.445  1.00  0.00           O  
ATOM   1017  HG1 THR   102      54.758  37.785  44.906  1.00  0.00           H  
ATOM   1018  CG2 THR   102      56.648  39.673  46.695  1.00  0.00           C  
ATOM   1019  C   THR   102      56.455  39.786  42.833  1.00  0.00           C  
ATOM   1020  O   THR   102      57.609  39.469  42.525  1.00  0.00           O  
ATOM   1021  N   SER   103      55.420  39.598  42.033  1.00  0.00           N  
ATOM   1022  H   SER   103      54.482  39.855  42.263  1.00  0.00           H  
ATOM   1023  CA  SER   103      55.476  39.086  40.644  1.00  0.00           C  
ATOM   1024  CB  SER   103      55.997  37.600  40.718  1.00  0.00           C  
ATOM   1025  OG  SER   103      56.585  37.365  39.494  1.00  0.00           O  
ATOM   1026  HG  SER   103      57.433  37.892  39.438  1.00  0.00           H  
ATOM   1027  C   SER   103      54.224  39.193  39.816  1.00  0.00           C  
ATOM   1028  O   SER   103      53.144  39.518  40.386  1.00  0.00           O  
ATOM   1029  N   ILE   104      54.472  39.260  38.496  1.00  0.00           N  
ATOM   1030  H   ILE   104      55.394  39.300  38.111  1.00  0.00           H  
ATOM   1031  CA  ILE   104      53.444  39.308  37.456  1.00  0.00           C  
ATOM   1032  CB  ILE   104      53.307  40.583  36.557  1.00  0.00           C  
ATOM   1033  CG1 ILE   104      53.245  41.755  37.557  1.00  0.00           C  
ATOM   1034  CG2 ILE   104      52.037  40.646  35.700  1.00  0.00           C  
ATOM   1035  CD  ILE   104      53.589  43.059  36.935  1.00  0.00           C  
ATOM   1036  C   ILE   104      53.423  38.038  36.605  1.00  0.00           C  
ATOM   1037  O   ILE   104      54.222  37.742  35.765  1.00  0.00           O  
ATOM   1038  N   ARG   105      52.408  37.279  37.041  1.00  0.00           N  
ATOM   1039  H   ARG   105      51.832  37.493  37.831  1.00  0.00           H  
ATOM   1040  CA  ARG   105      52.317  35.894  36.651  1.00  0.00           C  
ATOM   1041  CB  ARG   105      52.049  35.018  37.882  1.00  0.00           C  
ATOM   1042  CG  ARG   105      53.135  35.092  38.986  1.00  0.00           C  
ATOM   1043  CD  ARG   105      54.404  34.426  38.488  1.00  0.00           C  
ATOM   1044  NE  ARG   105      54.189  32.972  38.321  1.00  0.00           N  
ATOM   1045  HE  ARG   105      53.454  32.706  37.699  1.00  0.00           H  
ATOM   1046  CZ  ARG   105      54.939  31.955  38.821  1.00  0.00           C  
ATOM   1047  NH1 ARG   105      56.115  32.263  39.320  1.00  0.00           N  
ATOM   1048 HH11 ARG   105      56.722  31.549  39.670  1.00  0.00           H  
ATOM   1049 HH12 ARG   105      56.471  33.196  39.375  1.00  0.00           H  
ATOM   1050  NH2 ARG   105      54.358  30.739  38.839  1.00  0.00           N  
ATOM   1051 HH21 ARG   105      54.772  29.944  39.281  1.00  0.00           H  
ATOM   1052 HH22 ARG   105      53.597  30.623  38.200  1.00  0.00           H  
ATOM   1053  C   ARG   105      51.213  35.811  35.583  1.00  0.00           C  
ATOM   1054  O   ARG   105      50.147  36.309  35.669  1.00  0.00           O  
ATOM   1055  N   ASP   106      51.531  34.856  34.743  1.00  0.00           N  
ATOM   1056  H   ASP   106      52.191  34.163  35.035  1.00  0.00           H  
ATOM   1057  CA  ASP   106      50.866  34.529  33.478  1.00  0.00           C  
ATOM   1058  CB  ASP   106      51.847  34.438  32.304  1.00  0.00           C  
ATOM   1059  CG  ASP   106      51.158  34.324  30.887  1.00  0.00           C  
ATOM   1060  OD1 ASP   106      50.203  33.511  30.729  1.00  0.00           O  
ATOM   1061  OD2 ASP   106      51.698  34.951  29.933  1.00  0.00           O  
ATOM   1062  C   ASP   106      49.901  33.295  33.593  1.00  0.00           C  
ATOM   1063  O   ASP   106      50.352  32.111  33.496  1.00  0.00           O  
ATOM   1064  N   VAL   107      48.658  33.646  33.766  1.00  0.00           N  
ATOM   1065  H   VAL   107      48.314  34.542  33.488  1.00  0.00           H  
ATOM   1066  CA  VAL   107      47.559  32.687  34.006  1.00  0.00           C  
ATOM   1067  CB  VAL   107      46.676  32.793  35.247  1.00  0.00           C  
ATOM   1068  CG1 VAL   107      47.478  32.494  36.535  1.00  0.00           C  
ATOM   1069  CG2 VAL   107      45.951  34.150  35.196  1.00  0.00           C  
ATOM   1070  C   VAL   107      46.586  32.543  32.796  1.00  0.00           C  
ATOM   1071  O   VAL   107      46.465  33.409  31.949  1.00  0.00           O  
ATOM   1072  N   LYS   108      45.981  31.351  32.768  1.00  0.00           N  
ATOM   1073  H   LYS   108      46.464  30.585  33.193  1.00  0.00           H  
ATOM   1074  CA  LYS   108      44.920  30.985  31.827  1.00  0.00           C  
ATOM   1075  CB  LYS   108      44.148  29.729  32.208  1.00  0.00           C  
ATOM   1076  CG  LYS   108      44.709  28.481  31.478  1.00  0.00           C  
ATOM   1077  CD  LYS   108      44.094  27.090  31.909  1.00  0.00           C  
ATOM   1078  CE  LYS   108      44.694  25.792  31.366  1.00  0.00           C  
ATOM   1079  NZ  LYS   108      44.613  25.677  29.905  1.00  0.00           N  
ATOM   1080  HZ1 LYS   108      43.662  25.647  29.597  1.00  0.00           H  
ATOM   1081  HZ2 LYS   108      44.975  24.812  29.556  1.00  0.00           H  
ATOM   1082  HZ3 LYS   108      45.108  26.414  29.446  1.00  0.00           H  
ATOM   1083  C   LYS   108      43.820  32.047  31.666  1.00  0.00           C  
ATOM   1084  O   LYS   108      43.219  32.552  32.618  1.00  0.00           O  
ATOM   1085  N   PRO   109      43.457  32.389  30.438  1.00  0.00           N  
ATOM   1086  CA  PRO   109      42.257  33.155  30.105  1.00  0.00           C  
ATOM   1087  CB  PRO   109      42.403  33.486  28.600  1.00  0.00           C  
ATOM   1088  CG  PRO   109      43.872  33.361  28.286  1.00  0.00           C  
ATOM   1089  CD  PRO   109      44.427  32.321  29.317  1.00  0.00           C  
ATOM   1090  C   PRO   109      40.935  32.505  30.414  1.00  0.00           C  
ATOM   1091  O   PRO   109      40.953  31.441  31.023  1.00  0.00           O  
ATOM   1092  N   THR   110      39.810  33.066  30.053  1.00  0.00           N  
ATOM   1093  H   THR   110      39.846  33.831  29.409  1.00  0.00           H  
ATOM   1094  CA  THR   110      38.393  32.671  30.174  1.00  0.00           C  
ATOM   1095  CB  THR   110      37.845  31.867  29.000  1.00  0.00           C  
ATOM   1096  OG1 THR   110      38.603  30.686  28.905  1.00  0.00           O  
ATOM   1097  HG1 THR   110      38.522  30.452  27.936  1.00  0.00           H  
ATOM   1098  CG2 THR   110      38.070  32.574  27.599  1.00  0.00           C  
ATOM   1099  C   THR   110      37.892  31.980  31.451  1.00  0.00           C  
ATOM   1100  O   THR   110      36.667  31.809  31.619  1.00  0.00           O  
ATOM   1101  N   ASP   111      38.662  31.764  32.504  1.00  0.00           N  
ATOM   1102  H   ASP   111      39.651  31.866  32.398  1.00  0.00           H  
ATOM   1103  CA  ASP   111      38.212  31.247  33.851  1.00  0.00           C  
ATOM   1104  CB  ASP   111      38.422  29.746  33.881  1.00  0.00           C  
ATOM   1105  CG  ASP   111      37.927  29.095  35.174  1.00  0.00           C  
ATOM   1106  OD1 ASP   111      36.765  29.245  35.489  1.00  0.00           O  
ATOM   1107  OD2 ASP   111      38.658  28.330  35.850  1.00  0.00           O  
ATOM   1108  C   ASP   111      38.839  31.969  35.076  1.00  0.00           C  
ATOM   1109  O   ASP   111      39.834  32.600  34.808  1.00  0.00           O  
ATOM   1110  N   VAL   112      38.238  32.026  36.269  1.00  0.00           N  
ATOM   1111  H   VAL   112      37.415  31.466  36.369  1.00  0.00           H  
ATOM   1112  CA  VAL   112      38.950  32.556  37.431  1.00  0.00           C  
ATOM   1113  CB  VAL   112      37.954  33.299  38.308  1.00  0.00           C  
ATOM   1114  CG1 VAL   112      38.693  33.981  39.511  1.00  0.00           C  
ATOM   1115  CG2 VAL   112      37.275  34.336  37.490  1.00  0.00           C  
ATOM   1116  C   VAL   112      39.590  31.428  38.302  1.00  0.00           C  
ATOM   1117  O   VAL   112      40.670  31.571  38.868  1.00  0.00           O  
ATOM   1118  N   GLY   113      38.965  30.302  38.297  1.00  0.00           N  
ATOM   1119  H   GLY   113      38.537  30.069  37.425  1.00  0.00           H  
ATOM   1120  CA  GLY   113      39.316  29.167  39.168  1.00  0.00           C  
ATOM   1121  C   GLY   113      40.616  28.449  38.939  1.00  0.00           C  
ATOM   1122  O   GLY   113      41.194  27.949  39.959  1.00  0.00           O  
ATOM   1123  N   VAL   114      41.094  28.593  37.713  1.00  0.00           N  
ATOM   1124  H   VAL   114      40.466  28.844  36.977  1.00  0.00           H  
ATOM   1125  CA  VAL   114      42.421  28.084  37.242  1.00  0.00           C  
ATOM   1126  CB  VAL   114      42.517  28.415  35.746  1.00  0.00           C  
ATOM   1127  CG1 VAL   114      41.586  27.519  34.953  1.00  0.00           C  
ATOM   1128  CG2 VAL   114      42.174  29.889  35.473  1.00  0.00           C  
ATOM   1129  C   VAL   114      43.632  28.711  37.911  1.00  0.00           C  
ATOM   1130  O   VAL   114      44.727  28.201  37.676  1.00  0.00           O  
ATOM   1131  N   LEU   115      43.494  29.700  38.773  1.00  0.00           N  
ATOM   1132  H   LEU   115      42.711  30.317  38.701  1.00  0.00           H  
ATOM   1133  CA  LEU   115      44.623  30.469  39.358  1.00  0.00           C  
ATOM   1134  CB  LEU   115      44.034  31.405  40.373  1.00  0.00           C  
ATOM   1135  CG  LEU   115      44.380  32.868  40.092  1.00  0.00           C  
ATOM   1136  CD1 LEU   115      43.684  33.451  38.858  1.00  0.00           C  
ATOM   1137  CD2 LEU   115      43.983  33.713  41.347  1.00  0.00           C  
ATOM   1138  C   LEU   115      45.645  29.648  40.183  1.00  0.00           C  
ATOM   1139  O   LEU   115      45.469  28.525  40.548  1.00  0.00           O  
ATOM   1140  N   ASP   116      46.886  30.080  40.037  1.00  0.00           N  
ATOM   1141  H   ASP   116      47.144  30.828  39.427  1.00  0.00           H  
ATOM   1142  CA  ASP   116      48.017  29.442  40.718  1.00  0.00           C  
ATOM   1143  CB  ASP   116      49.308  30.152  40.384  1.00  0.00           C  
ATOM   1144  CG  ASP   116      50.459  29.152  40.665  1.00  0.00           C  
ATOM   1145  OD1 ASP   116      51.621  29.612  40.811  1.00  0.00           O  
ATOM   1146  OD2 ASP   116      50.380  27.941  40.478  1.00  0.00           O  
ATOM   1147  C   ASP   116      47.810  29.511  42.232  1.00  0.00           C  
ATOM   1148  O   ASP   116      47.808  30.629  42.776  1.00  0.00           O  
ATOM   1149  N   GLU   117      47.689  28.378  42.814  1.00  0.00           N  
ATOM   1150  H   GLU   117      47.826  27.533  42.296  1.00  0.00           H  
ATOM   1151  CA  GLU   117      47.480  28.210  44.284  1.00  0.00           C  
ATOM   1152  CB  GLU   117      46.872  26.819  44.526  1.00  0.00           C  
ATOM   1153  CG  GLU   117      47.548  25.630  43.836  1.00  0.00           C  
ATOM   1154  CD  GLU   117      46.817  25.355  42.508  1.00  0.00           C  
ATOM   1155  OE1 GLU   117      45.796  24.641  42.532  1.00  0.00           O  
ATOM   1156  OE2 GLU   117      47.186  25.952  41.506  1.00  0.00           O  
ATOM   1157  C   GLU   117      48.785  28.511  45.074  1.00  0.00           C  
ATOM   1158  O   GLU   117      49.947  28.144  44.797  1.00  0.00           O  
ATOM   1159  N   GLN   118      48.539  29.254  46.166  1.00  0.00           N  
ATOM   1160  H   GLN   118      47.718  29.813  46.281  1.00  0.00           H  
ATOM   1161  CA  GLN   118      49.625  29.591  47.125  1.00  0.00           C  
ATOM   1162  CB  GLN   118      49.037  30.484  48.250  1.00  0.00           C  
ATOM   1163  CG  GLN   118      48.739  31.867  47.771  1.00  0.00           C  
ATOM   1164  CD  GLN   118      47.371  32.008  47.090  1.00  0.00           C  
ATOM   1165  OE1 GLN   118      46.607  31.041  46.825  1.00  0.00           O  
ATOM   1166  NE2 GLN   118      47.096  33.200  46.482  1.00  0.00           N  
ATOM   1167 HE21 GLN   118      46.242  33.333  45.980  1.00  0.00           H  
ATOM   1168 HE22 GLN   118      47.801  33.899  46.363  1.00  0.00           H  
ATOM   1169  C   GLN   118      50.255  28.364  47.775  1.00  0.00           C  
ATOM   1170  O   GLN   118      49.506  27.523  48.338  1.00  0.00           O  
ATOM   1171  N   LYS   119      51.576  28.435  47.936  1.00  0.00           N  
ATOM   1172  H   LYS   119      52.026  29.323  48.026  1.00  0.00           H  
ATOM   1173  CA  LYS   119      52.443  27.301  48.318  1.00  0.00           C  
ATOM   1174  CB  LYS   119      53.681  27.407  47.358  1.00  0.00           C  
ATOM   1175  CG  LYS   119      53.497  26.771  46.004  1.00  0.00           C  
ATOM   1176  CD  LYS   119      54.740  26.493  45.130  1.00  0.00           C  
ATOM   1177  CE  LYS   119      54.307  25.479  44.065  1.00  0.00           C  
ATOM   1178  NZ  LYS   119      55.438  25.113  43.240  1.00  0.00           N  
ATOM   1179  HZ1 LYS   119      56.121  24.623  43.780  1.00  0.00           H  
ATOM   1180  HZ2 LYS   119      55.912  25.902  42.848  1.00  0.00           H  
ATOM   1181  HZ3 LYS   119      55.159  24.496  42.504  1.00  0.00           H  
ATOM   1182  C   LYS   119      52.915  27.223  49.845  1.00  0.00           C  
ATOM   1183  O   LYS   119      53.586  26.260  50.297  1.00  0.00           O  
ATOM   1184  N   GLY   120      52.729  28.387  50.462  1.00  0.00           N  
ATOM   1185  H   GLY   120      52.500  29.219  49.957  1.00  0.00           H  
ATOM   1186  CA  GLY   120      53.034  28.589  51.927  1.00  0.00           C  
ATOM   1187  C   GLY   120      51.978  29.439  52.698  1.00  0.00           C  
ATOM   1188  O   GLY   120      50.978  29.704  52.053  1.00  0.00           O  
ATOM   1189  N   LYS   121      52.259  29.623  53.982  1.00  0.00           N  
ATOM   1190  H   LYS   121      53.050  29.091  54.283  1.00  0.00           H  
ATOM   1191  CA  LYS   121      51.488  30.325  55.041  1.00  0.00           C  
ATOM   1192  CB  LYS   121      52.321  30.253  56.346  1.00  0.00           C  
ATOM   1193  CG  LYS   121      52.324  28.890  57.031  1.00  0.00           C  
ATOM   1194  CD  LYS   121      53.202  28.819  58.268  1.00  0.00           C  
ATOM   1195  CE  LYS   121      52.692  27.568  58.986  1.00  0.00           C  
ATOM   1196  NZ  LYS   121      53.370  27.401  60.272  1.00  0.00           N  
ATOM   1197  HZ1 LYS   121      53.157  28.142  60.908  1.00  0.00           H  
ATOM   1198  HZ2 LYS   121      54.360  27.372  60.133  1.00  0.00           H  
ATOM   1199  HZ3 LYS   121      53.153  26.543  60.738  1.00  0.00           H  
ATOM   1200  C   LYS   121      51.245  31.857  54.845  1.00  0.00           C  
ATOM   1201  O   LYS   121      50.246  32.397  55.349  1.00  0.00           O  
ATOM   1202  N   ASP   122      52.198  32.543  54.216  1.00  0.00           N  
ATOM   1203  H   ASP   122      53.078  32.109  54.023  1.00  0.00           H  
ATOM   1204  CA  ASP   122      52.122  33.953  53.657  1.00  0.00           C  
ATOM   1205  CB  ASP   122      53.277  34.318  52.768  1.00  0.00           C  
ATOM   1206  CG  ASP   122      54.031  33.195  52.006  1.00  0.00           C  
ATOM   1207  OD1 ASP   122      53.690  32.801  50.866  1.00  0.00           O  
ATOM   1208  OD2 ASP   122      54.762  32.497  52.804  1.00  0.00           O  
ATOM   1209  C   ASP   122      50.809  34.157  52.901  1.00  0.00           C  
ATOM   1210  O   ASP   122      50.421  33.498  51.943  1.00  0.00           O  
ATOM   1211  N   LYS   123      49.996  35.079  53.442  1.00  0.00           N  
ATOM   1212  H   LYS   123      50.324  35.510  54.283  1.00  0.00           H  
ATOM   1213  CA  LYS   123      48.744  35.632  52.899  1.00  0.00           C  
ATOM   1214  CB  LYS   123      47.865  36.316  53.941  1.00  0.00           C  
ATOM   1215  CG  LYS   123      47.353  35.162  54.849  1.00  0.00           C  
ATOM   1216  CD  LYS   123      46.232  35.739  55.736  1.00  0.00           C  
ATOM   1217  CE  LYS   123      45.515  34.776  56.640  1.00  0.00           C  
ATOM   1218  NZ  LYS   123      46.277  34.279  57.798  1.00  0.00           N  
ATOM   1219  HZ1 LYS   123      46.654  35.068  58.284  1.00  0.00           H  
ATOM   1220  HZ2 LYS   123      46.985  33.648  57.481  1.00  0.00           H  
ATOM   1221  HZ3 LYS   123      45.617  33.731  58.312  1.00  0.00           H  
ATOM   1222  C   LYS   123      48.995  36.471  51.613  1.00  0.00           C  
ATOM   1223  O   LYS   123      50.059  37.080  51.423  1.00  0.00           O  
ATOM   1224  N   GLN   124      48.031  36.441  50.716  1.00  0.00           N  
ATOM   1225  H   GLN   124      47.219  35.885  50.893  1.00  0.00           H  
ATOM   1226  CA  GLN   124      48.265  36.907  49.314  1.00  0.00           C  
ATOM   1227  CB  GLN   124      48.664  35.666  48.448  1.00  0.00           C  
ATOM   1228  CG  GLN   124      49.333  36.173  47.180  1.00  0.00           C  
ATOM   1229  CD  GLN   124      49.980  35.098  46.398  1.00  0.00           C  
ATOM   1230  OE1 GLN   124      49.435  34.600  45.448  1.00  0.00           O  
ATOM   1231  NE2 GLN   124      51.067  34.507  46.919  1.00  0.00           N  
ATOM   1232 HE21 GLN   124      51.430  33.770  46.349  1.00  0.00           H  
ATOM   1233 HE22 GLN   124      51.351  34.524  47.877  1.00  0.00           H  
ATOM   1234  C   GLN   124      47.022  37.542  48.694  1.00  0.00           C  
ATOM   1235  O   GLN   124      45.860  37.228  48.936  1.00  0.00           O  
ATOM   1236  N   LEU   125      47.233  38.716  48.101  1.00  0.00           N  
ATOM   1237  H   LEU   125      48.032  39.313  48.169  1.00  0.00           H  
ATOM   1238  CA  LEU   125      46.256  39.338  47.185  1.00  0.00           C  
ATOM   1239  CB  LEU   125      46.345  40.871  47.478  1.00  0.00           C  
ATOM   1240  CG  LEU   125      45.460  41.897  46.770  1.00  0.00           C  
ATOM   1241  CD1 LEU   125      44.047  41.725  47.350  1.00  0.00           C  
ATOM   1242  CD2 LEU   125      45.743  43.414  46.971  1.00  0.00           C  
ATOM   1243  C   LEU   125      46.667  39.007  45.750  1.00  0.00           C  
ATOM   1244  O   LEU   125      47.731  39.531  45.261  1.00  0.00           O  
ATOM   1245  N   THR   126      45.609  38.556  45.072  1.00  0.00           N  
ATOM   1246  H   THR   126      44.701  38.449  45.477  1.00  0.00           H  
ATOM   1247  CA  THR   126      45.612  38.329  43.647  1.00  0.00           C  
ATOM   1248  CB  THR   126      45.329  36.844  43.191  1.00  0.00           C  
ATOM   1249  OG1 THR   126      44.163  36.203  43.731  1.00  0.00           O  
ATOM   1250  HG1 THR   126      44.423  35.479  44.370  1.00  0.00           H  
ATOM   1251  CG2 THR   126      46.584  35.972  43.420  1.00  0.00           C  
ATOM   1252  C   THR   126      44.742  39.295  42.777  1.00  0.00           C  
ATOM   1253  O   THR   126      43.506  39.303  42.853  1.00  0.00           O  
ATOM   1254  N   LEU   127      45.437  40.308  42.272  1.00  0.00           N  
ATOM   1255  H   LEU   127      46.391  40.544  42.453  1.00  0.00           H  
ATOM   1256  CA  LEU   127      44.877  41.241  41.281  1.00  0.00           C  
ATOM   1257  CB  LEU   127      45.752  42.496  41.234  1.00  0.00           C  
ATOM   1258  CG  LEU   127      45.803  43.194  42.600  1.00  0.00           C  
ATOM   1259  CD1 LEU   127      46.610  44.481  42.563  1.00  0.00           C  
ATOM   1260  CD2 LEU   127      44.388  43.646  43.084  1.00  0.00           C  
ATOM   1261  C   LEU   127      44.880  40.505  39.913  1.00  0.00           C  
ATOM   1262  O   LEU   127      45.925  40.509  39.208  1.00  0.00           O  
ATOM   1263  N   ILE   128      43.692  40.037  39.470  1.00  0.00           N  
ATOM   1264  H   ILE   128      42.890  40.400  39.944  1.00  0.00           H  
ATOM   1265  CA  ILE   128      43.323  39.366  38.212  1.00  0.00           C  
ATOM   1266  CB  ILE   128      42.199  38.331  38.361  1.00  0.00           C  
ATOM   1267  CG1 ILE   128      42.406  37.487  39.601  1.00  0.00           C  
ATOM   1268  CG2 ILE   128      42.233  37.315  37.173  1.00  0.00           C  
ATOM   1269  CD  ILE   128      41.206  36.497  39.969  1.00  0.00           C  
ATOM   1270  C   ILE   128      42.950  40.467  37.173  1.00  0.00           C  
ATOM   1271  O   ILE   128      41.939  41.199  37.309  1.00  0.00           O  
ATOM   1272  N   THR   129      43.953  40.897  36.403  1.00  0.00           N  
ATOM   1273  H   THR   129      44.877  40.699  36.730  1.00  0.00           H  
ATOM   1274  CA  THR   129      43.731  41.777  35.287  1.00  0.00           C  
ATOM   1275  CB  THR   129      44.998  42.667  35.014  1.00  0.00           C  
ATOM   1276  OG1 THR   129      46.227  41.936  34.733  1.00  0.00           O  
ATOM   1277  HG1 THR   129      46.195  41.083  35.253  1.00  0.00           H  
ATOM   1278  CG2 THR   129      45.364  43.710  36.060  1.00  0.00           C  
ATOM   1279  C   THR   129      43.365  41.014  34.045  1.00  0.00           C  
ATOM   1280  O   THR   129      44.280  40.240  33.668  1.00  0.00           O  
ATOM   1281  N   CYS   130      42.236  41.251  33.414  1.00  0.00           N  
ATOM   1282  H   CYS   130      41.434  41.739  33.758  1.00  0.00           H  
ATOM   1283  CA  CYS   130      41.995  40.755  32.035  1.00  0.00           C  
ATOM   1284  CB  CYS   130      40.518  40.437  31.949  1.00  0.00           C  
ATOM   1285  SG  CYS   130      39.833  39.080  32.981  1.00  0.00           S  
ATOM   1286  C   CYS   130      42.507  41.757  31.011  1.00  0.00           C  
ATOM   1287  O   CYS   130      42.009  42.899  31.006  1.00  0.00           O  
ATOM   1288  N   ASP   131      43.489  41.329  30.181  1.00  0.00           N  
ATOM   1289  H   ASP   131      43.587  40.368  29.925  1.00  0.00           H  
ATOM   1290  CA  ASP   131      44.251  42.321  29.451  1.00  0.00           C  
ATOM   1291  CB  ASP   131      45.564  42.447  30.227  1.00  0.00           C  
ATOM   1292  CG  ASP   131      46.508  43.671  29.947  1.00  0.00           C  
ATOM   1293  OD1 ASP   131      47.590  43.757  30.534  1.00  0.00           O  
ATOM   1294  OD2 ASP   131      46.224  44.551  29.190  1.00  0.00           O  
ATOM   1295  C   ASP   131      44.449  41.890  27.967  1.00  0.00           C  
ATOM   1296  O   ASP   131      43.874  40.884  27.513  1.00  0.00           O  
ATOM   1297  N   ASP   132      44.966  42.868  27.220  1.00  0.00           N  
ATOM   1298  H   ASP   132      45.386  43.630  27.714  1.00  0.00           H  
ATOM   1299  CA  ASP   132      45.090  42.851  25.715  1.00  0.00           C  
ATOM   1300  CB  ASP   132      45.911  41.615  25.249  1.00  0.00           C  
ATOM   1301  CG  ASP   132      47.365  42.067  24.868  1.00  0.00           C  
ATOM   1302  OD1 ASP   132      47.433  42.726  23.823  1.00  0.00           O  
ATOM   1303  OD2 ASP   132      48.235  41.990  25.801  1.00  0.00           O  
ATOM   1304  C   ASP   132      43.704  42.958  24.947  1.00  0.00           C  
ATOM   1305  O   ASP   132      43.016  41.937  24.886  1.00  0.00           O  
ATOM   1306  N   TYR   133      43.149  44.170  25.070  1.00  0.00           N  
ATOM   1307  H   TYR   133      43.339  44.798  25.824  1.00  0.00           H  
ATOM   1308  CA  TYR   133      41.882  44.437  24.399  1.00  0.00           C  
ATOM   1309  CB  TYR   133      41.356  45.775  24.948  1.00  0.00           C  
ATOM   1310  CG  TYR   133      40.142  46.195  24.101  1.00  0.00           C  
ATOM   1311  CD1 TYR   133      40.180  47.371  23.272  1.00  0.00           C  
ATOM   1312  HD1 TYR   133      41.072  47.944  23.023  1.00  0.00           H  
ATOM   1313  CD2 TYR   133      38.923  45.522  24.181  1.00  0.00           C  
ATOM   1314  HD2 TYR   133      38.816  44.724  24.915  1.00  0.00           H  
ATOM   1315  CE1 TYR   133      39.051  47.709  22.517  1.00  0.00           C  
ATOM   1316  HE1 TYR   133      39.048  48.378  21.656  1.00  0.00           H  
ATOM   1317  CE2 TYR   133      37.794  45.957  23.519  1.00  0.00           C  
ATOM   1318  HE2 TYR   133      36.871  45.381  23.594  1.00  0.00           H  
ATOM   1319  CZ  TYR   133      37.862  47.077  22.740  1.00  0.00           C  
ATOM   1320  OH  TYR   133      36.699  47.814  22.578  1.00  0.00           O  
ATOM   1321  HH  TYR   133      36.965  48.725  22.263  1.00  0.00           H  
ATOM   1322  C   TYR   133      42.116  44.421  22.888  1.00  0.00           C  
ATOM   1323  O   TYR   133      42.960  45.221  22.403  1.00  0.00           O  
ATOM   1324  N   ASN   134      41.416  43.505  22.199  1.00  0.00           N  
ATOM   1325  H   ASN   134      41.016  42.682  22.603  1.00  0.00           H  
ATOM   1326  CA  ASN   134      41.440  43.479  20.735  1.00  0.00           C  
ATOM   1327  CB  ASN   134      41.436  42.016  20.273  1.00  0.00           C  
ATOM   1328  CG  ASN   134      41.486  42.019  18.741  1.00  0.00           C  
ATOM   1329  OD1 ASN   134      40.536  42.203  18.037  1.00  0.00           O  
ATOM   1330  ND2 ASN   134      42.625  41.949  18.141  1.00  0.00           N  
ATOM   1331 HD21 ASN   134      42.710  42.076  17.153  1.00  0.00           H  
ATOM   1332 HD22 ASN   134      43.447  41.684  18.646  1.00  0.00           H  
ATOM   1333  C   ASN   134      40.303  44.275  20.170  1.00  0.00           C  
ATOM   1334  O   ASN   134      39.194  43.743  20.087  1.00  0.00           O  
ATOM   1335  N   GLU   135      40.561  45.426  19.535  1.00  0.00           N  
ATOM   1336  H   GLU   135      41.488  45.723  19.306  1.00  0.00           H  
ATOM   1337  CA  GLU   135      39.547  46.253  18.940  1.00  0.00           C  
ATOM   1338  CB  GLU   135      40.055  47.672  18.645  1.00  0.00           C  
ATOM   1339  CG  GLU   135      41.237  47.686  17.662  1.00  0.00           C  
ATOM   1340  CD  GLU   135      42.636  47.333  18.215  1.00  0.00           C  
ATOM   1341  OE1 GLU   135      43.018  46.160  18.118  1.00  0.00           O  
ATOM   1342  OE2 GLU   135      43.324  48.229  18.730  1.00  0.00           O  
ATOM   1343  C   GLU   135      38.690  45.786  17.708  1.00  0.00           C  
ATOM   1344  O   GLU   135      37.534  46.195  17.438  1.00  0.00           O  
ATOM   1345  N   LYS   136      39.262  44.765  17.099  1.00  0.00           N  
ATOM   1346  H   LYS   136      40.146  44.395  17.386  1.00  0.00           H  
ATOM   1347  CA  LYS   136      38.544  44.076  15.988  1.00  0.00           C  
ATOM   1348  CB  LYS   136      39.507  43.517  14.940  1.00  0.00           C  
ATOM   1349  CG  LYS   136      40.208  44.590  14.027  1.00  0.00           C  
ATOM   1350  CD  LYS   136      41.405  44.045  13.209  1.00  0.00           C  
ATOM   1351  CE  LYS   136      41.953  45.142  12.271  1.00  0.00           C  
ATOM   1352  NZ  LYS   136      42.666  44.602  11.082  1.00  0.00           N  
ATOM   1353  HZ1 LYS   136      42.197  44.753  10.212  1.00  0.00           H  
ATOM   1354  HZ2 LYS   136      42.586  43.605  11.069  1.00  0.00           H  
ATOM   1355  HZ3 LYS   136      43.616  44.912  11.046  1.00  0.00           H  
ATOM   1356  C   LYS   136      37.452  43.089  16.503  1.00  0.00           C  
ATOM   1357  O   LYS   136      36.292  43.325  16.185  1.00  0.00           O  
ATOM   1358  N   THR   137      37.659  42.134  17.449  1.00  0.00           N  
ATOM   1359  H   THR   137      38.561  41.707  17.521  1.00  0.00           H  
ATOM   1360  CA  THR   137      36.598  41.183  18.019  1.00  0.00           C  
ATOM   1361  CB  THR   137      36.953  39.724  17.973  1.00  0.00           C  
ATOM   1362  OG1 THR   137      38.297  39.523  18.454  1.00  0.00           O  
ATOM   1363  HG1 THR   137      38.365  38.525  18.465  1.00  0.00           H  
ATOM   1364  CG2 THR   137      36.924  39.182  16.592  1.00  0.00           C  
ATOM   1365  C   THR   137      36.067  41.502  19.433  1.00  0.00           C  
ATOM   1366  O   THR   137      35.177  40.838  19.947  1.00  0.00           O  
ATOM   1367  N   GLY   138      36.755  42.427  20.120  1.00  0.00           N  
ATOM   1368  H   GLY   138      37.418  43.051  19.706  1.00  0.00           H  
ATOM   1369  CA  GLY   138      36.363  42.786  21.498  1.00  0.00           C  
ATOM   1370  C   GLY   138      36.990  42.019  22.691  1.00  0.00           C  
ATOM   1371  O   GLY   138      36.834  42.473  23.861  1.00  0.00           O  
ATOM   1372  N   VAL   139      37.671  40.947  22.354  1.00  0.00           N  
ATOM   1373  H   VAL   139      38.089  40.867  21.449  1.00  0.00           H  
ATOM   1374  CA  VAL   139      38.148  39.930  23.341  1.00  0.00           C  
ATOM   1375  CB  VAL   139      38.190  38.552  22.741  1.00  0.00           C  
ATOM   1376  CG1 VAL   139      36.807  38.111  22.280  1.00  0.00           C  
ATOM   1377  CG2 VAL   139      39.182  38.511  21.544  1.00  0.00           C  
ATOM   1378  C   VAL   139      39.336  40.353  24.199  1.00  0.00           C  
ATOM   1379  O   VAL   139      40.158  41.113  23.739  1.00  0.00           O  
ATOM   1380  N   TRP   140      39.339  39.867  25.395  1.00  0.00           N  
ATOM   1381  H   TRP   140      38.594  39.225  25.572  1.00  0.00           H  
ATOM   1382  CA  TRP   140      40.462  40.203  26.334  1.00  0.00           C  
ATOM   1383  CB  TRP   140      39.869  40.517  27.710  1.00  0.00           C  
ATOM   1384  CG  TRP   140      38.910  41.699  27.810  1.00  0.00           C  
ATOM   1385  CD1 TRP   140      37.614  41.775  27.391  1.00  0.00           C  
ATOM   1386  HD1 TRP   140      36.905  41.003  27.093  1.00  0.00           H  
ATOM   1387  CD2 TRP   140      39.281  43.002  28.143  1.00  0.00           C  
ATOM   1388  NE1 TRP   140      37.226  43.033  27.542  1.00  0.00           N  
ATOM   1389  HE1 TRP   140      36.365  43.411  27.202  1.00  0.00           H  
ATOM   1390  CE2 TRP   140      38.158  43.799  27.997  1.00  0.00           C  
ATOM   1391  CE3 TRP   140      40.546  43.729  28.146  1.00  0.00           C  
ATOM   1392  HE3 TRP   140      41.463  43.204  28.416  1.00  0.00           H  
ATOM   1393  CZ2 TRP   140      38.227  45.171  28.036  1.00  0.00           C  
ATOM   1394  HZ2 TRP   140      37.313  45.738  28.213  1.00  0.00           H  
ATOM   1395  CZ3 TRP   140      40.618  45.056  28.151  1.00  0.00           C  
ATOM   1396  HZ3 TRP   140      41.505  45.639  27.905  1.00  0.00           H  
ATOM   1397  CH2 TRP   140      39.474  45.848  28.112  1.00  0.00           C  
ATOM   1398  HH2 TRP   140      39.456  46.933  28.010  1.00  0.00           H  
ATOM   1399  C   TRP   140      41.413  38.955  26.321  1.00  0.00           C  
ATOM   1400  O   TRP   140      41.198  37.996  27.115  1.00  0.00           O  
ATOM   1401  N   GLU   141      42.455  38.985  25.442  1.00  0.00           N  
ATOM   1402  H   GLU   141      42.813  39.884  25.188  1.00  0.00           H  
ATOM   1403  CA  GLU   141      43.357  37.909  25.124  1.00  0.00           C  
ATOM   1404  CB  GLU   141      44.153  38.442  23.865  1.00  0.00           C  
ATOM   1405  CG  GLU   141      45.034  37.366  23.431  1.00  0.00           C  
ATOM   1406  CD  GLU   141      46.106  37.790  22.435  1.00  0.00           C  
ATOM   1407  OE1 GLU   141      47.258  38.009  22.926  1.00  0.00           O  
ATOM   1408  OE2 GLU   141      45.837  37.746  21.199  1.00  0.00           O  
ATOM   1409  C   GLU   141      44.338  37.394  26.243  1.00  0.00           C  
ATOM   1410  O   GLU   141      44.376  36.186  26.467  1.00  0.00           O  
ATOM   1411  N   LYS   142      44.782  38.325  27.143  1.00  0.00           N  
ATOM   1412  H   LYS   142      44.419  39.253  27.231  1.00  0.00           H  
ATOM   1413  CA  LYS   142      45.677  37.907  28.159  1.00  0.00           C  
ATOM   1414  CB  LYS   142      46.890  38.782  28.043  1.00  0.00           C  
ATOM   1415  CG  LYS   142      47.741  38.523  26.804  1.00  0.00           C  
ATOM   1416  CD  LYS   142      48.176  37.019  26.760  1.00  0.00           C  
ATOM   1417  CE  LYS   142      48.948  36.727  25.474  1.00  0.00           C  
ATOM   1418  NZ  LYS   142      48.952  35.285  25.262  1.00  0.00           N  
ATOM   1419  HZ1 LYS   142      48.111  35.024  24.787  1.00  0.00           H  
ATOM   1420  HZ2 LYS   142      49.022  34.851  26.160  1.00  0.00           H  
ATOM   1421  HZ3 LYS   142      49.751  35.058  24.706  1.00  0.00           H  
ATOM   1422  C   LYS   142      45.051  37.841  29.617  1.00  0.00           C  
ATOM   1423  O   LYS   142      44.112  38.556  29.953  1.00  0.00           O  
ATOM   1424  N   ARG   143      45.645  37.120  30.555  1.00  0.00           N  
ATOM   1425  H   ARG   143      46.391  36.476  30.386  1.00  0.00           H  
ATOM   1426  CA  ARG   143      45.163  37.141  31.972  1.00  0.00           C  
ATOM   1427  CB  ARG   143      44.115  36.070  32.190  1.00  0.00           C  
ATOM   1428  CG  ARG   143      43.279  36.585  33.343  1.00  0.00           C  
ATOM   1429  CD  ARG   143      41.953  35.822  33.441  1.00  0.00           C  
ATOM   1430  NE  ARG   143      40.886  36.318  32.592  1.00  0.00           N  
ATOM   1431  HE  ARG   143      41.286  36.941  31.919  1.00  0.00           H  
ATOM   1432  CZ  ARG   143      39.615  35.902  32.572  1.00  0.00           C  
ATOM   1433  NH1 ARG   143      39.099  35.077  33.530  1.00  0.00           N  
ATOM   1434 HH11 ARG   143      38.139  34.809  33.611  1.00  0.00           H  
ATOM   1435 HH12 ARG   143      39.684  34.723  34.260  1.00  0.00           H  
ATOM   1436  NH2 ARG   143      38.881  36.077  31.505  1.00  0.00           N  
ATOM   1437 HH21 ARG   143      37.931  35.771  31.449  1.00  0.00           H  
ATOM   1438 HH22 ARG   143      39.200  36.607  30.719  1.00  0.00           H  
ATOM   1439  C   ARG   143      46.347  37.109  32.938  1.00  0.00           C  
ATOM   1440  O   ARG   143      47.090  36.175  33.209  1.00  0.00           O  
ATOM   1441  N   LYS   144      46.510  38.282  33.517  1.00  0.00           N  
ATOM   1442  H   LYS   144      45.774  38.956  33.583  1.00  0.00           H  
ATOM   1443  CA  LYS   144      47.679  38.633  34.337  1.00  0.00           C  
ATOM   1444  CB  LYS   144      48.431  39.823  33.756  1.00  0.00           C  
ATOM   1445  CG  LYS   144      49.240  39.373  32.511  1.00  0.00           C  
ATOM   1446  CD  LYS   144      49.760  40.599  31.798  1.00  0.00           C  
ATOM   1447  CE  LYS   144      50.314  40.194  30.394  1.00  0.00           C  
ATOM   1448  NZ  LYS   144      50.709  41.352  29.535  1.00  0.00           N  
ATOM   1449  HZ1 LYS   144      50.950  41.067  28.607  1.00  0.00           H  
ATOM   1450  HZ2 LYS   144      51.413  41.985  29.857  1.00  0.00           H  
ATOM   1451  HZ3 LYS   144      49.839  41.843  29.496  1.00  0.00           H  
ATOM   1452  C   LYS   144      47.346  38.820  35.784  1.00  0.00           C  
ATOM   1453  O   LYS   144      46.670  39.705  36.211  1.00  0.00           O  
ATOM   1454  N   ILE   145      48.108  38.171  36.640  1.00  0.00           N  
ATOM   1455  H   ILE   145      48.829  37.584  36.273  1.00  0.00           H  
ATOM   1456  CA  ILE   145      47.838  38.176  38.093  1.00  0.00           C  
ATOM   1457  CB  ILE   145      47.411  36.814  38.709  1.00  0.00           C  
ATOM   1458  CG1 ILE   145      48.309  35.692  38.112  1.00  0.00           C  
ATOM   1459  CG2 ILE   145      45.866  36.590  38.471  1.00  0.00           C  
ATOM   1460  CD  ILE   145      48.343  34.609  39.124  1.00  0.00           C  
ATOM   1461  C   ILE   145      48.971  38.851  38.844  1.00  0.00           C  
ATOM   1462  O   ILE   145      50.016  38.286  39.012  1.00  0.00           O  
ATOM   1463  N   PHE   146      48.748  40.028  39.491  1.00  0.00           N  
ATOM   1464  H   PHE   146      47.822  40.388  39.384  1.00  0.00           H  
ATOM   1465  CA  PHE   146      49.689  40.895  40.312  1.00  0.00           C  
ATOM   1466  CB  PHE   146      49.374  42.416  40.316  1.00  0.00           C  
ATOM   1467  CG  PHE   146      49.363  43.087  38.903  1.00  0.00           C  
ATOM   1468  CD1 PHE   146      48.680  42.702  37.773  1.00  0.00           C  
ATOM   1469  HD1 PHE   146      47.815  42.040  37.775  1.00  0.00           H  
ATOM   1470  CD2 PHE   146      50.200  44.218  38.990  1.00  0.00           C  
ATOM   1471  HD2 PHE   146      50.663  44.500  39.935  1.00  0.00           H  
ATOM   1472  CE1 PHE   146      48.798  43.517  36.687  1.00  0.00           C  
ATOM   1473  HE1 PHE   146      48.281  43.298  35.752  1.00  0.00           H  
ATOM   1474  CE2 PHE   146      50.272  45.101  37.855  1.00  0.00           C  
ATOM   1475  HE2 PHE   146      50.629  46.128  37.935  1.00  0.00           H  
ATOM   1476  CZ  PHE   146      49.652  44.631  36.722  1.00  0.00           C  
ATOM   1477  HZ  PHE   146      49.904  44.997  35.726  1.00  0.00           H  
ATOM   1478  C   PHE   146      49.714  40.337  41.753  1.00  0.00           C  
ATOM   1479  O   PHE   146      48.912  40.820  42.575  1.00  0.00           O  
ATOM   1480  N   VAL   147      50.286  39.135  41.824  1.00  0.00           N  
ATOM   1481  H   VAL   147      50.775  38.707  41.064  1.00  0.00           H  
ATOM   1482  CA  VAL   147      50.484  38.458  43.146  1.00  0.00           C  
ATOM   1483  CB  VAL   147      51.031  37.030  42.965  1.00  0.00           C  
ATOM   1484  CG1 VAL   147      50.008  36.146  42.205  1.00  0.00           C  
ATOM   1485  CG2 VAL   147      52.355  36.992  42.133  1.00  0.00           C  
ATOM   1486  C   VAL   147      51.376  39.234  44.168  1.00  0.00           C  
ATOM   1487  O   VAL   147      52.453  39.749  43.827  1.00  0.00           O  
ATOM   1488  N   ALA   148      50.625  39.728  45.148  1.00  0.00           N  
ATOM   1489  H   ALA   148      49.636  39.581  45.181  1.00  0.00           H  
ATOM   1490  CA  ALA   148      51.079  40.509  46.303  1.00  0.00           C  
ATOM   1491  CB  ALA   148      50.272  41.790  46.380  1.00  0.00           C  
ATOM   1492  C   ALA   148      50.863  39.790  47.628  1.00  0.00           C  
ATOM   1493  O   ALA   148      49.722  39.659  48.068  1.00  0.00           O  
ATOM   1494  N   THR   149      51.963  39.749  48.321  1.00  0.00           N  
ATOM   1495  H   THR   149      52.716  40.355  48.066  1.00  0.00           H  
ATOM   1496  CA  THR   149      52.242  38.810  49.429  1.00  0.00           C  
ATOM   1497  CB  THR   149      53.587  38.051  49.180  1.00  0.00           C  
ATOM   1498  OG1 THR   149      54.779  38.867  49.141  1.00  0.00           O  
ATOM   1499  HG1 THR   149      54.669  39.563  48.432  1.00  0.00           H  
ATOM   1500  CG2 THR   149      53.567  37.120  47.961  1.00  0.00           C  
ATOM   1501  C   THR   149      52.336  39.552  50.744  1.00  0.00           C  
ATOM   1502  O   THR   149      52.596  40.708  50.752  1.00  0.00           O  
ATOM   1503  N   GLU   150      51.886  38.897  51.822  1.00  0.00           N  
ATOM   1504  H   GLU   150      51.509  37.982  51.685  1.00  0.00           H  
ATOM   1505  CA  GLU   150      51.752  39.474  53.213  1.00  0.00           C  
ATOM   1506  CB  GLU   150      51.429  38.310  54.097  1.00  0.00           C  
ATOM   1507  CG  GLU   150      50.987  38.650  55.534  1.00  0.00           C  
ATOM   1508  CD  GLU   150      50.555  37.418  56.376  1.00  0.00           C  
ATOM   1509  OE1 GLU   150      49.824  37.530  57.338  1.00  0.00           O  
ATOM   1510  OE2 GLU   150      50.956  36.286  56.072  1.00  0.00           O  
ATOM   1511  C   GLU   150      52.939  40.172  53.701  1.00  0.00           C  
ATOM   1512  O   GLU   150      54.141  39.668  53.737  1.00  0.00           O  
ATOM   1513  N   VAL   151      52.713  41.502  54.008  1.00  0.00           N  
ATOM   1514  H   VAL   151      51.823  41.953  53.947  1.00  0.00           H  
ATOM   1515  CA  VAL   151      53.796  42.364  54.661  1.00  0.00           C  
ATOM   1516  CB  VAL   151      53.489  43.828  54.433  1.00  0.00           C  
ATOM   1517  CG1 VAL   151      54.219  44.764  55.390  1.00  0.00           C  
ATOM   1518  CG2 VAL   151      53.898  44.229  52.969  1.00  0.00           C  
ATOM   1519  C   VAL   151      53.928  42.036  56.168  1.00  0.00           C  
ATOM   1520  O   VAL   151      53.025  41.479  56.829  1.00  0.00           O  
ATOM   1521  N   LYS   152      55.189  42.000  56.530  1.00  0.00           N  
ATOM   1522  H   LYS   152      55.906  42.137  55.846  1.00  0.00           H  
ATOM   1523  CA  LYS   152      55.667  41.737  57.939  1.00  0.00           C  
ATOM   1524  CB  LYS   152      56.198  40.256  58.116  1.00  0.00           C  
ATOM   1525  CG  LYS   152      55.076  39.308  58.242  1.00  0.00           C  
ATOM   1526  CD  LYS   152      55.729  37.930  58.231  1.00  0.00           C  
ATOM   1527  CE  LYS   152      54.758  36.807  58.329  1.00  0.00           C  
ATOM   1528  NZ  LYS   152      53.938  36.561  57.139  1.00  0.00           N  
ATOM   1529  HZ1 LYS   152      53.793  35.571  57.144  1.00  0.00           H  
ATOM   1530  HZ2 LYS   152      54.388  36.799  56.278  1.00  0.00           H  
ATOM   1531  HZ3 LYS   152      53.064  37.038  57.224  1.00  0.00           H  
ATOM   1532  C   LYS   152      56.686  42.823  58.276  1.00  0.00           C  
ATOM   1533  O1  LYS   152      57.513  43.207  57.405  1.00  0.00           O  
ATOM   1534  O2  LYS   152      56.955  43.133  59.453  1.00  0.00           O  
TER    1535      LYS   152 
END   
