# Supplementary material for: Self-cyclisation as a general and efficient platform for peptide and protein macrocyclisation
Source: Commun Chem. 2023 Mar 4;6:48. doi: 10.1038/s42004-023-00841-5 (PMC9985607; doi:10.1038/s42004-023-00841-5)
Supplement: Supplementary file 4 — Supplementary Data 2 [file 42004_2023_841_MOESM4_ESM.zip › L0_250ns_start.pdb]

ATOM      1  H1  LEU     1      38.922  41.677  51.623  1.00  0.00           H  
ATOM      2  H2  LEU     1      39.255  41.983  53.231  1.00  0.00           H  
ATOM      3  N   LEU     1      39.076  42.371  52.327  1.00  0.00           N  
ATOM      4  H3  LEU     1      39.859  42.921  52.034  1.00  0.00           H  
ATOM      5  CA  LEU     1      37.953  43.327  52.251  1.00  0.00           C  
ATOM      6  CB  LEU     1      37.992  44.411  53.306  1.00  0.00           C  
ATOM      7  CG  LEU     1      36.616  44.814  53.893  1.00  0.00           C  
ATOM      8  CD1 LEU     1      35.920  43.825  54.766  1.00  0.00           C  
ATOM      9  CD2 LEU     1      36.739  46.122  54.688  1.00  0.00           C  
ATOM     10  C   LEU     1      37.985  43.903  50.818  1.00  0.00           C  
ATOM     11  O   LEU     1      38.970  43.732  50.043  1.00  0.00           O  
ATOM     12  N   PRO     2      36.835  44.382  50.374  1.00  0.00           N  
ATOM     13  CA  PRO     2      36.765  45.492  49.405  1.00  0.00           C  
ATOM     14  CB  PRO     2      35.345  45.957  49.581  1.00  0.00           C  
ATOM     15  CG  PRO     2      34.535  44.611  49.841  1.00  0.00           C  
ATOM     16  CD  PRO     2      35.525  43.799  50.651  1.00  0.00           C  
ATOM     17  C   PRO     2      37.664  46.694  49.812  1.00  0.00           C  
ATOM     18  O   PRO     2      38.184  46.696  50.915  1.00  0.00           O  
ATOM     19  N   GLY     3      37.864  47.595  48.898  1.00  0.00           N  
ATOM     20  H   GLY     3      37.738  47.278  47.958  1.00  0.00           H  
ATOM     21  CA  GLY     3      38.410  48.942  49.104  1.00  0.00           C  
ATOM     22  C   GLY     3      37.693  49.934  49.975  1.00  0.00           C  
ATOM     23  O   GLY     3      36.494  49.896  50.157  1.00  0.00           O  
ATOM     24  N   THR     4      38.545  50.570  50.828  1.00  0.00           N  
ATOM     25  H   THR     4      39.488  50.259  50.948  1.00  0.00           H  
ATOM     26  CA  THR     4      38.158  51.580  51.858  1.00  0.00           C  
ATOM     27  CB  THR     4      38.784  51.207  53.211  1.00  0.00           C  
ATOM     28  OG1 THR     4      40.190  50.956  53.206  1.00  0.00           O  
ATOM     29  HG1 THR     4      40.343  50.258  52.506  1.00  0.00           H  
ATOM     30  CG2 THR     4      37.997  50.141  53.902  1.00  0.00           C  
ATOM     31  C   THR     4      38.604  52.943  51.355  1.00  0.00           C  
ATOM     32  O   THR     4      37.745  53.866  51.319  1.00  0.00           O  
ATOM     33  N   GLY     5      39.892  53.184  51.017  1.00  0.00           N  
ATOM     34  H   GLY     5      40.605  52.528  51.262  1.00  0.00           H  
ATOM     35  CA  GLY     5      40.325  54.467  50.404  1.00  0.00           C  
ATOM     36  C   GLY     5      40.894  55.487  51.326  1.00  0.00           C  
ATOM     37  O   GLY     5      40.810  55.335  52.535  1.00  0.00           O  
ATOM     38  N   GLN     6      41.427  56.557  50.711  1.00  0.00           N  
ATOM     39  H   GLN     6      41.036  56.631  49.793  1.00  0.00           H  
ATOM     40  CA  GLN     6      42.076  57.742  51.350  1.00  0.00           C  
ATOM     41  CB  GLN     6      41.190  58.717  52.092  1.00  0.00           C  
ATOM     42  CG  GLN     6      39.981  59.183  51.227  1.00  0.00           C  
ATOM     43  CD  GLN     6      39.180  60.241  52.041  1.00  0.00           C  
ATOM     44  OE1 GLN     6      38.055  59.974  52.370  1.00  0.00           O  
ATOM     45  NE2 GLN     6      39.640  61.381  52.401  1.00  0.00           N  
ATOM     46 HE21 GLN     6      39.020  61.984  52.902  1.00  0.00           H  
ATOM     47 HE22 GLN     6      40.560  61.688  52.157  1.00  0.00           H  
ATOM     48  C   GLN     6      43.370  57.382  52.073  1.00  0.00           C  
ATOM     49  O   GLN     6      43.565  57.936  53.157  1.00  0.00           O  
ATOM     50  N   ALA     7      44.157  56.457  51.586  1.00  0.00           N  
ATOM     51  H   ALA     7      44.045  56.076  50.668  1.00  0.00           H  
ATOM     52  CA  ALA     7      45.381  55.994  52.284  1.00  0.00           C  
ATOM     53  CB  ALA     7      45.911  54.732  51.587  1.00  0.00           C  
ATOM     54  C   ALA     7      46.508  57.020  52.287  1.00  0.00           C  
ATOM     55  O   ALA     7      46.550  58.105  51.651  1.00  0.00           O  
ATOM     56  N   LYS     8      47.517  56.647  53.079  1.00  0.00           N  
ATOM     57  H   LYS     8      47.519  55.796  53.604  1.00  0.00           H  
ATOM     58  CA  LYS     8      48.723  57.432  53.470  1.00  0.00           C  
ATOM     59  CB  LYS     8      49.453  56.776  54.685  1.00  0.00           C  
ATOM     60  CG  LYS     8      48.535  56.795  55.977  1.00  0.00           C  
ATOM     61  CD  LYS     8      48.025  58.237  56.370  1.00  0.00           C  
ATOM     62  CE  LYS     8      47.908  58.298  57.866  1.00  0.00           C  
ATOM     63  NZ  LYS     8      47.362  59.534  58.357  1.00  0.00           N  
ATOM     64  HZ1 LYS     8      46.363  59.480  58.367  1.00  0.00           H  
ATOM     65  HZ2 LYS     8      47.516  60.243  57.669  1.00  0.00           H  
ATOM     66  HZ3 LYS     8      47.741  59.810  59.240  1.00  0.00           H  
ATOM     67  C   LYS     8      49.759  57.831  52.366  1.00  0.00           C  
ATOM     68  O   LYS     8      50.494  58.814  52.573  1.00  0.00           O  
ATOM     69  N   PRO     9      49.989  57.038  51.332  1.00  0.00           N  
ATOM     70  CA  PRO     9      50.708  57.547  50.142  1.00  0.00           C  
ATOM     71  CB  PRO     9      50.896  56.346  49.244  1.00  0.00           C  
ATOM     72  CG  PRO     9      50.698  55.181  50.182  1.00  0.00           C  
ATOM     73  CD  PRO     9      49.606  55.632  51.182  1.00  0.00           C  
ATOM     74  C   PRO     9      50.087  58.726  49.354  1.00  0.00           C  
ATOM     75  O   PRO     9      48.890  58.947  49.433  1.00  0.00           O  
ATOM     76  N   GLN    10      50.935  59.403  48.639  1.00  0.00           N  
ATOM     77  H   GLN    10      51.899  59.161  48.526  1.00  0.00           H  
ATOM     78  CA  GLN    10      50.569  60.456  47.632  1.00  0.00           C  
ATOM     79  CB  GLN    10      51.878  60.997  47.016  1.00  0.00           C  
ATOM     80  CG  GLN    10      52.344  62.198  47.831  1.00  0.00           C  
ATOM     81  CD  GLN    10      52.791  61.798  49.279  1.00  0.00           C  
ATOM     82  OE1 GLN    10      53.499  60.863  49.458  1.00  0.00           O  
ATOM     83  NE2 GLN    10      52.313  62.530  50.257  1.00  0.00           N  
ATOM     84 HE21 GLN    10      52.500  62.071  51.126  1.00  0.00           H  
ATOM     85 HE22 GLN    10      51.864  63.420  50.183  1.00  0.00           H  
ATOM     86  C   GLN    10      49.595  59.913  46.585  1.00  0.00           C  
ATOM     87  O   GLN    10      49.409  58.717  46.431  1.00  0.00           O  
ATOM     88  N   ILE    11      48.949  60.806  45.878  1.00  0.00           N  
ATOM     89  H   ILE    11      49.255  61.755  45.801  1.00  0.00           H  
ATOM     90  CA  ILE    11      47.775  60.578  44.994  1.00  0.00           C  
ATOM     91  CB  ILE    11      47.198  61.862  44.485  1.00  0.00           C  
ATOM     92  CG1 ILE    11      48.026  62.787  43.470  1.00  0.00           C  
ATOM     93  CG2 ILE    11      46.588  62.623  45.658  1.00  0.00           C  
ATOM     94  CD  ILE    11      47.669  62.520  42.054  1.00  0.00           C  
ATOM     95  C   ILE    11      48.045  59.518  43.812  1.00  0.00           C  
ATOM     96  O   ILE    11      49.250  59.361  43.607  1.00  0.00           O  
ATOM     97  N   PRO    12      47.086  58.717  43.308  1.00  0.00           N  
ATOM     98  CA  PRO    12      47.165  58.041  42.004  1.00  0.00           C  
ATOM     99  CB  PRO    12      46.655  56.614  42.281  1.00  0.00           C  
ATOM    100  CG  PRO    12      45.572  56.863  43.331  1.00  0.00           C  
ATOM    101  CD  PRO    12      46.104  58.017  44.214  1.00  0.00           C  
ATOM    102  C   PRO    12      46.436  58.671  40.847  1.00  0.00           C  
ATOM    103  O   PRO    12      46.132  59.895  40.831  1.00  0.00           O  
ATOM    104  N   LYS    13      46.552  57.970  39.695  1.00  0.00           N  
ATOM    105  H   LYS    13      46.954  57.056  39.636  1.00  0.00           H  
ATOM    106  CA  LYS    13      45.845  58.354  38.509  1.00  0.00           C  
ATOM    107  CB  LYS    13      45.985  57.335  37.369  1.00  0.00           C  
ATOM    108  CG  LYS    13      47.177  57.847  36.451  1.00  0.00           C  
ATOM    109  CD  LYS    13      47.169  57.113  35.079  1.00  0.00           C  
ATOM    110  CE  LYS    13      48.424  56.341  34.999  1.00  0.00           C  
ATOM    111  NZ  LYS    13      49.401  57.381  34.579  1.00  0.00           N  
ATOM    112  HZ1 LYS    13      50.342  57.045  34.558  1.00  0.00           H  
ATOM    113  HZ2 LYS    13      49.555  58.125  35.230  1.00  0.00           H  
ATOM    114  HZ3 LYS    13      49.130  57.747  33.689  1.00  0.00           H  
ATOM    115  C   LYS    13      44.371  58.586  38.686  1.00  0.00           C  
ATOM    116  O   LYS    13      43.695  57.973  39.519  1.00  0.00           O  
ATOM    117  N   ASP    14      43.828  59.456  37.763  1.00  0.00           N  
ATOM    118  H   ASP    14      44.369  59.834  37.012  1.00  0.00           H  
ATOM    119  CA  ASP    14      42.384  59.821  37.765  1.00  0.00           C  
ATOM    120  CB  ASP    14      42.017  60.705  36.559  1.00  0.00           C  
ATOM    121  CG  ASP    14      40.605  61.282  36.805  1.00  0.00           C  
ATOM    122  OD1 ASP    14      40.542  62.559  36.801  1.00  0.00           O  
ATOM    123  OD2 ASP    14      39.569  60.565  36.818  1.00  0.00           O  
ATOM    124  C   ASP    14      41.603  58.505  37.679  1.00  0.00           C  
ATOM    125  O   ASP    14      41.502  57.871  36.595  1.00  0.00           O  
ATOM    126  N   LYS    15      40.703  58.328  38.627  1.00  0.00           N  
ATOM    127  H   LYS    15      40.750  58.888  39.454  1.00  0.00           H  
ATOM    128  CA  LYS    15      39.738  57.160  38.683  1.00  0.00           C  
ATOM    129  CB  LYS    15      38.878  57.328  39.974  1.00  0.00           C  
ATOM    130  CG  LYS    15      39.752  57.523  41.209  1.00  0.00           C  
ATOM    131  CD  LYS    15      38.994  57.546  42.485  1.00  0.00           C  
ATOM    132  CE  LYS    15      39.871  57.828  43.695  1.00  0.00           C  
ATOM    133  NZ  LYS    15      39.159  58.503  44.797  1.00  0.00           N  
ATOM    134  HZ1 LYS    15      39.747  58.565  45.603  1.00  0.00           H  
ATOM    135  HZ2 LYS    15      38.302  58.003  44.917  1.00  0.00           H  
ATOM    136  HZ3 LYS    15      38.915  59.436  44.532  1.00  0.00           H  
ATOM    137  C   LYS    15      38.761  56.946  37.535  1.00  0.00           C  
ATOM    138  O   LYS    15      38.198  55.795  37.451  1.00  0.00           O  
ATOM    139  N   SER    16      38.629  57.873  36.582  1.00  0.00           N  
ATOM    140  H   SER    16      39.089  58.755  36.683  1.00  0.00           H  
ATOM    141  CA  SER    16      37.921  57.653  35.328  1.00  0.00           C  
ATOM    142  CB  SER    16      37.430  59.018  34.767  1.00  0.00           C  
ATOM    143  OG  SER    16      38.554  59.789  34.533  1.00  0.00           O  
ATOM    144  HG  SER    16      38.743  60.238  35.407  1.00  0.00           H  
ATOM    145  C   SER    16      38.648  56.887  34.222  1.00  0.00           C  
ATOM    146  O   SER    16      38.067  56.447  33.243  1.00  0.00           O  
ATOM    147  N   LYS    17      40.001  57.066  34.205  1.00  0.00           N  
ATOM    148  H   LYS    17      40.403  57.747  34.818  1.00  0.00           H  
ATOM    149  CA  LYS    17      40.911  56.301  33.290  1.00  0.00           C  
ATOM    150  CB  LYS    17      42.181  56.961  32.824  1.00  0.00           C  
ATOM    151  CG  LYS    17      41.860  58.169  31.895  1.00  0.00           C  
ATOM    152  CD  LYS    17      42.971  59.111  31.665  1.00  0.00           C  
ATOM    153  CE  LYS    17      42.742  60.108  30.526  1.00  0.00           C  
ATOM    154  NZ  LYS    17      41.779  61.163  30.859  1.00  0.00           N  
ATOM    155  HZ1 LYS    17      42.042  61.741  31.632  1.00  0.00           H  
ATOM    156  HZ2 LYS    17      40.868  60.805  31.066  1.00  0.00           H  
ATOM    157  HZ3 LYS    17      41.647  61.737  30.050  1.00  0.00           H  
ATOM    158  C   LYS    17      41.298  54.938  33.866  1.00  0.00           C  
ATOM    159  O   LYS    17      41.116  54.585  35.073  1.00  0.00           O  
ATOM    160  N   VAL    18      41.161  53.939  33.008  1.00  0.00           N  
ATOM    161  H   VAL    18      40.410  54.049  32.357  1.00  0.00           H  
ATOM    162  CA  VAL    18      41.847  52.592  33.253  1.00  0.00           C  
ATOM    163  CB  VAL    18      41.741  51.648  32.011  1.00  0.00           C  
ATOM    164  CG1 VAL    18      40.286  51.363  31.778  1.00  0.00           C  
ATOM    165  CG2 VAL    18      42.230  52.268  30.688  1.00  0.00           C  
ATOM    166  C   VAL    18      43.361  52.903  33.492  1.00  0.00           C  
ATOM    167  O   VAL    18      43.967  53.656  32.723  1.00  0.00           O  
ATOM    168  N   ALA    19      43.887  52.500  34.589  1.00  0.00           N  
ATOM    169  H   ALA    19      43.337  52.091  35.317  1.00  0.00           H  
ATOM    170  CA  ALA    19      45.363  52.618  34.821  1.00  0.00           C  
ATOM    171  CB  ALA    19      45.947  52.387  36.215  1.00  0.00           C  
ATOM    172  C   ALA    19      46.144  51.552  33.959  1.00  0.00           C  
ATOM    173  O   ALA    19      47.155  51.962  33.334  1.00  0.00           O  
ATOM    174  N   GLY    20      45.469  50.428  33.687  1.00  0.00           N  
ATOM    175  H   GLY    20      44.623  50.223  34.180  1.00  0.00           H  
ATOM    176  CA  GLY    20      45.904  49.440  32.632  1.00  0.00           C  
ATOM    177  C   GLY    20      44.843  48.447  32.286  1.00  0.00           C  
ATOM    178  O   GLY    20      43.645  48.762  32.507  1.00  0.00           O  
ATOM    179  N   TYR    21      45.313  47.191  32.378  1.00  0.00           N  
ATOM    180  H   TYR    21      46.301  47.037  32.371  1.00  0.00           H  
ATOM    181  CA  TYR    21      44.450  46.117  31.861  1.00  0.00           C  
ATOM    182  CB  TYR    21      44.508  46.187  30.298  1.00  0.00           C  
ATOM    183  CG  TYR    21      43.289  45.634  29.611  1.00  0.00           C  
ATOM    184  CD1 TYR    21      42.157  46.497  29.384  1.00  0.00           C  
ATOM    185  HD1 TYR    21      42.337  47.552  29.592  1.00  0.00           H  
ATOM    186  CD2 TYR    21      43.238  44.290  29.164  1.00  0.00           C  
ATOM    187  HD2 TYR    21      44.093  43.619  29.252  1.00  0.00           H  
ATOM    188  CE1 TYR    21      40.990  45.963  28.802  1.00  0.00           C  
ATOM    189  HE1 TYR    21      40.177  46.685  28.731  1.00  0.00           H  
ATOM    190  CE2 TYR    21      42.139  43.871  28.440  1.00  0.00           C  
ATOM    191  HE2 TYR    21      42.159  42.901  27.944  1.00  0.00           H  
ATOM    192  CZ  TYR    21      41.058  44.707  28.166  1.00  0.00           C  
ATOM    193  OH  TYR    21      39.868  44.236  27.722  1.00  0.00           O  
ATOM    194  HH  TYR    21      39.201  44.930  27.992  1.00  0.00           H  
ATOM    195  C   TYR    21      45.076  44.732  32.327  1.00  0.00           C  
ATOM    196  O   TYR    21      46.298  44.617  32.418  1.00  0.00           O  
ATOM    197  N   ILE    22      44.260  43.826  32.743  1.00  0.00           N  
ATOM    198  H   ILE    22      43.275  43.985  32.805  1.00  0.00           H  
ATOM    199  CA  ILE    22      44.686  42.476  33.231  1.00  0.00           C  
ATOM    200  CB  ILE    22      44.409  42.380  34.764  1.00  0.00           C  
ATOM    201  CG1 ILE    22      45.122  41.033  35.146  1.00  0.00           C  
ATOM    202  CG2 ILE    22      42.936  42.428  35.253  1.00  0.00           C  
ATOM    203  CD  ILE    22      45.128  40.724  36.666  1.00  0.00           C  
ATOM    204  C   ILE    22      44.143  41.345  32.411  1.00  0.00           C  
ATOM    205  O   ILE    22      42.910  41.308  32.253  1.00  0.00           O  
ATOM    206  N   GLU    23      44.936  40.262  32.207  1.00  0.00           N  
ATOM    207  H   GLU    23      45.846  40.139  32.603  1.00  0.00           H  
ATOM    208  CA  GLU    23      44.472  39.043  31.501  1.00  0.00           C  
ATOM    209  CB  GLU    23      44.673  39.255  29.993  1.00  0.00           C  
ATOM    210  CG  GLU    23      46.065  39.609  29.480  1.00  0.00           C  
ATOM    211  CD  GLU    23      45.887  39.831  27.967  1.00  0.00           C  
ATOM    212  OE1 GLU    23      46.287  38.976  27.214  1.00  0.00           O  
ATOM    213  OE2 GLU    23      45.423  40.912  27.540  1.00  0.00           O  
ATOM    214  C   GLU    23      45.235  37.815  32.056  1.00  0.00           C  
ATOM    215  O   GLU    23      46.316  37.903  32.669  1.00  0.00           O  
ATOM    216  N   ILE    24      44.407  36.800  32.181  1.00  0.00           N  
ATOM    217  H   ILE    24      43.486  36.981  32.528  1.00  0.00           H  
ATOM    218  CA  ILE    24      45.007  35.439  32.281  1.00  0.00           C  
ATOM    219  CB  ILE    24      44.741  34.812  33.681  1.00  0.00           C  
ATOM    220  CG1 ILE    24      44.847  35.870  34.810  1.00  0.00           C  
ATOM    221  CG2 ILE    24      45.591  33.560  33.870  1.00  0.00           C  
ATOM    222  CD  ILE    24      44.648  35.353  36.216  1.00  0.00           C  
ATOM    223  C   ILE    24      44.646  34.397  31.218  1.00  0.00           C  
ATOM    224  O   ILE    24      43.511  34.011  31.125  1.00  0.00           O  
ATOM    225  N   PRO    25      45.580  33.779  30.503  1.00  0.00           N  
ATOM    226  CA  PRO    25      45.382  32.615  29.556  1.00  0.00           C  
ATOM    227  CB  PRO    25      46.785  32.093  29.147  1.00  0.00           C  
ATOM    228  CG  PRO    25      47.829  32.981  29.840  1.00  0.00           C  
ATOM    229  CD  PRO    25      47.002  34.101  30.481  1.00  0.00           C  
ATOM    230  C   PRO    25      44.648  31.406  30.196  1.00  0.00           C  
ATOM    231  O   PRO    25      43.591  31.066  29.779  1.00  0.00           O  
ATOM    232  N   ASP    26      45.272  30.758  31.193  1.00  0.00           N  
ATOM    233  H   ASP    26      46.161  31.034  31.559  1.00  0.00           H  
ATOM    234  CA  ASP    26      44.694  29.553  31.831  1.00  0.00           C  
ATOM    235  CB  ASP    26      45.566  29.144  33.043  1.00  0.00           C  
ATOM    236  CG  ASP    26      47.010  28.736  32.717  1.00  0.00           C  
ATOM    237  OD1 ASP    26      47.311  27.558  33.070  1.00  0.00           O  
ATOM    238  OD2 ASP    26      47.890  29.467  32.158  1.00  0.00           O  
ATOM    239  C   ASP    26      43.200  29.811  32.290  1.00  0.00           C  
ATOM    240  O   ASP    26      42.362  28.963  31.975  1.00  0.00           O  
ATOM    241  N   ALA    27      42.918  30.988  32.829  1.00  0.00           N  
ATOM    242  H   ALA    27      43.573  31.736  32.723  1.00  0.00           H  
ATOM    243  CA  ALA    27      41.502  31.329  33.100  1.00  0.00           C  
ATOM    244  CB  ALA    27      41.487  32.371  34.161  1.00  0.00           C  
ATOM    245  C   ALA    27      40.617  31.771  31.921  1.00  0.00           C  
ATOM    246  O   ALA    27      39.398  31.436  31.997  1.00  0.00           O  
ATOM    247  N   ASP    28      41.189  32.260  30.813  1.00  0.00           N  
ATOM    248  H   ASP    28      42.073  31.839  30.608  1.00  0.00           H  
ATOM    249  CA  ASP    28      40.681  33.082  29.653  1.00  0.00           C  
ATOM    250  CB  ASP    28      39.830  32.302  28.594  1.00  0.00           C  
ATOM    251  CG  ASP    28      39.852  32.774  27.130  1.00  0.00           C  
ATOM    252  OD1 ASP    28      40.801  32.248  26.530  1.00  0.00           O  
ATOM    253  OD2 ASP    28      38.975  33.596  26.800  1.00  0.00           O  
ATOM    254  C   ASP    28      39.729  34.249  30.126  1.00  0.00           C  
ATOM    255  O   ASP    28      38.553  34.097  30.500  1.00  0.00           O  
ATOM    256  N   ILE    29      40.486  35.201  30.660  1.00  0.00           N  
ATOM    257  H   ILE    29      41.485  35.190  30.705  1.00  0.00           H  
ATOM    258  CA  ILE    29      39.960  36.503  31.123  1.00  0.00           C  
ATOM    259  CB  ILE    29      39.538  36.385  32.566  1.00  0.00           C  
ATOM    260  CG1 ILE    29      38.834  37.669  33.084  1.00  0.00           C  
ATOM    261  CG2 ILE    29      40.637  35.836  33.499  1.00  0.00           C  
ATOM    262  CD  ILE    29      37.498  37.986  32.401  1.00  0.00           C  
ATOM    263  C   ILE    29      40.775  37.691  30.634  1.00  0.00           C  
ATOM    264  O   ILE    29      41.982  37.506  30.735  1.00  0.00           O  
ATOM    265  N   LYS    30      40.151  38.820  30.336  1.00  0.00           N  
ATOM    266  H   LYS    30      39.161  38.846  30.476  1.00  0.00           H  
ATOM    267  CA  LYS    30      40.798  40.115  29.927  1.00  0.00           C  
ATOM    268  CB  LYS    30      41.151  40.325  28.470  1.00  0.00           C  
ATOM    269  CG  LYS    30      41.846  39.201  27.738  1.00  0.00           C  
ATOM    270  CD  LYS    30      42.165  39.647  26.326  1.00  0.00           C  
ATOM    271  CE  LYS    30      42.803  38.435  25.621  1.00  0.00           C  
ATOM    272  NZ  LYS    30      41.899  37.238  25.739  1.00  0.00           N  
ATOM    273  HZ1 LYS    30      42.415  36.382  25.777  1.00  0.00           H  
ATOM    274  HZ2 LYS    30      41.281  37.280  24.954  1.00  0.00           H  
ATOM    275  HZ3 LYS    30      41.393  37.264  26.602  1.00  0.00           H  
ATOM    276  C   LYS    30      39.838  41.279  30.304  1.00  0.00           C  
ATOM    277  O   LYS    30      38.640  41.059  30.146  1.00  0.00           O  
ATOM    278  N   GLU    31      40.330  42.080  31.183  1.00  0.00           N  
ATOM    279  H   GLU    31      41.252  41.914  31.531  1.00  0.00           H  
ATOM    280  CA  GLU    31      39.639  43.249  31.770  1.00  0.00           C  
ATOM    281  CB  GLU    31      38.817  42.865  32.969  1.00  0.00           C  
ATOM    282  CG  GLU    31      37.434  42.144  32.896  1.00  0.00           C  
ATOM    283  CD  GLU    31      36.305  42.914  32.314  1.00  0.00           C  
ATOM    284  OE1 GLU    31      35.758  43.784  33.032  1.00  0.00           O  
ATOM    285  OE2 GLU    31      36.013  42.768  31.152  1.00  0.00           O  
ATOM    286  C   GLU    31      40.463  44.465  32.181  1.00  0.00           C  
ATOM    287  O   GLU    31      41.513  44.287  32.738  1.00  0.00           O  
ATOM    288  N   PRO    32      39.929  45.718  32.089  1.00  0.00           N  
ATOM    289  CA  PRO    32      40.621  47.000  32.487  1.00  0.00           C  
ATOM    290  CB  PRO    32      39.616  48.073  31.904  1.00  0.00           C  
ATOM    291  CG  PRO    32      38.241  47.385  32.007  1.00  0.00           C  
ATOM    292  CD  PRO    32      38.609  45.979  31.560  1.00  0.00           C  
ATOM    293  C   PRO    32      40.716  47.171  33.962  1.00  0.00           C  
ATOM    294  O   PRO    32      39.868  46.742  34.771  1.00  0.00           O  
ATOM    295  N   VAL    33      41.896  47.705  34.352  1.00  0.00           N  
ATOM    296  H   VAL    33      42.502  47.976  33.604  1.00  0.00           H  
ATOM    297  CA  VAL    33      42.333  48.103  35.753  1.00  0.00           C  
ATOM    298  CB  VAL    33      43.738  47.448  35.993  1.00  0.00           C  
ATOM    299  CG1 VAL    33      44.254  47.768  37.398  1.00  0.00           C  
ATOM    300  CG2 VAL    33      43.780  45.987  35.675  1.00  0.00           C  
ATOM    301  C   VAL    33      42.262  49.588  36.048  1.00  0.00           C  
ATOM    302  O   VAL    33      43.141  50.345  35.649  1.00  0.00           O  
ATOM    303  N   TYR    34      41.183  49.942  36.737  1.00  0.00           N  
ATOM    304  H   TYR    34      40.546  49.260  37.097  1.00  0.00           H  
ATOM    305  CA  TYR    34      40.904  51.300  37.244  1.00  0.00           C  
ATOM    306  CB  TYR    34      39.400  51.569  37.241  1.00  0.00           C  
ATOM    307  CG  TYR    34      38.745  51.475  35.847  1.00  0.00           C  
ATOM    308  CD1 TYR    34      38.250  50.274  35.430  1.00  0.00           C  
ATOM    309  HD1 TYR    34      38.360  49.400  36.072  1.00  0.00           H  
ATOM    310  CD2 TYR    34      38.635  52.704  35.114  1.00  0.00           C  
ATOM    311  HD2 TYR    34      38.738  53.636  35.671  1.00  0.00           H  
ATOM    312  CE1 TYR    34      37.634  50.150  34.219  1.00  0.00           C  
ATOM    313  HE1 TYR    34      37.255  49.199  33.844  1.00  0.00           H  
ATOM    314  CE2 TYR    34      38.055  52.587  33.875  1.00  0.00           C  
ATOM    315  HE2 TYR    34      38.174  53.452  33.224  1.00  0.00           H  
ATOM    316  CZ  TYR    34      37.481  51.328  33.476  1.00  0.00           C  
ATOM    317  OH  TYR    34      36.618  51.398  32.452  1.00  0.00           O  
ATOM    318  HH  TYR    34      35.929  52.068  32.726  1.00  0.00           H  
ATOM    319  C   TYR    34      41.481  51.655  38.637  1.00  0.00           C  
ATOM    320  O   TYR    34      41.852  50.648  39.193  1.00  0.00           O  
ATOM    321  N   PRO    35      41.828  52.937  38.896  1.00  0.00           N  
ATOM    322  CA  PRO    35      42.505  53.150  40.180  1.00  0.00           C  
ATOM    323  CB  PRO    35      42.744  54.635  40.150  1.00  0.00           C  
ATOM    324  CG  PRO    35      43.165  54.852  38.677  1.00  0.00           C  
ATOM    325  CD  PRO    35      42.107  54.017  37.845  1.00  0.00           C  
ATOM    326  C   PRO    35      41.655  52.763  41.368  1.00  0.00           C  
ATOM    327  O   PRO    35      40.445  52.752  41.223  1.00  0.00           O  
ATOM    328  N   GLY    36      42.341  52.580  42.497  1.00  0.00           N  
ATOM    329  H   GLY    36      43.338  52.657  42.502  1.00  0.00           H  
ATOM    330  CA  GLY    36      41.635  52.207  43.782  1.00  0.00           C  
ATOM    331  C   GLY    36      40.729  53.343  44.280  1.00  0.00           C  
ATOM    332  O   GLY    36      40.957  54.458  43.862  1.00  0.00           O  
ATOM    333  N   PRO    37      40.052  53.133  45.367  1.00  0.00           N  
ATOM    334  CA  PRO    37      39.711  51.798  45.994  1.00  0.00           C  
ATOM    335  CB  PRO    37      39.148  52.360  47.346  1.00  0.00           C  
ATOM    336  CG  PRO    37      38.605  53.763  47.156  1.00  0.00           C  
ATOM    337  CD  PRO    37      39.496  54.260  46.054  1.00  0.00           C  
ATOM    338  C   PRO    37      38.614  51.168  45.267  1.00  0.00           C  
ATOM    339  O   PRO    37      37.841  51.791  44.570  1.00  0.00           O  
ATOM    340  N   ALA    38      38.605  49.854  45.335  1.00  0.00           N  
ATOM    341  H   ALA    38      39.412  49.272  45.232  1.00  0.00           H  
ATOM    342  CA  ALA    38      37.427  49.008  45.056  1.00  0.00           C  
ATOM    343  CB  ALA    38      37.862  47.587  44.858  1.00  0.00           C  
ATOM    344  C   ALA    38      36.141  49.189  45.913  1.00  0.00           C  
ATOM    345  O   ALA    38      35.393  48.283  46.275  1.00  0.00           O  
ATOM    346  N   THR    39      35.898  50.511  46.039  1.00  0.00           N  
ATOM    347  H   THR    39      36.333  51.237  45.505  1.00  0.00           H  
ATOM    348  CA  THR    39      34.606  51.055  46.572  1.00  0.00           C  
ATOM    349  CB  THR    39      34.691  52.547  46.899  1.00  0.00           C  
ATOM    350  OG1 THR    39      35.372  53.245  45.883  1.00  0.00           O  
ATOM    351  HG1 THR    39      35.018  54.178  45.806  1.00  0.00           H  
ATOM    352  CG2 THR    39      35.376  52.780  48.256  1.00  0.00           C  
ATOM    353  C   THR    39      33.518  50.956  45.486  1.00  0.00           C  
ATOM    354  O   THR    39      33.928  50.837  44.356  1.00  0.00           O  
ATOM    355  N   PRO    40      32.266  51.152  45.829  1.00  0.00           N  
ATOM    356  CA  PRO    40      31.193  50.988  44.807  1.00  0.00           C  
ATOM    357  CB  PRO    40      29.867  51.290  45.492  1.00  0.00           C  
ATOM    358  CG  PRO    40      30.087  50.801  46.950  1.00  0.00           C  
ATOM    359  CD  PRO    40      31.635  50.953  47.174  1.00  0.00           C  
ATOM    360  C   PRO    40      31.408  51.942  43.604  1.00  0.00           C  
ATOM    361  O   PRO    40      31.487  51.404  42.442  1.00  0.00           O  
ATOM    362  N   GLU    41      31.755  53.217  43.806  1.00  0.00           N  
ATOM    363  H   GLU    41      31.557  53.605  44.706  1.00  0.00           H  
ATOM    364  CA  GLU    41      31.950  54.104  42.669  1.00  0.00           C  
ATOM    365  CB  GLU    41      31.742  55.568  43.055  1.00  0.00           C  
ATOM    366  CG  GLU    41      33.065  56.026  43.715  1.00  0.00           C  
ATOM    367  CD  GLU    41      33.200  55.713  45.271  1.00  0.00           C  
ATOM    368  OE1 GLU    41      34.316  55.635  45.799  1.00  0.00           O  
ATOM    369  OE2 GLU    41      32.186  55.479  45.905  1.00  0.00           O  
ATOM    370  C   GLU    41      33.141  53.824  41.707  1.00  0.00           C  
ATOM    371  O   GLU    41      33.067  54.148  40.531  1.00  0.00           O  
ATOM    372  N   GLN    42      34.083  52.954  42.113  1.00  0.00           N  
ATOM    373  H   GLN    42      34.030  52.555  43.029  1.00  0.00           H  
ATOM    374  CA  GLN    42      35.146  52.413  41.240  1.00  0.00           C  
ATOM    375  CB  GLN    42      36.535  52.471  41.838  1.00  0.00           C  
ATOM    376  CG  GLN    42      37.280  53.802  41.656  1.00  0.00           C  
ATOM    377  CD  GLN    42      36.779  54.920  42.596  1.00  0.00           C  
ATOM    378  OE1 GLN    42      36.356  55.960  42.097  1.00  0.00           O  
ATOM    379  NE2 GLN    42      37.017  54.745  43.871  1.00  0.00           N  
ATOM    380 HE21 GLN    42      36.673  55.509  44.416  1.00  0.00           H  
ATOM    381 HE22 GLN    42      37.329  53.857  44.208  1.00  0.00           H  
ATOM    382  C   GLN    42      34.876  51.004  40.723  1.00  0.00           C  
ATOM    383  O   GLN    42      35.186  50.723  39.517  1.00  0.00           O  
ATOM    384  N   LEU    43      34.251  50.224  41.634  1.00  0.00           N  
ATOM    385  H   LEU    43      34.455  50.299  42.610  1.00  0.00           H  
ATOM    386  CA  LEU    43      33.674  48.927  41.115  1.00  0.00           C  
ATOM    387  CB  LEU    43      33.024  48.058  42.245  1.00  0.00           C  
ATOM    388  CG  LEU    43      34.014  47.051  42.902  1.00  0.00           C  
ATOM    389  CD1 LEU    43      33.366  46.219  43.968  1.00  0.00           C  
ATOM    390  CD2 LEU    43      34.675  46.251  41.811  1.00  0.00           C  
ATOM    391  C   LEU    43      32.587  49.100  40.077  1.00  0.00           C  
ATOM    392  O   LEU    43      32.190  48.114  39.356  1.00  0.00           O  
ATOM    393  N   ASN    44      32.077  50.300  39.871  1.00  0.00           N  
ATOM    394  H   ASN    44      31.883  50.887  40.657  1.00  0.00           H  
ATOM    395  CA  ASN    44      31.292  50.663  38.708  1.00  0.00           C  
ATOM    396  CB  ASN    44      30.864  52.186  38.781  1.00  0.00           C  
ATOM    397  CG  ASN    44      29.311  52.276  38.664  1.00  0.00           C  
ATOM    398  OD1 ASN    44      28.465  51.981  39.509  1.00  0.00           O  
ATOM    399  ND2 ASN    44      28.853  52.651  37.536  1.00  0.00           N  
ATOM    400 HD21 ASN    44      27.864  52.782  37.475  1.00  0.00           H  
ATOM    401 HD22 ASN    44      29.447  52.966  36.795  1.00  0.00           H  
ATOM    402  C   ASN    44      31.931  50.524  37.308  1.00  0.00           C  
ATOM    403  O   ASN    44      31.218  50.544  36.272  1.00  0.00           O  
ATOM    404  N   ARG    45      33.235  50.418  37.252  1.00  0.00           N  
ATOM    405  H   ARG    45      33.690  50.597  38.124  1.00  0.00           H  
ATOM    406  CA  ARG    45      34.045  50.501  36.052  1.00  0.00           C  
ATOM    407  CB  ARG    45      35.083  51.539  36.358  1.00  0.00           C  
ATOM    408  CG  ARG    45      34.467  52.951  36.664  1.00  0.00           C  
ATOM    409  CD  ARG    45      35.663  53.894  36.755  1.00  0.00           C  
ATOM    410  NE  ARG    45      35.146  55.260  36.857  1.00  0.00           N  
ATOM    411  HE  ARG    45      34.785  55.537  35.967  1.00  0.00           H  
ATOM    412  CZ  ARG    45      35.241  56.066  37.935  1.00  0.00           C  
ATOM    413  NH1 ARG    45      35.909  55.582  39.001  1.00  0.00           N  
ATOM    414 HH11 ARG    45      36.243  56.165  39.742  1.00  0.00           H  
ATOM    415 HH12 ARG    45      36.157  54.615  39.052  1.00  0.00           H  
ATOM    416  NH2 ARG    45      34.347  57.023  38.039  1.00  0.00           N  
ATOM    417 HH21 ARG    45      34.335  57.673  38.798  1.00  0.00           H  
ATOM    418 HH22 ARG    45      33.701  57.093  37.278  1.00  0.00           H  
ATOM    419  C   ARG    45      34.780  49.168  35.725  1.00  0.00           C  
ATOM    420  O   ARG    45      34.653  48.708  34.566  1.00  0.00           O  
ATOM    421  N   GLY    46      35.372  48.596  36.710  1.00  0.00           N  
ATOM    422  H   GLY    46      35.483  49.031  37.604  1.00  0.00           H  
ATOM    423  CA  GLY    46      36.050  47.319  36.588  1.00  0.00           C  
ATOM    424  C   GLY    46      36.755  46.954  37.902  1.00  0.00           C  
ATOM    425  O   GLY    46      36.292  47.410  39.016  1.00  0.00           O  
ATOM    426  N   VAL    47      37.568  45.862  37.840  1.00  0.00           N  
ATOM    427  H   VAL    47      37.624  45.327  36.997  1.00  0.00           H  
ATOM    428  CA  VAL    47      38.599  45.694  38.891  1.00  0.00           C  
ATOM    429  CB  VAL    47      39.358  44.399  38.690  1.00  0.00           C  
ATOM    430  CG1 VAL    47      38.422  43.152  38.780  1.00  0.00           C  
ATOM    431  CG2 VAL    47      40.177  44.497  37.408  1.00  0.00           C  
ATOM    432  C   VAL    47      39.473  46.932  39.060  1.00  0.00           C  
ATOM    433  O   VAL    47      39.848  47.631  38.111  1.00  0.00           O  
ATOM    434  N   SER    48      39.265  47.407  40.270  1.00  0.00           N  
ATOM    435  H   SER    48      38.421  47.100  40.709  1.00  0.00           H  
ATOM    436  CA  SER    48      39.914  48.586  40.897  1.00  0.00           C  
ATOM    437  CB  SER    48      38.911  49.550  41.691  1.00  0.00           C  
ATOM    438  OG  SER    48      39.594  50.654  42.352  1.00  0.00           O  
ATOM    439  HG  SER    48      39.660  51.480  41.793  1.00  0.00           H  
ATOM    440  C   SER    48      40.882  48.069  41.906  1.00  0.00           C  
ATOM    441  O   SER    48      40.712  46.987  42.545  1.00  0.00           O  
ATOM    442  N   PHE    49      41.927  48.869  42.061  1.00  0.00           N  
ATOM    443  H   PHE    49      41.984  49.712  41.526  1.00  0.00           H  
ATOM    444  CA  PHE    49      43.054  48.587  43.050  1.00  0.00           C  
ATOM    445  CB  PHE    49      44.201  49.682  43.083  1.00  0.00           C  
ATOM    446  CG  PHE    49      45.258  49.412  41.989  1.00  0.00           C  
ATOM    447  CD1 PHE    49      46.402  48.678  42.169  1.00  0.00           C  
ATOM    448  HD1 PHE    49      46.542  48.002  43.012  1.00  0.00           H  
ATOM    449  CD2 PHE    49      44.953  50.084  40.819  1.00  0.00           C  
ATOM    450  HD2 PHE    49      44.218  50.889  40.804  1.00  0.00           H  
ATOM    451  CE1 PHE    49      47.340  48.647  41.119  1.00  0.00           C  
ATOM    452  HE1 PHE    49      48.324  48.187  41.202  1.00  0.00           H  
ATOM    453  CE2 PHE    49      45.894  49.931  39.744  1.00  0.00           C  
ATOM    454  HE2 PHE    49      45.710  50.464  38.811  1.00  0.00           H  
ATOM    455  CZ  PHE    49      47.088  49.142  39.842  1.00  0.00           C  
ATOM    456  HZ  PHE    49      47.744  48.977  38.988  1.00  0.00           H  
ATOM    457  C   PHE    49      42.378  48.556  44.389  1.00  0.00           C  
ATOM    458  O   PHE    49      41.479  49.332  44.790  1.00  0.00           O  
ATOM    459  N   ALA    50      42.640  47.385  45.083  1.00  0.00           N  
ATOM    460  H   ALA    50      43.498  46.908  44.893  1.00  0.00           H  
ATOM    461  CA  ALA    50      42.016  47.113  46.431  1.00  0.00           C  
ATOM    462  CB  ALA    50      42.197  45.668  47.005  1.00  0.00           C  
ATOM    463  C   ALA    50      42.273  48.223  47.499  1.00  0.00           C  
ATOM    464  O   ALA    50      41.594  48.295  48.515  1.00  0.00           O  
ATOM    465  N   GLU    51      43.301  49.072  47.189  1.00  0.00           N  
ATOM    466  H   GLU    51      44.087  48.701  46.696  1.00  0.00           H  
ATOM    467  CA  GLU    51      43.478  50.370  47.955  1.00  0.00           C  
ATOM    468  CB  GLU    51      44.639  50.167  48.946  1.00  0.00           C  
ATOM    469  CG  GLU    51      44.967  51.429  49.722  1.00  0.00           C  
ATOM    470  CD  GLU    51      43.776  51.914  50.609  1.00  0.00           C  
ATOM    471  OE1 GLU    51      43.216  52.997  50.277  1.00  0.00           O  
ATOM    472  OE2 GLU    51      43.434  51.255  51.653  1.00  0.00           O  
ATOM    473  C   GLU    51      43.729  51.491  46.923  1.00  0.00           C  
ATOM    474  O   GLU    51      44.498  51.435  45.987  1.00  0.00           O  
ATOM    475  N   GLU    52      43.405  52.678  47.432  1.00  0.00           N  
ATOM    476  H   GLU    52      43.478  52.790  48.423  1.00  0.00           H  
ATOM    477  CA  GLU    52      43.348  53.984  46.738  1.00  0.00           C  
ATOM    478  CB  GLU    52      42.644  55.054  47.609  1.00  0.00           C  
ATOM    479  CG  GLU    52      42.334  56.228  46.742  1.00  0.00           C  
ATOM    480  CD  GLU    52      41.651  57.313  47.537  1.00  0.00           C  
ATOM    481  OE1 GLU    52      42.351  58.328  47.816  1.00  0.00           O  
ATOM    482  OE2 GLU    52      40.471  57.155  47.936  1.00  0.00           O  
ATOM    483  C   GLU    52      44.750  54.379  46.282  1.00  0.00           C  
ATOM    484  O   GLU    52      44.946  54.341  45.006  1.00  0.00           O  
ATOM    485  N   ASN    53      45.567  54.619  47.278  1.00  0.00           N  
ATOM    486  H   ASN    53      45.306  54.957  48.182  1.00  0.00           H  
ATOM    487  CA  ASN    53      46.952  54.994  46.987  1.00  0.00           C  
ATOM    488  CB  ASN    53      47.336  56.064  48.020  1.00  0.00           C  
ATOM    489  CG  ASN    53      46.279  57.156  48.331  1.00  0.00           C  
ATOM    490  OD1 ASN    53      45.336  56.834  49.039  1.00  0.00           O  
ATOM    491  ND2 ASN    53      46.641  58.440  48.164  1.00  0.00           N  
ATOM    492 HD21 ASN    53      45.892  59.101  48.102  1.00  0.00           H  
ATOM    493 HD22 ASN    53      47.596  58.722  48.255  1.00  0.00           H  
ATOM    494  C   ASN    53      47.974  53.824  46.680  1.00  0.00           C  
ATOM    495  O   ASN    53      49.126  53.731  47.154  1.00  0.00           O  
ATOM    496  N   GLU    54      47.358  52.798  46.029  1.00  0.00           N  
ATOM    497  H   GLU    54      46.382  52.579  46.050  1.00  0.00           H  
ATOM    498  CA  GLU    54      48.318  51.634  45.572  1.00  0.00           C  
ATOM    499  CB  GLU    54      47.592  50.317  45.220  1.00  0.00           C  
ATOM    500  CG  GLU    54      47.291  49.552  46.495  1.00  0.00           C  
ATOM    501  CD  GLU    54      46.690  48.125  46.448  1.00  0.00           C  
ATOM    502  OE1 GLU    54      45.649  47.907  45.758  1.00  0.00           O  
ATOM    503  OE2 GLU    54      47.275  47.254  47.121  1.00  0.00           O  
ATOM    504  C   GLU    54      49.206  51.963  44.396  1.00  0.00           C  
ATOM    505  O   GLU    54      48.773  52.760  43.562  1.00  0.00           O  
ATOM    506  N   SER    55      50.473  51.786  44.673  1.00  0.00           N  
ATOM    507  H   SER    55      50.762  51.065  45.303  1.00  0.00           H  
ATOM    508  CA  SER    55      51.595  52.239  43.827  1.00  0.00           C  
ATOM    509  CB  SER    55      52.990  52.084  44.524  1.00  0.00           C  
ATOM    510  OG  SER    55      54.061  52.417  43.646  1.00  0.00           O  
ATOM    511  HG  SER    55      54.738  52.968  44.134  1.00  0.00           H  
ATOM    512  C   SER    55      51.669  51.395  42.504  1.00  0.00           C  
ATOM    513  O   SER    55      51.555  50.179  42.645  1.00  0.00           O  
ATOM    514  N   LEU    56      52.292  52.014  41.464  1.00  0.00           N  
ATOM    515  H   LEU    56      52.620  52.958  41.510  1.00  0.00           H  
ATOM    516  CA  LEU    56      52.657  51.318  40.201  1.00  0.00           C  
ATOM    517  CB  LEU    56      53.102  52.454  39.185  1.00  0.00           C  
ATOM    518  CG  LEU    56      51.831  53.072  38.580  1.00  0.00           C  
ATOM    519  CD1 LEU    56      52.155  54.304  37.813  1.00  0.00           C  
ATOM    520  CD2 LEU    56      51.080  52.167  37.612  1.00  0.00           C  
ATOM    521  C   LEU    56      53.842  50.330  40.354  1.00  0.00           C  
ATOM    522  O   LEU    56      53.927  49.307  39.658  1.00  0.00           O  
ATOM    523  N   ASP    57      54.580  50.520  41.433  1.00  0.00           N  
ATOM    524  H   ASP    57      54.470  51.374  41.941  1.00  0.00           H  
ATOM    525  CA  ASP    57      55.665  49.567  41.805  1.00  0.00           C  
ATOM    526  CB  ASP    57      56.987  50.127  41.325  1.00  0.00           C  
ATOM    527  CG  ASP    57      57.248  51.652  41.472  1.00  0.00           C  
ATOM    528  OD1 ASP    57      58.130  52.016  42.249  1.00  0.00           O  
ATOM    529  OD2 ASP    57      56.802  52.261  40.432  1.00  0.00           O  
ATOM    530  C   ASP    57      55.625  48.971  43.222  1.00  0.00           C  
ATOM    531  O   ASP    57      56.666  48.800  43.895  1.00  0.00           O  
ATOM    532  N   ASP    58      54.418  48.856  43.698  1.00  0.00           N  
ATOM    533  H   ASP    58      53.574  48.950  43.170  1.00  0.00           H  
ATOM    534  CA  ASP    58      54.150  48.448  45.103  1.00  0.00           C  
ATOM    535  CB  ASP    58      52.715  48.392  45.408  1.00  0.00           C  
ATOM    536  CG  ASP    58      52.332  48.848  46.791  1.00  0.00           C  
ATOM    537  OD1 ASP    58      52.020  50.089  46.843  1.00  0.00           O  
ATOM    538  OD2 ASP    58      52.593  48.251  47.791  1.00  0.00           O  
ATOM    539  C   ASP    58      54.716  47.031  45.315  1.00  0.00           C  
ATOM    540  O   ASP    58      54.676  46.108  44.497  1.00  0.00           O  
ATOM    541  N   GLN    59      54.962  46.778  46.565  1.00  0.00           N  
ATOM    542  H   GLN    59      55.001  47.482  47.274  1.00  0.00           H  
ATOM    543  CA  GLN    59      55.416  45.414  47.059  1.00  0.00           C  
ATOM    544  CB  GLN    59      56.148  45.419  48.418  1.00  0.00           C  
ATOM    545  CG  GLN    59      55.175  45.871  49.588  1.00  0.00           C  
ATOM    546  CD  GLN    59      55.749  45.821  50.991  1.00  0.00           C  
ATOM    547  OE1 GLN    59      56.595  44.971  51.336  1.00  0.00           O  
ATOM    548  NE2 GLN    59      55.418  46.824  51.765  1.00  0.00           N  
ATOM    549 HE21 GLN    59      55.648  46.914  52.734  1.00  0.00           H  
ATOM    550 HE22 GLN    59      54.693  47.420  51.420  1.00  0.00           H  
ATOM    551  C   GLN    59      54.356  44.284  46.902  1.00  0.00           C  
ATOM    552  O   GLN    59      54.614  43.119  46.744  1.00  0.00           O  
ATOM    553  N   ASN    60      53.186  44.890  46.756  1.00  0.00           N  
ATOM    554  H   ASN    60      53.152  45.881  46.884  1.00  0.00           H  
ATOM    555  CA  ASN    60      51.893  44.183  46.754  1.00  0.00           C  
ATOM    556  CB  ASN    60      51.349  44.024  48.204  1.00  0.00           C  
ATOM    557  CG  ASN    60      49.985  43.321  48.265  1.00  0.00           C  
ATOM    558  OD1 ASN    60      49.894  42.145  47.855  1.00  0.00           O  
ATOM    559  ND2 ASN    60      49.074  44.230  48.157  1.00  0.00           N  
ATOM    560 HD21 ASN    60      48.138  43.879  48.180  1.00  0.00           H  
ATOM    561 HD22 ASN    60      49.199  45.190  47.905  1.00  0.00           H  
ATOM    562  C   ASN    60      50.947  45.194  46.026  1.00  0.00           C  
ATOM    563  O   ASN    60      50.591  46.235  46.546  1.00  0.00           O  
ATOM    564  N   ILE    61      50.546  44.924  44.804  1.00  0.00           N  
ATOM    565  H   ILE    61      51.047  44.336  44.170  1.00  0.00           H  
ATOM    566  CA  ILE    61      49.423  45.647  44.165  1.00  0.00           C  
ATOM    567  CB  ILE    61      49.707  46.182  42.831  1.00  0.00           C  
ATOM    568  CG1 ILE    61      50.176  45.236  41.736  1.00  0.00           C  
ATOM    569  CG2 ILE    61      50.521  47.463  42.908  1.00  0.00           C  
ATOM    570  CD  ILE    61      50.260  45.865  40.281  1.00  0.00           C  
ATOM    571  C   ILE    61      48.194  44.752  44.133  1.00  0.00           C  
ATOM    572  O   ILE    61      48.186  43.548  43.782  1.00  0.00           O  
ATOM    573  N   SER    62      47.249  45.148  44.990  1.00  0.00           N  
ATOM    574  H   SER    62      47.337  45.972  45.551  1.00  0.00           H  
ATOM    575  CA  SER    62      45.970  44.450  45.193  1.00  0.00           C  
ATOM    576  CB  SER    62      45.437  44.542  46.641  1.00  0.00           C  
ATOM    577  OG  SER    62      46.336  44.599  47.710  1.00  0.00           O  
ATOM    578  HG  SER    62      46.571  45.571  47.714  1.00  0.00           H  
ATOM    579  C   SER    62      44.905  45.010  44.256  1.00  0.00           C  
ATOM    580  O   SER    62      44.975  46.195  43.844  1.00  0.00           O  
ATOM    581  N   ILE    63      43.974  44.128  43.865  1.00  0.00           N  
ATOM    582  H   ILE    63      44.212  43.157  43.854  1.00  0.00           H  
ATOM    583  CA  ILE    63      42.861  44.422  42.936  1.00  0.00           C  
ATOM    584  CB  ILE    63      43.192  44.068  41.506  1.00  0.00           C  
ATOM    585  CG1 ILE    63      44.180  42.900  41.386  1.00  0.00           C  
ATOM    586  CG2 ILE    63      43.866  45.292  40.939  1.00  0.00           C  
ATOM    587  CD  ILE    63      44.197  42.402  39.986  1.00  0.00           C  
ATOM    588  C   ILE    63      41.659  43.635  43.486  1.00  0.00           C  
ATOM    589  O   ILE    63      41.798  42.450  43.715  1.00  0.00           O  
ATOM    590  N   ALA    64      40.498  44.284  43.346  1.00  0.00           N  
ATOM    591  H   ALA    64      40.517  45.094  42.759  1.00  0.00           H  
ATOM    592  CA  ALA    64      39.174  43.669  43.666  1.00  0.00           C  
ATOM    593  CB  ALA    64      38.779  44.195  45.089  1.00  0.00           C  
ATOM    594  C   ALA    64      38.093  43.788  42.551  1.00  0.00           C  
ATOM    595  O   ALA    64      37.988  44.839  41.969  1.00  0.00           O  
ATOM    596  N   GLY    65      37.105  42.926  42.665  1.00  0.00           N  
ATOM    597  H   GLY    65      37.131  42.299  43.444  1.00  0.00           H  
ATOM    598  CA  GLY    65      35.985  42.951  41.741  1.00  0.00           C  
ATOM    599  C   GLY    65      34.941  41.862  42.047  1.00  0.00           C  
ATOM    600  O   GLY    65      35.218  41.048  42.940  1.00  0.00           O  
ATOM    601  N   HIS    66      33.685  42.247  41.790  1.00  0.00           N  
ATOM    602  H   HIS    66      33.545  42.827  40.988  1.00  0.00           H  
ATOM    603  CA  HIS    66      32.554  41.369  42.193  1.00  0.00           C  
ATOM    604  CB  HIS    66      31.232  42.182  42.350  1.00  0.00           C  
ATOM    605  CG  HIS    66      30.928  42.789  43.667  1.00  0.00           C  
ATOM    606  ND1 HIS    66      30.906  42.208  44.822  1.00  0.00           N  
ATOM    607  HD1 HIS    66      30.958  41.219  44.964  1.00  0.00           H  
ATOM    608  CD2 HIS    66      30.563  44.074  43.814  1.00  0.00           C  
ATOM    609  HD2 HIS    66      30.486  44.779  42.986  1.00  0.00           H  
ATOM    610  CE1 HIS    66      30.441  43.058  45.724  1.00  0.00           C  
ATOM    611  HE1 HIS    66      30.168  42.730  46.727  1.00  0.00           H  
ATOM    612  NE2 HIS    66      30.233  44.225  45.107  1.00  0.00           N  
ATOM    613  C   HIS    66      32.354  40.293  41.088  1.00  0.00           C  
ATOM    614  O   HIS    66      32.721  40.366  39.863  1.00  0.00           O  
ATOM    615  N   THR    67      31.744  39.174  41.507  1.00  0.00           N  
ATOM    616  H   THR    67      31.263  39.181  42.384  1.00  0.00           H  
ATOM    617  CA  THR    67      31.466  37.925  40.703  1.00  0.00           C  
ATOM    618  CB  THR    67      31.687  36.706  41.608  1.00  0.00           C  
ATOM    619  OG1 THR    67      31.741  35.590  40.773  1.00  0.00           O  
ATOM    620  HG1 THR    67      32.581  35.084  40.969  1.00  0.00           H  
ATOM    621  CG2 THR    67      30.583  36.374  42.608  1.00  0.00           C  
ATOM    622  C   THR    67      30.040  38.002  40.130  1.00  0.00           C  
ATOM    623  O   THR    67      29.207  38.780  40.569  1.00  0.00           O  
ATOM    624  N   PHE    68      29.861  37.249  39.035  1.00  0.00           N  
ATOM    625  H   PHE    68      30.676  36.978  38.522  1.00  0.00           H  
ATOM    626  CA  PHE    68      28.577  37.031  38.323  1.00  0.00           C  
ATOM    627  CB  PHE    68      28.529  38.035  37.160  1.00  0.00           C  
ATOM    628  CG  PHE    68      27.340  38.944  37.081  1.00  0.00           C  
ATOM    629  CD1 PHE    68      27.242  40.107  37.802  1.00  0.00           C  
ATOM    630  HD1 PHE    68      28.103  40.390  38.408  1.00  0.00           H  
ATOM    631  CD2 PHE    68      26.350  38.492  36.238  1.00  0.00           C  
ATOM    632  HD2 PHE    68      26.529  37.773  35.439  1.00  0.00           H  
ATOM    633  CE1 PHE    68      26.096  40.925  37.687  1.00  0.00           C  
ATOM    634  HE1 PHE    68      25.892  41.655  38.470  1.00  0.00           H  
ATOM    635  CE2 PHE    68      25.251  39.277  36.099  1.00  0.00           C  
ATOM    636  HE2 PHE    68      24.398  38.866  35.559  1.00  0.00           H  
ATOM    637  CZ  PHE    68      25.166  40.532  36.765  1.00  0.00           C  
ATOM    638  HZ  PHE    68      24.249  41.111  36.655  1.00  0.00           H  
ATOM    639  C   PHE    68      28.253  35.662  37.837  1.00  0.00           C  
ATOM    640  O   PHE    68      28.876  35.359  36.807  1.00  0.00           O  
ATOM    641  N   ILE    69      27.496  34.875  38.570  1.00  0.00           N  
ATOM    642  H   ILE    69      27.186  35.155  39.478  1.00  0.00           H  
ATOM    643  CA  ILE    69      27.180  33.440  38.213  1.00  0.00           C  
ATOM    644  CB  ILE    69      26.213  32.885  39.251  1.00  0.00           C  
ATOM    645  CG1 ILE    69      25.902  31.432  39.031  1.00  0.00           C  
ATOM    646  CG2 ILE    69      24.936  33.735  39.400  1.00  0.00           C  
ATOM    647  CD  ILE    69      27.062  30.452  39.394  1.00  0.00           C  
ATOM    648  C   ILE    69      26.764  33.196  36.715  1.00  0.00           C  
ATOM    649  O   ILE    69      27.257  32.222  36.090  1.00  0.00           O  
ATOM    650  N   ASP    70      25.968  34.072  36.133  1.00  0.00           N  
ATOM    651  H   ASP    70      25.398  34.745  36.604  1.00  0.00           H  
ATOM    652  CA  ASP    70      25.668  34.194  34.661  1.00  0.00           C  
ATOM    653  CB  ASP    70      24.635  35.255  34.472  1.00  0.00           C  
ATOM    654  CG  ASP    70      23.628  35.482  35.650  1.00  0.00           C  
ATOM    655  OD1 ASP    70      23.801  36.495  36.333  1.00  0.00           O  
ATOM    656  OD2 ASP    70      22.745  34.652  35.854  1.00  0.00           O  
ATOM    657  C   ASP    70      26.800  34.530  33.709  1.00  0.00           C  
ATOM    658  O   ASP    70      26.900  33.836  32.717  1.00  0.00           O  
ATOM    659  N   ARG    71      27.791  35.316  34.147  1.00  0.00           N  
ATOM    660  H   ARG    71      28.083  35.368  35.102  1.00  0.00           H  
ATOM    661  CA  ARG    71      28.820  35.836  33.196  1.00  0.00           C  
ATOM    662  CB  ARG    71      28.653  37.338  32.887  1.00  0.00           C  
ATOM    663  CG  ARG    71      27.324  37.529  32.129  1.00  0.00           C  
ATOM    664  CD  ARG    71      26.802  38.981  31.822  1.00  0.00           C  
ATOM    665  NE  ARG    71      25.454  39.087  31.207  1.00  0.00           N  
ATOM    666  HE  ARG    71      24.730  38.665  31.752  1.00  0.00           H  
ATOM    667  CZ  ARG    71      25.070  39.776  30.101  1.00  0.00           C  
ATOM    668  NH1 ARG    71      25.981  40.552  29.571  1.00  0.00           N  
ATOM    669 HH11 ARG    71      26.004  41.030  28.693  1.00  0.00           H  
ATOM    670 HH12 ARG    71      26.489  41.096  30.238  1.00  0.00           H  
ATOM    671  NH2 ARG    71      23.766  39.600  29.739  1.00  0.00           N  
ATOM    672 HH21 ARG    71      23.411  40.043  28.916  1.00  0.00           H  
ATOM    673 HH22 ARG    71      23.280  38.895  30.255  1.00  0.00           H  
ATOM    674  C   ARG    71      30.327  35.576  33.562  1.00  0.00           C  
ATOM    675  O   ARG    71      30.938  36.320  34.293  1.00  0.00           O  
ATOM    676  N   PRO    72      30.948  34.500  33.010  1.00  0.00           N  
ATOM    677  CA  PRO    72      32.411  34.285  33.110  1.00  0.00           C  
ATOM    678  CB  PRO    72      32.712  33.144  32.167  1.00  0.00           C  
ATOM    679  CG  PRO    72      31.441  32.269  32.262  1.00  0.00           C  
ATOM    680  CD  PRO    72      30.272  33.299  32.474  1.00  0.00           C  
ATOM    681  C   PRO    72      33.377  35.479  32.842  1.00  0.00           C  
ATOM    682  O   PRO    72      34.361  35.668  33.585  1.00  0.00           O  
ATOM    683  N   ASN    73      33.065  36.256  31.790  1.00  0.00           N  
ATOM    684  H   ASN    73      32.466  35.894  31.076  1.00  0.00           H  
ATOM    685  CA  ASN    73      33.809  37.479  31.410  1.00  0.00           C  
ATOM    686  CB  ASN    73      33.478  37.833  29.929  1.00  0.00           C  
ATOM    687  CG  ASN    73      34.565  37.280  28.991  1.00  0.00           C  
ATOM    688  OD1 ASN    73      35.748  36.988  29.354  1.00  0.00           O  
ATOM    689  ND2 ASN    73      34.295  37.367  27.710  1.00  0.00           N  
ATOM    690 HD21 ASN    73      34.977  37.033  27.059  1.00  0.00           H  
ATOM    691 HD22 ASN    73      33.345  37.631  27.544  1.00  0.00           H  
ATOM    692  C   ASN    73      33.849  38.659  32.378  1.00  0.00           C  
ATOM    693  O   ASN    73      34.523  39.691  32.097  1.00  0.00           O  
ATOM    694  N   TYR    74      32.986  38.645  33.390  1.00  0.00           N  
ATOM    695  H   TYR    74      32.443  37.820  33.548  1.00  0.00           H  
ATOM    696  CA  TYR    74      32.833  39.730  34.366  1.00  0.00           C  
ATOM    697  CB  TYR    74      31.368  39.535  34.835  1.00  0.00           C  
ATOM    698  CG  TYR    74      30.810  40.762  35.557  1.00  0.00           C  
ATOM    699  CD1 TYR    74      29.929  41.641  35.000  1.00  0.00           C  
ATOM    700  HD1 TYR    74      29.830  41.580  33.917  1.00  0.00           H  
ATOM    701  CD2 TYR    74      31.182  40.939  36.917  1.00  0.00           C  
ATOM    702  HD2 TYR    74      31.598  40.112  37.493  1.00  0.00           H  
ATOM    703  CE1 TYR    74      29.363  42.675  35.695  1.00  0.00           C  
ATOM    704  HE1 TYR    74      28.710  43.340  35.129  1.00  0.00           H  
ATOM    705  CE2 TYR    74      30.624  41.953  37.685  1.00  0.00           C  
ATOM    706  HE2 TYR    74      31.035  42.337  38.619  1.00  0.00           H  
ATOM    707  CZ  TYR    74      29.701  42.831  37.044  1.00  0.00           C  
ATOM    708  OH  TYR    74      29.100  43.697  37.844  1.00  0.00           O  
ATOM    709  HH  TYR    74      28.360  44.153  37.351  1.00  0.00           H  
ATOM    710  C   TYR    74      33.825  39.626  35.542  1.00  0.00           C  
ATOM    711  O   TYR    74      33.959  38.563  36.128  1.00  0.00           O  
ATOM    712  N   GLN    75      34.473  40.773  35.777  1.00  0.00           N  
ATOM    713  H   GLN    75      33.992  41.522  35.322  1.00  0.00           H  
ATOM    714  CA  GLN    75      35.595  40.948  36.781  1.00  0.00           C  
ATOM    715  CB  GLN    75      34.959  41.590  37.994  1.00  0.00           C  
ATOM    716  CG  GLN    75      34.798  43.074  37.769  1.00  0.00           C  
ATOM    717  CD  GLN    75      33.521  43.748  38.224  1.00  0.00           C  
ATOM    718  OE1 GLN    75      33.251  43.910  39.412  1.00  0.00           O  
ATOM    719  NE2 GLN    75      32.824  44.384  37.353  1.00  0.00           N  
ATOM    720 HE21 GLN    75      32.076  44.996  37.607  1.00  0.00           H  
ATOM    721 HE22 GLN    75      33.051  44.079  36.428  1.00  0.00           H  
ATOM    722  C   GLN    75      36.465  39.738  37.121  1.00  0.00           C  
ATOM    723  O   GLN    75      37.517  39.547  36.549  1.00  0.00           O  
ATOM    724  N   PHE    76      35.990  38.817  38.002  1.00  0.00           N  
ATOM    725  H   PHE    76      35.090  38.942  38.419  1.00  0.00           H  
ATOM    726  CA  PHE    76      36.754  37.626  38.460  1.00  0.00           C  
ATOM    727  CB  PHE    76      37.243  37.840  39.908  1.00  0.00           C  
ATOM    728  CG  PHE    76      38.467  38.798  39.847  1.00  0.00           C  
ATOM    729  CD1 PHE    76      39.682  38.188  39.596  1.00  0.00           C  
ATOM    730  HD1 PHE    76      39.635  37.252  39.039  1.00  0.00           H  
ATOM    731  CD2 PHE    76      38.472  39.938  40.696  1.00  0.00           C  
ATOM    732  HD2 PHE    76      37.517  40.326  41.050  1.00  0.00           H  
ATOM    733  CE1 PHE    76      40.815  38.562  40.200  1.00  0.00           C  
ATOM    734  HE1 PHE    76      41.813  38.192  39.964  1.00  0.00           H  
ATOM    735  CE2 PHE    76      39.677  40.369  41.237  1.00  0.00           C  
ATOM    736  HE2 PHE    76      39.648  41.162  41.984  1.00  0.00           H  
ATOM    737  CZ  PHE    76      40.828  39.712  40.986  1.00  0.00           C  
ATOM    738  HZ  PHE    76      41.756  40.240  41.207  1.00  0.00           H  
ATOM    739  C   PHE    76      36.011  36.299  38.346  1.00  0.00           C  
ATOM    740  O   PHE    76      36.506  35.310  38.913  1.00  0.00           O  
ATOM    741  N   THR    77      34.854  36.327  37.788  1.00  0.00           N  
ATOM    742  H   THR    77      34.462  37.154  37.385  1.00  0.00           H  
ATOM    743  CA  THR    77      33.999  35.089  37.778  1.00  0.00           C  
ATOM    744  CB  THR    77      32.715  35.127  37.024  1.00  0.00           C  
ATOM    745  OG1 THR    77      31.950  36.234  37.369  1.00  0.00           O  
ATOM    746  HG1 THR    77      31.488  36.423  36.503  1.00  0.00           H  
ATOM    747  CG2 THR    77      31.825  34.019  37.550  1.00  0.00           C  
ATOM    748  C   THR    77      34.754  33.928  37.179  1.00  0.00           C  
ATOM    749  O   THR    77      34.571  32.820  37.783  1.00  0.00           O  
ATOM    750  N   ASN    78      35.451  34.025  36.064  1.00  0.00           N  
ATOM    751  H   ASN    78      35.765  34.875  35.641  1.00  0.00           H  
ATOM    752  CA  ASN    78      36.195  32.836  35.595  1.00  0.00           C  
ATOM    753  CB  ASN    78      36.797  33.068  34.238  1.00  0.00           C  
ATOM    754  CG  ASN    78      36.149  32.214  33.166  1.00  0.00           C  
ATOM    755  OD1 ASN    78      35.563  31.191  33.331  1.00  0.00           O  
ATOM    756  ND2 ASN    78      36.472  32.545  31.945  1.00  0.00           N  
ATOM    757 HD21 ASN    78      35.868  32.016  31.349  1.00  0.00           H  
ATOM    758 HD22 ASN    78      37.264  33.095  31.679  1.00  0.00           H  
ATOM    759  C   ASN    78      37.318  32.388  36.504  1.00  0.00           C  
ATOM    760  O   ASN    78      37.709  31.223  36.413  1.00  0.00           O  
ATOM    761  N   LEU    79      37.932  33.314  37.296  1.00  0.00           N  
ATOM    762  H   LEU    79      37.882  34.282  37.054  1.00  0.00           H  
ATOM    763  CA  LEU    79      39.055  32.965  38.202  1.00  0.00           C  
ATOM    764  CB  LEU    79      39.358  34.219  39.060  1.00  0.00           C  
ATOM    765  CG  LEU    79      40.815  34.235  39.557  1.00  0.00           C  
ATOM    766  CD1 LEU    79      41.812  34.545  38.432  1.00  0.00           C  
ATOM    767  CD2 LEU    79      41.040  35.292  40.673  1.00  0.00           C  
ATOM    768  C   LEU    79      38.916  31.754  39.084  1.00  0.00           C  
ATOM    769  O   LEU    79      39.882  30.975  39.260  1.00  0.00           O  
ATOM    770  N   LYS    80      37.704  31.285  39.391  1.00  0.00           N  
ATOM    771  H   LYS    80      36.811  31.655  39.132  1.00  0.00           H  
ATOM    772  CA  LYS    80      37.526  30.030  40.079  1.00  0.00           C  
ATOM    773  CB  LYS    80      36.006  29.954  40.465  1.00  0.00           C  
ATOM    774  CG  LYS    80      35.041  29.868  39.323  1.00  0.00           C  
ATOM    775  CD  LYS    80      33.618  29.702  39.859  1.00  0.00           C  
ATOM    776  CE  LYS    80      32.872  31.035  40.004  1.00  0.00           C  
ATOM    777  NZ  LYS    80      31.502  30.586  40.369  1.00  0.00           N  
ATOM    778  HZ1 LYS    80      30.855  31.326  40.555  1.00  0.00           H  
ATOM    779  HZ2 LYS    80      31.595  30.054  41.210  1.00  0.00           H  
ATOM    780  HZ3 LYS    80      31.081  29.967  39.706  1.00  0.00           H  
ATOM    781  C   LYS    80      38.039  28.820  39.229  1.00  0.00           C  
ATOM    782  O   LYS    80      38.325  27.786  39.788  1.00  0.00           O  
ATOM    783  N   ALA    81      38.243  29.001  37.946  1.00  0.00           N  
ATOM    784  H   ALA    81      38.011  29.872  37.513  1.00  0.00           H  
ATOM    785  CA  ALA    81      38.903  28.045  37.035  1.00  0.00           C  
ATOM    786  CB  ALA    81      38.460  28.370  35.582  1.00  0.00           C  
ATOM    787  C   ALA    81      40.412  28.066  37.014  1.00  0.00           C  
ATOM    788  O   ALA    81      41.054  27.101  36.633  1.00  0.00           O  
ATOM    789  N   ALA    82      41.060  29.219  37.330  1.00  0.00           N  
ATOM    790  H   ALA    82      40.534  29.881  37.864  1.00  0.00           H  
ATOM    791  CA  ALA    82      42.532  29.421  37.314  1.00  0.00           C  
ATOM    792  CB  ALA    82      42.909  30.859  36.917  1.00  0.00           C  
ATOM    793  C   ALA    82      43.090  29.044  38.690  1.00  0.00           C  
ATOM    794  O   ALA    82      42.520  29.392  39.699  1.00  0.00           O  
ATOM    795  N   LYS    83      44.378  28.670  38.796  1.00  0.00           N  
ATOM    796  H   LYS    83      45.021  28.922  38.072  1.00  0.00           H  
ATOM    797  CA  LYS    83      44.932  28.038  39.991  1.00  0.00           C  
ATOM    798  CB  LYS    83      44.506  26.567  40.254  1.00  0.00           C  
ATOM    799  CG  LYS    83      45.108  25.693  39.118  1.00  0.00           C  
ATOM    800  CD  LYS    83      44.428  24.384  39.002  1.00  0.00           C  
ATOM    801  CE  LYS    83      42.937  24.524  39.123  1.00  0.00           C  
ATOM    802  NZ  LYS    83      42.258  23.257  38.738  1.00  0.00           N  
ATOM    803  HZ1 LYS    83      42.593  22.467  39.252  1.00  0.00           H  
ATOM    804  HZ2 LYS    83      42.402  23.058  37.769  1.00  0.00           H  
ATOM    805  HZ3 LYS    83      41.278  23.408  38.866  1.00  0.00           H  
ATOM    806  C   LYS    83      46.456  28.196  40.090  1.00  0.00           C  
ATOM    807  O   LYS    83      46.977  29.049  39.409  1.00  0.00           O  
ATOM    808  N   LYS    84      47.119  27.570  41.037  1.00  0.00           N  
ATOM    809  H   LYS    84      46.700  27.135  41.835  1.00  0.00           H  
ATOM    810  CA  LYS    84      48.607  27.738  41.051  1.00  0.00           C  
ATOM    811  CB  LYS    84      49.194  26.927  42.214  1.00  0.00           C  
ATOM    812  CG  LYS    84      48.877  27.452  43.610  1.00  0.00           C  
ATOM    813  CD  LYS    84      49.652  26.717  44.708  1.00  0.00           C  
ATOM    814  CE  LYS    84      48.788  25.639  45.381  1.00  0.00           C  
ATOM    815  NZ  LYS    84      49.518  24.561  46.023  1.00  0.00           N  
ATOM    816  HZ1 LYS    84      49.414  24.492  47.015  1.00  0.00           H  
ATOM    817  HZ2 LYS    84      50.496  24.676  45.847  1.00  0.00           H  
ATOM    818  HZ3 LYS    84      49.249  23.703  45.586  1.00  0.00           H  
ATOM    819  C   LYS    84      49.255  27.174  39.767  1.00  0.00           C  
ATOM    820  O   LYS    84      48.686  26.479  38.960  1.00  0.00           O  
ATOM    821  N   GLY    85      50.393  27.756  39.477  1.00  0.00           N  
ATOM    822  H   GLY    85      50.912  28.424  40.009  1.00  0.00           H  
ATOM    823  CA  GLY    85      51.120  27.609  38.173  1.00  0.00           C  
ATOM    824  C   GLY    85      50.545  28.505  37.071  1.00  0.00           C  
ATOM    825  O   GLY    85      51.293  28.779  36.153  1.00  0.00           O  
ATOM    826  N   SER    86      49.385  29.061  37.224  1.00  0.00           N  
ATOM    827  H   SER    86      48.735  28.693  37.889  1.00  0.00           H  
ATOM    828  CA  SER    86      48.740  29.882  36.266  1.00  0.00           C  
ATOM    829  CB  SER    86      47.243  30.149  36.611  1.00  0.00           C  
ATOM    830  OG  SER    86      46.463  28.996  36.310  1.00  0.00           O  
ATOM    831  HG  SER    86      46.792  28.632  35.439  1.00  0.00           H  
ATOM    832  C   SER    86      49.517  31.155  36.092  1.00  0.00           C  
ATOM    833  O   SER    86      49.658  31.982  37.006  1.00  0.00           O  
ATOM    834  N   MET    87      49.998  31.387  34.866  1.00  0.00           N  
ATOM    835  H   MET    87      50.073  30.664  34.179  1.00  0.00           H  
ATOM    836  CA  MET    87      50.675  32.633  34.440  1.00  0.00           C  
ATOM    837  CB  MET    87      51.316  32.426  33.027  1.00  0.00           C  
ATOM    838  CG  MET    87      52.757  31.931  33.095  1.00  0.00           C  
ATOM    839  SD  MET    87      53.866  33.152  33.850  1.00  0.00           S  
ATOM    840  CE  MET    87      53.862  34.445  32.587  1.00  0.00           C  
ATOM    841  C   MET    87      49.670  33.854  34.346  1.00  0.00           C  
ATOM    842  O   MET    87      48.690  33.692  33.579  1.00  0.00           O  
ATOM    843  N   VAL    88      49.924  34.891  35.028  1.00  0.00           N  
ATOM    844  H   VAL    88      50.815  34.990  35.472  1.00  0.00           H  
ATOM    845  CA  VAL    88      49.042  36.109  35.016  1.00  0.00           C  
ATOM    846  CB  VAL    88      48.777  36.594  36.481  1.00  0.00           C  
ATOM    847  CG1 VAL    88      47.616  37.583  36.480  1.00  0.00           C  
ATOM    848  CG2 VAL    88      48.680  35.541  37.566  1.00  0.00           C  
ATOM    849  C   VAL    88      49.819  37.331  34.410  1.00  0.00           C  
ATOM    850  O   VAL    88      50.885  37.609  34.869  1.00  0.00           O  
ATOM    851  N   TYR    89      49.178  38.026  33.500  1.00  0.00           N  
ATOM    852  H   TYR    89      48.254  37.835  33.168  1.00  0.00           H  
ATOM    853  CA  TYR    89      49.797  39.197  32.795  1.00  0.00           C  
ATOM    854  CB  TYR    89      49.758  38.964  31.292  1.00  0.00           C  
ATOM    855  CG  TYR    89      50.591  37.681  30.834  1.00  0.00           C  
ATOM    856  CD1 TYR    89      51.841  37.714  30.227  1.00  0.00           C  
ATOM    857  HD1 TYR    89      52.276  38.691  30.017  1.00  0.00           H  
ATOM    858  CD2 TYR    89      49.979  36.442  30.994  1.00  0.00           C  
ATOM    859  HD2 TYR    89      48.988  36.406  31.447  1.00  0.00           H  
ATOM    860  CE1 TYR    89      52.446  36.564  29.834  1.00  0.00           C  
ATOM    861  HE1 TYR    89      53.262  36.689  29.122  1.00  0.00           H  
ATOM    862  CE2 TYR    89      50.595  35.245  30.614  1.00  0.00           C  
ATOM    863  HE2 TYR    89      50.122  34.291  30.849  1.00  0.00           H  
ATOM    864  CZ  TYR    89      51.892  35.319  30.019  1.00  0.00           C  
ATOM    865  OH  TYR    89      52.566  34.241  29.569  1.00  0.00           O  
ATOM    866  HH  TYR    89      53.366  34.480  29.019  1.00  0.00           H  
ATOM    867  C   TYR    89      49.107  40.537  33.214  1.00  0.00           C  
ATOM    868  O   TYR    89      47.910  40.465  33.518  1.00  0.00           O  
ATOM    869  N   PHE    90      49.940  41.531  33.567  1.00  0.00           N  
ATOM    870  H   PHE    90      50.917  41.333  33.651  1.00  0.00           H  
ATOM    871  CA  PHE    90      49.429  42.866  33.918  1.00  0.00           C  
ATOM    872  CB  PHE    90      49.888  43.204  35.346  1.00  0.00           C  
ATOM    873  CG  PHE    90      49.006  44.132  36.088  1.00  0.00           C  
ATOM    874  CD1 PHE    90      47.909  43.556  36.804  1.00  0.00           C  
ATOM    875  HD1 PHE    90      47.780  42.484  36.952  1.00  0.00           H  
ATOM    876  CD2 PHE    90      49.213  45.507  36.131  1.00  0.00           C  
ATOM    877  HD2 PHE    90      50.046  45.951  35.586  1.00  0.00           H  
ATOM    878  CE1 PHE    90      47.061  44.434  37.508  1.00  0.00           C  
ATOM    879  HE1 PHE    90      46.083  44.031  37.772  1.00  0.00           H  
ATOM    880  CE2 PHE    90      48.427  46.370  36.870  1.00  0.00           C  
ATOM    881  HE2 PHE    90      48.432  47.420  36.574  1.00  0.00           H  
ATOM    882  CZ  PHE    90      47.353  45.758  37.582  1.00  0.00           C  
ATOM    883  HZ  PHE    90      46.733  46.398  38.209  1.00  0.00           H  
ATOM    884  C   PHE    90      50.016  43.926  32.966  1.00  0.00           C  
ATOM    885  O   PHE    90      51.227  44.292  33.006  1.00  0.00           O  
ATOM    886  N   LYS    91      49.065  44.440  32.177  1.00  0.00           N  
ATOM    887  H   LYS    91      48.074  44.451  32.313  1.00  0.00           H  
ATOM    888  CA  LYS    91      49.345  45.479  31.133  1.00  0.00           C  
ATOM    889  CB  LYS    91      48.441  45.274  29.919  1.00  0.00           C  
ATOM    890  CG  LYS    91      48.878  43.932  29.278  1.00  0.00           C  
ATOM    891  CD  LYS    91      48.438  43.815  27.829  1.00  0.00           C  
ATOM    892  CE  LYS    91      48.873  42.424  27.367  1.00  0.00           C  
ATOM    893  NZ  LYS    91      48.099  42.086  26.169  1.00  0.00           N  
ATOM    894  HZ1 LYS    91      48.463  41.249  25.762  1.00  0.00           H  
ATOM    895  HZ2 LYS    91      48.073  42.822  25.492  1.00  0.00           H  
ATOM    896  HZ3 LYS    91      47.140  41.941  26.415  1.00  0.00           H  
ATOM    897  C   LYS    91      49.073  46.885  31.699  1.00  0.00           C  
ATOM    898  O   LYS    91      47.885  47.117  32.126  1.00  0.00           O  
ATOM    899  N   VAL    92      49.941  47.794  31.460  1.00  0.00           N  
ATOM    900  H   VAL    92      50.742  47.586  30.899  1.00  0.00           H  
ATOM    901  CA  VAL    92      49.843  49.111  32.121  1.00  0.00           C  
ATOM    902  CB  VAL    92      50.270  49.164  33.613  1.00  0.00           C  
ATOM    903  CG1 VAL    92      49.093  49.135  34.547  1.00  0.00           C  
ATOM    904  CG2 VAL    92      51.470  48.254  33.929  1.00  0.00           C  
ATOM    905  C   VAL    92      50.647  50.155  31.286  1.00  0.00           C  
ATOM    906  O   VAL    92      51.847  50.020  31.189  1.00  0.00           O  
ATOM    907  N   GLY    93      49.950  51.087  30.606  1.00  0.00           N  
ATOM    908  H   GLY    93      48.975  51.306  30.640  1.00  0.00           H  
ATOM    909  CA  GLY    93      50.634  52.023  29.661  1.00  0.00           C  
ATOM    910  C   GLY    93      50.988  51.165  28.455  1.00  0.00           C  
ATOM    911  O   GLY    93      50.213  50.486  27.768  1.00  0.00           O  
ATOM    912  N   ASN    94      52.212  51.509  28.136  1.00  0.00           N  
ATOM    913  H   ASN    94      52.796  52.216  28.536  1.00  0.00           H  
ATOM    914  CA  ASN    94      52.934  50.643  27.190  1.00  0.00           C  
ATOM    915  CB  ASN    94      54.191  51.414  26.777  1.00  0.00           C  
ATOM    916  CG  ASN    94      53.839  52.547  25.810  1.00  0.00           C  
ATOM    917  OD1 ASN    94      52.880  52.489  25.050  1.00  0.00           O  
ATOM    918  ND2 ASN    94      54.913  53.305  25.569  1.00  0.00           N  
ATOM    919 HD21 ASN    94      54.774  54.172  25.091  1.00  0.00           H  
ATOM    920 HD22 ASN    94      55.836  53.011  25.818  1.00  0.00           H  
ATOM    921  C   ASN    94      53.334  49.224  27.661  1.00  0.00           C  
ATOM    922  O   ASN    94      53.614  48.304  26.890  1.00  0.00           O  
ATOM    923  N   GLU    95      53.924  49.292  28.878  1.00  0.00           N  
ATOM    924  H   GLU    95      54.019  50.196  29.296  1.00  0.00           H  
ATOM    925  CA  GLU    95      54.528  48.192  29.591  1.00  0.00           C  
ATOM    926  CB  GLU    95      55.307  48.830  30.750  1.00  0.00           C  
ATOM    927  CG  GLU    95      56.277  47.885  31.472  1.00  0.00           C  
ATOM    928  CD  GLU    95      57.416  47.463  30.489  1.00  0.00           C  
ATOM    929  OE1 GLU    95      58.478  48.075  30.691  1.00  0.00           O  
ATOM    930  OE2 GLU    95      57.294  46.293  29.957  1.00  0.00           O  
ATOM    931  C   GLU    95      53.555  47.057  29.938  1.00  0.00           C  
ATOM    932  O   GLU    95      52.365  47.197  30.269  1.00  0.00           O  
ATOM    933  N   THR    96      54.199  45.885  29.948  1.00  0.00           N  
ATOM    934  H   THR    96      55.131  45.756  29.607  1.00  0.00           H  
ATOM    935  CA  THR    96      53.515  44.591  30.308  1.00  0.00           C  
ATOM    936  CB  THR    96      53.202  43.636  29.087  1.00  0.00           C  
ATOM    937  OG1 THR    96      52.419  44.354  28.163  1.00  0.00           O  
ATOM    938  HG1 THR    96      53.016  44.416  27.364  1.00  0.00           H  
ATOM    939  CG2 THR    96      52.571  42.316  29.508  1.00  0.00           C  
ATOM    940  C   THR    96      54.393  43.892  31.441  1.00  0.00           C  
ATOM    941  O   THR    96      55.507  43.445  31.136  1.00  0.00           O  
ATOM    942  N   ARG    97      53.815  43.706  32.606  1.00  0.00           N  
ATOM    943  H   ARG    97      52.834  43.867  32.716  1.00  0.00           H  
ATOM    944  CA  ARG    97      54.529  43.091  33.781  1.00  0.00           C  
ATOM    945  CB  ARG    97      54.773  44.098  34.960  1.00  0.00           C  
ATOM    946  CG  ARG    97      53.493  44.637  35.519  1.00  0.00           C  
ATOM    947  CD  ARG    97      53.571  45.783  36.533  1.00  0.00           C  
ATOM    948  NE  ARG    97      54.265  45.233  37.794  1.00  0.00           N  
ATOM    949  HE  ARG    97      53.624  44.658  38.301  1.00  0.00           H  
ATOM    950  CZ  ARG    97      55.419  45.585  38.277  1.00  0.00           C  
ATOM    951  NH1 ARG    97      56.125  46.706  37.986  1.00  0.00           N  
ATOM    952 HH11 ARG    97      56.924  46.915  38.549  1.00  0.00           H  
ATOM    953 HH12 ARG    97      55.937  47.255  37.171  1.00  0.00           H  
ATOM    954  NH2 ARG    97      56.059  44.747  39.070  1.00  0.00           N  
ATOM    955 HH21 ARG    97      56.932  44.988  39.494  1.00  0.00           H  
ATOM    956 HH22 ARG    97      55.516  44.014  39.481  1.00  0.00           H  
ATOM    957  C   ARG    97      53.840  41.834  34.307  1.00  0.00           C  
ATOM    958  O   ARG    97      52.609  41.787  34.539  1.00  0.00           O  
ATOM    959  N   LYS    98      54.571  40.786  34.420  1.00  0.00           N  
ATOM    960  H   LYS    98      55.568  40.728  34.370  1.00  0.00           H  
ATOM    961  CA  LYS    98      54.023  39.402  34.516  1.00  0.00           C  
ATOM    962  CB  LYS    98      54.819  38.391  33.814  1.00  0.00           C  
ATOM    963  CG  LYS    98      55.013  38.650  32.319  1.00  0.00           C  
ATOM    964  CD  LYS    98      55.727  37.430  31.716  1.00  0.00           C  
ATOM    965  CE  LYS    98      57.246  37.463  31.978  1.00  0.00           C  
ATOM    966  NZ  LYS    98      57.832  36.105  32.010  1.00  0.00           N  
ATOM    967  HZ1 LYS    98      57.493  35.553  32.772  1.00  0.00           H  
ATOM    968  HZ2 LYS    98      58.816  36.251  32.112  1.00  0.00           H  
ATOM    969  HZ3 LYS    98      57.655  35.605  31.162  1.00  0.00           H  
ATOM    970  C   LYS    98      54.105  38.951  36.017  1.00  0.00           C  
ATOM    971  O   LYS    98      55.079  39.004  36.660  1.00  0.00           O  
ATOM    972  N   TYR    99      53.087  38.183  36.344  1.00  0.00           N  
ATOM    973  H   TYR    99      52.340  38.043  35.695  1.00  0.00           H  
ATOM    974  CA  TYR    99      52.945  37.423  37.628  1.00  0.00           C  
ATOM    975  CB  TYR    99      51.806  38.190  38.333  1.00  0.00           C  
ATOM    976  CG  TYR    99      52.212  39.670  38.656  1.00  0.00           C  
ATOM    977  CD1 TYR    99      51.916  40.706  37.801  1.00  0.00           C  
ATOM    978  HD1 TYR    99      51.443  40.514  36.839  1.00  0.00           H  
ATOM    979  CD2 TYR    99      52.570  40.008  39.963  1.00  0.00           C  
ATOM    980  HD2 TYR    99      52.749  39.193  40.664  1.00  0.00           H  
ATOM    981  CE1 TYR    99      51.995  41.975  38.290  1.00  0.00           C  
ATOM    982  HE1 TYR    99      51.778  42.750  37.555  1.00  0.00           H  
ATOM    983  CE2 TYR    99      52.708  41.326  40.336  1.00  0.00           C  
ATOM    984  HE2 TYR    99      53.240  41.540  41.263  1.00  0.00           H  
ATOM    985  CZ  TYR    99      52.472  42.352  39.496  1.00  0.00           C  
ATOM    986  OH  TYR    99      53.022  43.547  39.687  1.00  0.00           O  
ATOM    987  HH  TYR    99      53.167  43.757  40.653  1.00  0.00           H  
ATOM    988  C   TYR    99      52.535  35.936  37.347  1.00  0.00           C  
ATOM    989  O   TYR    99      52.416  35.424  36.218  1.00  0.00           O  
ATOM    990  N   LYS   100      52.719  35.158  38.408  1.00  0.00           N  
ATOM    991  H   LYS   100      53.100  35.630  39.203  1.00  0.00           H  
ATOM    992  CA  LYS   100      52.329  33.750  38.564  1.00  0.00           C  
ATOM    993  CB  LYS   100      53.533  32.873  38.328  1.00  0.00           C  
ATOM    994  CG  LYS   100      53.267  31.626  37.506  1.00  0.00           C  
ATOM    995  CD  LYS   100      54.545  30.920  37.060  1.00  0.00           C  
ATOM    996  CE  LYS   100      54.311  29.901  35.955  1.00  0.00           C  
ATOM    997  NZ  LYS   100      55.527  29.182  35.580  1.00  0.00           N  
ATOM    998  HZ1 LYS   100      55.325  28.715  34.719  1.00  0.00           H  
ATOM    999  HZ2 LYS   100      55.987  28.585  36.238  1.00  0.00           H  
ATOM   1000  HZ3 LYS   100      56.125  29.939  35.318  1.00  0.00           H  
ATOM   1001  C   LYS   100      51.749  33.433  39.896  1.00  0.00           C  
ATOM   1002  O   LYS   100      52.200  33.932  40.892  1.00  0.00           O  
ATOM   1003  N   MET   101      50.529  32.916  39.926  1.00  0.00           N  
ATOM   1004  H   MET   101      49.960  32.870  39.106  1.00  0.00           H  
ATOM   1005  CA  MET   101      49.743  32.448  41.100  1.00  0.00           C  
ATOM   1006  CB  MET   101      48.557  31.505  40.712  1.00  0.00           C  
ATOM   1007  CG  MET   101      47.579  32.253  39.777  1.00  0.00           C  
ATOM   1008  SD  MET   101      46.914  33.660  40.762  1.00  0.00           S  
ATOM   1009  CE  MET   101      45.368  34.101  39.952  1.00  0.00           C  
ATOM   1010  C   MET   101      50.594  31.566  42.018  1.00  0.00           C  
ATOM   1011  O   MET   101      50.896  30.470  41.671  1.00  0.00           O  
ATOM   1012  N   THR   102      51.269  32.187  43.014  1.00  0.00           N  
ATOM   1013  H   THR   102      51.336  33.164  43.213  1.00  0.00           H  
ATOM   1014  CA  THR   102      52.137  31.415  43.944  1.00  0.00           C  
ATOM   1015  CB  THR   102      53.481  32.073  44.200  1.00  0.00           C  
ATOM   1016  OG1 THR   102      53.172  33.499  44.543  1.00  0.00           O  
ATOM   1017  HG1 THR   102      53.971  34.093  44.637  1.00  0.00           H  
ATOM   1018  CG2 THR   102      54.406  31.923  43.035  1.00  0.00           C  
ATOM   1019  C   THR   102      51.484  31.130  45.328  1.00  0.00           C  
ATOM   1020  O   THR   102      52.085  30.314  46.086  1.00  0.00           O  
ATOM   1021  N   SER   103      50.296  31.675  45.581  1.00  0.00           N  
ATOM   1022  H   SER   103      50.021  32.554  45.192  1.00  0.00           H  
ATOM   1023  CA  SER   103      49.517  31.409  46.799  1.00  0.00           C  
ATOM   1024  CB  SER   103      50.044  32.309  47.950  1.00  0.00           C  
ATOM   1025  OG  SER   103      49.226  32.113  49.109  1.00  0.00           O  
ATOM   1026  HG  SER   103      49.176  32.987  49.591  1.00  0.00           H  
ATOM   1027  C   SER   103      47.973  31.645  46.616  1.00  0.00           C  
ATOM   1028  O   SER   103      47.584  32.694  46.114  1.00  0.00           O  
ATOM   1029  N   ILE   104      47.164  30.806  47.254  1.00  0.00           N  
ATOM   1030  H   ILE   104      47.509  29.874  47.369  1.00  0.00           H  
ATOM   1031  CA  ILE   104      45.643  30.973  47.311  1.00  0.00           C  
ATOM   1032  CB  ILE   104      44.892  30.089  46.305  1.00  0.00           C  
ATOM   1033  CG1 ILE   104      45.678  29.787  44.989  1.00  0.00           C  
ATOM   1034  CG2 ILE   104      43.636  30.943  45.929  1.00  0.00           C  
ATOM   1035  CD  ILE   104      44.860  29.026  43.952  1.00  0.00           C  
ATOM   1036  C   ILE   104      45.182  30.781  48.821  1.00  0.00           C  
ATOM   1037  O   ILE   104      45.805  29.954  49.543  1.00  0.00           O  
ATOM   1038  N   ARG   105      44.234  31.561  49.222  1.00  0.00           N  
ATOM   1039  H   ARG   105      43.834  32.157  48.525  1.00  0.00           H  
ATOM   1040  CA  ARG   105      43.532  31.545  50.545  1.00  0.00           C  
ATOM   1041  CB  ARG   105      44.307  32.290  51.666  1.00  0.00           C  
ATOM   1042  CG  ARG   105      44.476  33.761  51.478  1.00  0.00           C  
ATOM   1043  CD  ARG   105      45.281  34.240  52.606  1.00  0.00           C  
ATOM   1044  NE  ARG   105      45.499  35.678  52.763  1.00  0.00           N  
ATOM   1045  HE  ARG   105      45.741  36.298  52.017  1.00  0.00           H  
ATOM   1046  CZ  ARG   105      45.560  36.291  53.916  1.00  0.00           C  
ATOM   1047  NH1 ARG   105      44.992  35.814  55.007  1.00  0.00           N  
ATOM   1048 HH11 ARG   105      45.015  36.401  55.817  1.00  0.00           H  
ATOM   1049 HH12 ARG   105      44.418  34.998  54.960  1.00  0.00           H  
ATOM   1050  NH2 ARG   105      46.052  37.541  54.019  1.00  0.00           N  
ATOM   1051 HH21 ARG   105      45.977  37.968  54.920  1.00  0.00           H  
ATOM   1052 HH22 ARG   105      46.630  37.970  53.325  1.00  0.00           H  
ATOM   1053  C   ARG   105      42.131  32.129  50.502  1.00  0.00           C  
ATOM   1054  O   ARG   105      41.830  32.907  49.614  1.00  0.00           O  
ATOM   1055  N   ASP   106      41.219  31.686  51.381  1.00  0.00           N  
ATOM   1056  H   ASP   106      41.400  30.861  51.917  1.00  0.00           H  
ATOM   1057  CA  ASP   106      40.024  32.419  51.717  1.00  0.00           C  
ATOM   1058  CB  ASP   106      38.716  31.661  51.289  1.00  0.00           C  
ATOM   1059  CG  ASP   106      38.441  30.257  51.933  1.00  0.00           C  
ATOM   1060  OD1 ASP   106      38.270  30.149  53.181  1.00  0.00           O  
ATOM   1061  OD2 ASP   106      38.670  29.224  51.265  1.00  0.00           O  
ATOM   1062  C   ASP   106      39.938  32.915  53.177  1.00  0.00           C  
ATOM   1063  O   ASP   106      40.539  32.391  54.073  1.00  0.00           O  
ATOM   1064  N   VAL   107      39.061  33.902  53.462  1.00  0.00           N  
ATOM   1065  H   VAL   107      38.391  34.252  52.807  1.00  0.00           H  
ATOM   1066  CA  VAL   107      38.887  34.350  54.839  1.00  0.00           C  
ATOM   1067  CB  VAL   107      39.769  35.581  55.157  1.00  0.00           C  
ATOM   1068  CG1 VAL   107      41.323  35.399  55.259  1.00  0.00           C  
ATOM   1069  CG2 VAL   107      39.497  36.860  54.329  1.00  0.00           C  
ATOM   1070  C   VAL   107      37.414  34.758  55.068  1.00  0.00           C  
ATOM   1071  O   VAL   107      36.640  35.036  54.135  1.00  0.00           O  
ATOM   1072  N   LYS   108      37.002  34.919  56.274  1.00  0.00           N  
ATOM   1073  H   LYS   108      37.477  34.591  57.090  1.00  0.00           H  
ATOM   1074  CA  LYS   108      35.713  35.481  56.735  1.00  0.00           C  
ATOM   1075  CB  LYS   108      35.747  35.474  58.268  1.00  0.00           C  
ATOM   1076  CG  LYS   108      35.939  34.158  59.007  1.00  0.00           C  
ATOM   1077  CD  LYS   108      34.758  33.244  59.027  1.00  0.00           C  
ATOM   1078  CE  LYS   108      35.036  31.891  59.764  1.00  0.00           C  
ATOM   1079  NZ  LYS   108      34.261  30.853  59.099  1.00  0.00           N  
ATOM   1080  HZ1 LYS   108      33.282  30.985  59.252  1.00  0.00           H  
ATOM   1081  HZ2 LYS   108      34.518  29.919  59.346  1.00  0.00           H  
ATOM   1082  HZ3 LYS   108      34.450  30.909  58.118  1.00  0.00           H  
ATOM   1083  C   LYS   108      35.515  36.942  56.212  1.00  0.00           C  
ATOM   1084  O   LYS   108      36.575  37.630  56.194  1.00  0.00           O  
ATOM   1085  N   PRO   109      34.272  37.393  56.052  1.00  0.00           N  
ATOM   1086  CA  PRO   109      33.952  38.692  55.394  1.00  0.00           C  
ATOM   1087  CB  PRO   109      32.524  38.969  55.756  1.00  0.00           C  
ATOM   1088  CG  PRO   109      31.904  37.535  55.737  1.00  0.00           C  
ATOM   1089  CD  PRO   109      33.041  36.637  56.206  1.00  0.00           C  
ATOM   1090  C   PRO   109      34.872  39.904  55.754  1.00  0.00           C  
ATOM   1091  O   PRO   109      35.365  40.506  54.835  1.00  0.00           O  
ATOM   1092  N   THR   110      35.431  39.888  56.932  1.00  0.00           N  
ATOM   1093  H   THR   110      35.026  39.352  57.672  1.00  0.00           H  
ATOM   1094  CA  THR   110      36.035  41.114  57.508  1.00  0.00           C  
ATOM   1095  CB  THR   110      35.486  41.533  58.822  1.00  0.00           C  
ATOM   1096  OG1 THR   110      35.337  40.379  59.645  1.00  0.00           O  
ATOM   1097  HG1 THR   110      34.473  39.877  59.615  1.00  0.00           H  
ATOM   1098  CG2 THR   110      34.196  42.256  58.595  1.00  0.00           C  
ATOM   1099  C   THR   110      37.507  41.052  57.614  1.00  0.00           C  
ATOM   1100  O   THR   110      38.043  42.050  58.187  1.00  0.00           O  
ATOM   1101  N   ASP   111      38.153  39.917  57.356  1.00  0.00           N  
ATOM   1102  H   ASP   111      37.681  39.064  57.135  1.00  0.00           H  
ATOM   1103  CA  ASP   111      39.683  39.926  57.320  1.00  0.00           C  
ATOM   1104  CB  ASP   111      40.201  38.474  57.384  1.00  0.00           C  
ATOM   1105  CG  ASP   111      41.771  38.395  57.506  1.00  0.00           C  
ATOM   1106  OD1 ASP   111      42.206  37.766  58.473  1.00  0.00           O  
ATOM   1107  OD2 ASP   111      42.560  38.933  56.717  1.00  0.00           O  
ATOM   1108  C   ASP   111      40.246  40.808  56.206  1.00  0.00           C  
ATOM   1109  O   ASP   111      40.348  40.399  55.091  1.00  0.00           O  
ATOM   1110  N   VAL   112      40.306  42.115  56.422  1.00  0.00           N  
ATOM   1111  H   VAL   112      39.914  42.502  57.257  1.00  0.00           H  
ATOM   1112  CA  VAL   112      40.838  43.172  55.518  1.00  0.00           C  
ATOM   1113  CB  VAL   112      40.764  44.560  56.155  1.00  0.00           C  
ATOM   1114  CG1 VAL   112      40.918  45.838  55.240  1.00  0.00           C  
ATOM   1115  CG2 VAL   112      39.536  44.867  56.999  1.00  0.00           C  
ATOM   1116  C   VAL   112      42.314  42.909  55.163  1.00  0.00           C  
ATOM   1117  O   VAL   112      42.834  43.506  54.226  1.00  0.00           O  
ATOM   1118  N   GLY   113      42.942  42.159  56.091  1.00  0.00           N  
ATOM   1119  H   GLY   113      42.454  41.605  56.765  1.00  0.00           H  
ATOM   1120  CA  GLY   113      44.381  41.853  56.015  1.00  0.00           C  
ATOM   1121  C   GLY   113      44.812  40.999  54.776  1.00  0.00           C  
ATOM   1122  O   GLY   113      46.005  40.892  54.437  1.00  0.00           O  
ATOM   1123  N   VAL   114      43.778  40.460  54.145  1.00  0.00           N  
ATOM   1124  H   VAL   114      43.160  39.888  54.684  1.00  0.00           H  
ATOM   1125  CA  VAL   114      43.847  40.056  52.756  1.00  0.00           C  
ATOM   1126  CB  VAL   114      42.681  39.191  52.402  1.00  0.00           C  
ATOM   1127  CG1 VAL   114      42.605  38.068  53.457  1.00  0.00           C  
ATOM   1128  CG2 VAL   114      41.377  40.044  52.416  1.00  0.00           C  
ATOM   1129  C   VAL   114      44.142  41.068  51.627  1.00  0.00           C  
ATOM   1130  O   VAL   114      44.393  40.630  50.520  1.00  0.00           O  
ATOM   1131  N   LEU   115      44.464  42.296  52.024  1.00  0.00           N  
ATOM   1132  H   LEU   115      43.957  42.727  52.771  1.00  0.00           H  
ATOM   1133  CA  LEU   115      45.297  43.266  51.191  1.00  0.00           C  
ATOM   1134  CB  LEU   115      45.178  44.715  51.710  1.00  0.00           C  
ATOM   1135  CG  LEU   115      44.661  45.778  50.720  1.00  0.00           C  
ATOM   1136  CD1 LEU   115      43.765  46.735  51.460  1.00  0.00           C  
ATOM   1137  CD2 LEU   115      45.919  46.538  50.239  1.00  0.00           C  
ATOM   1138  C   LEU   115      46.768  42.711  51.143  1.00  0.00           C  
ATOM   1139  O   LEU   115      47.469  43.274  50.324  1.00  0.00           O  
ATOM   1140  N   ASP   116      47.134  41.834  52.110  1.00  0.00           N  
ATOM   1141  H   ASP   116      46.565  41.590  52.895  1.00  0.00           H  
ATOM   1142  CA  ASP   116      48.499  41.264  52.295  1.00  0.00           C  
ATOM   1143  CB  ASP   116      48.807  40.434  51.014  1.00  0.00           C  
ATOM   1144  CG  ASP   116      49.219  39.089  51.550  1.00  0.00           C  
ATOM   1145  OD1 ASP   116      48.539  38.521  52.455  1.00  0.00           O  
ATOM   1146  OD2 ASP   116      50.358  38.719  51.167  1.00  0.00           O  
ATOM   1147  C   ASP   116      49.661  42.188  52.619  1.00  0.00           C  
ATOM   1148  O   ASP   116      50.237  41.973  53.724  1.00  0.00           O  
ATOM   1149  N   GLU   117      49.962  43.069  51.708  1.00  0.00           N  
ATOM   1150  H   GLU   117      49.347  43.283  50.949  1.00  0.00           H  
ATOM   1151  CA  GLU   117      51.048  44.047  51.683  1.00  0.00           C  
ATOM   1152  CB  GLU   117      51.005  45.069  52.797  1.00  0.00           C  
ATOM   1153  CG  GLU   117      49.917  46.063  52.802  1.00  0.00           C  
ATOM   1154  CD  GLU   117      49.688  46.679  54.178  1.00  0.00           C  
ATOM   1155  OE1 GLU   117      49.344  45.957  55.138  1.00  0.00           O  
ATOM   1156  OE2 GLU   117      49.783  47.939  54.303  1.00  0.00           O  
ATOM   1157  C   GLU   117      52.479  43.492  51.683  1.00  0.00           C  
ATOM   1158  O   GLU   117      53.177  43.523  50.706  1.00  0.00           O  
ATOM   1159  N   GLN   118      53.019  43.116  52.830  1.00  0.00           N  
ATOM   1160  H   GLN   118      52.444  43.063  53.646  1.00  0.00           H  
ATOM   1161  CA  GLN   118      54.441  42.763  53.155  1.00  0.00           C  
ATOM   1162  CB  GLN   118      54.609  42.719  54.638  1.00  0.00           C  
ATOM   1163  CG  GLN   118      53.545  41.852  55.366  1.00  0.00           C  
ATOM   1164  CD  GLN   118      54.021  41.655  56.808  1.00  0.00           C  
ATOM   1165  OE1 GLN   118      55.180  41.447  57.139  1.00  0.00           O  
ATOM   1166  NE2 GLN   118      53.116  41.868  57.757  1.00  0.00           N  
ATOM   1167 HE21 GLN   118      53.595  41.854  58.635  1.00  0.00           H  
ATOM   1168 HE22 GLN   118      52.187  42.237  57.724  1.00  0.00           H  
ATOM   1169  C   GLN   118      55.001  41.496  52.430  1.00  0.00           C  
ATOM   1170  O   GLN   118      54.614  40.343  52.663  1.00  0.00           O  
ATOM   1171  N   LYS   119      55.882  41.812  51.485  1.00  0.00           N  
ATOM   1172  H   LYS   119      56.179  42.753  51.323  1.00  0.00           H  
ATOM   1173  CA  LYS   119      56.721  40.803  50.777  1.00  0.00           C  
ATOM   1174  CB  LYS   119      55.837  40.100  49.694  1.00  0.00           C  
ATOM   1175  CG  LYS   119      56.653  38.929  49.286  1.00  0.00           C  
ATOM   1176  CD  LYS   119      56.358  37.709  50.165  1.00  0.00           C  
ATOM   1177  CE  LYS   119      56.647  36.484  49.339  1.00  0.00           C  
ATOM   1178  NZ  LYS   119      56.262  35.280  50.123  1.00  0.00           N  
ATOM   1179  HZ1 LYS   119      56.371  35.399  51.110  1.00  0.00           H  
ATOM   1180  HZ2 LYS   119      56.694  34.482  49.702  1.00  0.00           H  
ATOM   1181  HZ3 LYS   119      55.286  35.150  49.949  1.00  0.00           H  
ATOM   1182  C   LYS   119      58.105  41.389  50.246  1.00  0.00           C  
ATOM   1183  O   LYS   119      59.197  41.128  50.729  1.00  0.00           O  
ATOM   1184  N   GLY   120      57.824  42.208  49.306  1.00  0.00           N  
ATOM   1185  H   GLY   120      56.979  42.093  48.783  1.00  0.00           H  
ATOM   1186  CA  GLY   120      58.808  43.126  48.703  1.00  0.00           C  
ATOM   1187  C   GLY   120      59.923  42.647  47.781  1.00  0.00           C  
ATOM   1188  O   GLY   120      60.059  43.122  46.634  1.00  0.00           O  
ATOM   1189  N   LYS   121      60.777  41.725  48.314  1.00  0.00           N  
ATOM   1190  H   LYS   121      60.578  41.376  49.230  1.00  0.00           H  
ATOM   1191  CA  LYS   121      61.859  41.073  47.566  1.00  0.00           C  
ATOM   1192  CB  LYS   121      62.857  40.324  48.408  1.00  0.00           C  
ATOM   1193  CG  LYS   121      64.083  41.184  48.691  1.00  0.00           C  
ATOM   1194  CD  LYS   121      65.186  40.129  48.936  1.00  0.00           C  
ATOM   1195  CE  LYS   121      66.574  40.673  49.018  1.00  0.00           C  
ATOM   1196  NZ  LYS   121      67.025  41.036  47.638  1.00  0.00           N  
ATOM   1197  HZ1 LYS   121      66.613  40.389  46.997  1.00  0.00           H  
ATOM   1198  HZ2 LYS   121      68.005  40.854  47.566  1.00  0.00           H  
ATOM   1199  HZ3 LYS   121      66.722  41.979  47.500  1.00  0.00           H  
ATOM   1200  C   LYS   121      61.430  40.229  46.376  1.00  0.00           C  
ATOM   1201  O   LYS   121      62.030  40.237  45.269  1.00  0.00           O  
ATOM   1202  N   ASP   122      60.241  39.633  46.513  1.00  0.00           N  
ATOM   1203  H   ASP   122      60.321  38.850  47.131  1.00  0.00           H  
ATOM   1204  CA  ASP   122      59.434  39.285  45.312  1.00  0.00           C  
ATOM   1205  CB  ASP   122      59.343  37.787  45.101  1.00  0.00           C  
ATOM   1206  CG  ASP   122      60.751  37.223  44.916  1.00  0.00           C  
ATOM   1207  OD1 ASP   122      61.192  36.578  45.885  1.00  0.00           O  
ATOM   1208  OD2 ASP   122      61.422  37.310  43.881  1.00  0.00           O  
ATOM   1209  C   ASP   122      58.006  39.861  45.503  1.00  0.00           C  
ATOM   1210  O   ASP   122      57.163  39.420  46.257  1.00  0.00           O  
ATOM   1211  N   LYS   123      57.908  40.992  44.801  1.00  0.00           N  
ATOM   1212  H   LYS   123      58.598  41.126  44.090  1.00  0.00           H  
ATOM   1213  CA  LYS   123      56.650  41.737  44.718  1.00  0.00           C  
ATOM   1214  CB  LYS   123      56.736  43.012  43.840  1.00  0.00           C  
ATOM   1215  CG  LYS   123      57.818  43.959  44.352  1.00  0.00           C  
ATOM   1216  CD  LYS   123      57.759  45.320  43.662  1.00  0.00           C  
ATOM   1217  CE  LYS   123      58.804  46.188  44.250  1.00  0.00           C  
ATOM   1218  NZ  LYS   123      59.128  47.541  43.678  1.00  0.00           N  
ATOM   1219  HZ1 LYS   123      59.181  47.456  42.683  1.00  0.00           H  
ATOM   1220  HZ2 LYS   123      59.930  48.026  44.024  1.00  0.00           H  
ATOM   1221  HZ3 LYS   123      58.358  48.131  43.923  1.00  0.00           H  
ATOM   1222  C   LYS   123      55.531  40.797  44.197  1.00  0.00           C  
ATOM   1223  O   LYS   123      55.842  39.780  43.584  1.00  0.00           O  
ATOM   1224  N   GLN   124      54.375  41.166  44.642  1.00  0.00           N  
ATOM   1225  H   GLN   124      54.328  42.071  45.067  1.00  0.00           H  
ATOM   1226  CA  GLN   124      53.152  40.378  44.350  1.00  0.00           C  
ATOM   1227  CB  GLN   124      52.936  39.513  45.655  1.00  0.00           C  
ATOM   1228  CG  GLN   124      52.650  40.271  46.932  1.00  0.00           C  
ATOM   1229  CD  GLN   124      52.481  39.354  48.092  1.00  0.00           C  
ATOM   1230  OE1 GLN   124      53.165  38.390  48.093  1.00  0.00           O  
ATOM   1231  NE2 GLN   124      51.545  39.697  48.891  1.00  0.00           N  
ATOM   1232 HE21 GLN   124      51.338  39.082  49.652  1.00  0.00           H  
ATOM   1233 HE22 GLN   124      51.022  40.531  48.714  1.00  0.00           H  
ATOM   1234  C   GLN   124      51.984  41.226  43.862  1.00  0.00           C  
ATOM   1235  O   GLN   124      52.132  42.415  43.566  1.00  0.00           O  
ATOM   1236  N   LEU   125      51.037  40.475  43.267  1.00  0.00           N  
ATOM   1237  H   LEU   125      51.263  39.545  42.979  1.00  0.00           H  
ATOM   1238  CA  LEU   125      49.664  40.949  42.883  1.00  0.00           C  
ATOM   1239  CB  LEU   125      49.440  40.469  41.463  1.00  0.00           C  
ATOM   1240  CG  LEU   125      48.056  40.751  40.831  1.00  0.00           C  
ATOM   1241  CD1 LEU   125      47.836  42.275  40.940  1.00  0.00           C  
ATOM   1242  CD2 LEU   125      48.039  40.285  39.401  1.00  0.00           C  
ATOM   1243  C   LEU   125      48.753  40.113  43.799  1.00  0.00           C  
ATOM   1244  O   LEU   125      48.625  38.909  43.682  1.00  0.00           O  
ATOM   1245  N   THR   126      47.966  40.845  44.619  1.00  0.00           N  
ATOM   1246  H   THR   126      47.995  41.840  44.522  1.00  0.00           H  
ATOM   1247  CA  THR   126      46.901  40.321  45.474  1.00  0.00           C  
ATOM   1248  CB  THR   126      46.828  40.824  46.959  1.00  0.00           C  
ATOM   1249  OG1 THR   126      47.859  40.323  47.810  1.00  0.00           O  
ATOM   1250  HG1 THR   126      48.645  40.931  47.704  1.00  0.00           H  
ATOM   1251  CG2 THR   126      45.542  40.394  47.592  1.00  0.00           C  
ATOM   1252  C   THR   126      45.529  40.449  44.772  1.00  0.00           C  
ATOM   1253  O   THR   126      44.859  41.469  44.644  1.00  0.00           O  
ATOM   1254  N   LEU   127      45.086  39.297  44.199  1.00  0.00           N  
ATOM   1255  H   LEU   127      45.410  38.423  44.562  1.00  0.00           H  
ATOM   1256  CA  LEU   127      43.855  39.199  43.362  1.00  0.00           C  
ATOM   1257  CB  LEU   127      44.007  38.104  42.288  1.00  0.00           C  
ATOM   1258  CG  LEU   127      45.117  38.355  41.284  1.00  0.00           C  
ATOM   1259  CD1 LEU   127      46.301  37.466  41.550  1.00  0.00           C  
ATOM   1260  CD2 LEU   127      44.567  37.921  39.966  1.00  0.00           C  
ATOM   1261  C   LEU   127      42.694  38.837  44.320  1.00  0.00           C  
ATOM   1262  O   LEU   127      42.644  37.699  44.771  1.00  0.00           O  
ATOM   1263  N   ILE   128      41.754  39.789  44.550  1.00  0.00           N  
ATOM   1264  H   ILE   128      41.989  40.756  44.441  1.00  0.00           H  
ATOM   1265  CA  ILE   128      40.506  39.624  45.359  1.00  0.00           C  
ATOM   1266  CB  ILE   128      40.454  40.624  46.533  1.00  0.00           C  
ATOM   1267  CG1 ILE   128      41.764  40.674  47.396  1.00  0.00           C  
ATOM   1268  CG2 ILE   128      39.283  40.357  47.449  1.00  0.00           C  
ATOM   1269  CD  ILE   128      41.736  41.808  48.354  1.00  0.00           C  
ATOM   1270  C   ILE   128      39.183  39.493  44.608  1.00  0.00           C  
ATOM   1271  O   ILE   128      38.597  40.468  44.236  1.00  0.00           O  
ATOM   1272  N   THR   129      38.476  38.373  45.010  1.00  0.00           N  
ATOM   1273  H   THR   129      38.739  37.718  45.718  1.00  0.00           H  
ATOM   1274  CA  THR   129      37.354  37.908  44.204  1.00  0.00           C  
ATOM   1275  CB  THR   129      37.860  36.875  43.145  1.00  0.00           C  
ATOM   1276  OG1 THR   129      36.858  35.861  42.944  1.00  0.00           O  
ATOM   1277  HG1 THR   129      36.418  35.535  43.781  1.00  0.00           H  
ATOM   1278  CG2 THR   129      39.147  36.150  43.599  1.00  0.00           C  
ATOM   1279  C   THR   129      36.290  37.404  45.170  1.00  0.00           C  
ATOM   1280  O   THR   129      36.312  36.259  45.696  1.00  0.00           O  
ATOM   1281  N   CYS   130      35.280  38.241  45.366  1.00  0.00           N  
ATOM   1282  H   CYS   130      35.397  39.208  45.141  1.00  0.00           H  
ATOM   1283  CA  CYS   130      34.216  37.907  46.348  1.00  0.00           C  
ATOM   1284  CB  CYS   130      33.691  39.222  46.999  1.00  0.00           C  
ATOM   1285  SG  CYS   130      34.876  40.296  47.803  1.00  0.00           S  
ATOM   1286  C   CYS   130      32.999  37.133  45.734  1.00  0.00           C  
ATOM   1287  O   CYS   130      32.415  37.446  44.732  1.00  0.00           O  
ATOM   1288  N   ASP   131      32.761  35.987  46.430  1.00  0.00           N  
ATOM   1289  H   ASP   131      33.041  35.929  47.389  1.00  0.00           H  
ATOM   1290  CA  ASP   131      31.891  34.918  45.960  1.00  0.00           C  
ATOM   1291  CB  ASP   131      32.823  34.025  45.199  1.00  0.00           C  
ATOM   1292  CG  ASP   131      32.346  33.003  44.198  1.00  0.00           C  
ATOM   1293  OD1 ASP   131      31.149  32.723  44.144  1.00  0.00           O  
ATOM   1294  OD2 ASP   131      33.172  32.304  43.621  1.00  0.00           O  
ATOM   1295  C   ASP   131      31.118  34.295  47.191  1.00  0.00           C  
ATOM   1296  O   ASP   131      31.079  34.918  48.247  1.00  0.00           O  
ATOM   1297  N   ASP   132      30.514  33.151  46.980  1.00  0.00           N  
ATOM   1298  H   ASP   132      30.746  32.632  46.157  1.00  0.00           H  
ATOM   1299  CA  ASP   132      29.633  32.501  47.920  1.00  0.00           C  
ATOM   1300  CB  ASP   132      30.502  31.723  48.910  1.00  0.00           C  
ATOM   1301  CG  ASP   132      30.565  30.218  48.695  1.00  0.00           C  
ATOM   1302  OD1 ASP   132      31.586  29.715  49.215  1.00  0.00           O  
ATOM   1303  OD2 ASP   132      29.636  29.683  48.138  1.00  0.00           O  
ATOM   1304  C   ASP   132      28.514  33.338  48.515  1.00  0.00           C  
ATOM   1305  O   ASP   132      28.538  33.876  49.606  1.00  0.00           O  
ATOM   1306  N   TYR   133      27.766  33.971  47.552  1.00  0.00           N  
ATOM   1307  H   TYR   133      27.874  33.748  46.583  1.00  0.00           H  
ATOM   1308  CA  TYR   133      26.592  34.846  47.854  1.00  0.00           C  
ATOM   1309  CB  TYR   133      25.860  35.209  46.600  1.00  0.00           C  
ATOM   1310  CG  TYR   133      25.087  36.551  46.740  1.00  0.00           C  
ATOM   1311  CD1 TYR   133      23.735  36.298  46.592  1.00  0.00           C  
ATOM   1312  HD1 TYR   133      23.346  35.367  46.179  1.00  0.00           H  
ATOM   1313  CD2 TYR   133      25.596  37.666  47.452  1.00  0.00           C  
ATOM   1314  HD2 TYR   133      26.646  37.927  47.590  1.00  0.00           H  
ATOM   1315  CE1 TYR   133      22.812  37.268  47.183  1.00  0.00           C  
ATOM   1316  HE1 TYR   133      21.765  37.249  46.879  1.00  0.00           H  
ATOM   1317  CE2 TYR   133      24.701  38.485  48.055  1.00  0.00           C  
ATOM   1318  HE2 TYR   133      25.195  39.146  48.767  1.00  0.00           H  
ATOM   1319  CZ  TYR   133      23.348  38.326  47.910  1.00  0.00           C  
ATOM   1320  OH  TYR   133      22.513  39.147  48.554  1.00  0.00           O  
ATOM   1321  HH  TYR   133      21.689  38.609  48.730  1.00  0.00           H  
ATOM   1322  C   TYR   133      25.554  34.131  48.731  1.00  0.00           C  
ATOM   1323  O   TYR   133      25.478  32.925  48.689  1.00  0.00           O  
ATOM   1324  N   ASN   134      25.058  34.867  49.694  1.00  0.00           N  
ATOM   1325  H   ASN   134      25.431  35.777  49.874  1.00  0.00           H  
ATOM   1326  CA  ASN   134      24.086  34.355  50.601  1.00  0.00           C  
ATOM   1327  CB  ASN   134      24.544  34.381  52.097  1.00  0.00           C  
ATOM   1328  CG  ASN   134      23.698  33.430  52.996  1.00  0.00           C  
ATOM   1329  OD1 ASN   134      22.602  33.114  52.734  1.00  0.00           O  
ATOM   1330  ND2 ASN   134      24.185  32.949  54.124  1.00  0.00           N  
ATOM   1331 HD21 ASN   134      23.638  32.364  54.722  1.00  0.00           H  
ATOM   1332 HD22 ASN   134      24.900  33.538  54.501  1.00  0.00           H  
ATOM   1333  C   ASN   134      22.720  35.065  50.491  1.00  0.00           C  
ATOM   1334  O   ASN   134      22.484  36.143  51.082  1.00  0.00           O  
ATOM   1335  N   GLU   135      21.803  34.380  49.897  1.00  0.00           N  
ATOM   1336  H   GLU   135      22.072  33.601  49.331  1.00  0.00           H  
ATOM   1337  CA  GLU   135      20.410  34.852  49.818  1.00  0.00           C  
ATOM   1338  CB  GLU   135      19.625  33.866  48.969  1.00  0.00           C  
ATOM   1339  CG  GLU   135      19.476  32.561  49.675  1.00  0.00           C  
ATOM   1340  CD  GLU   135      18.405  31.719  49.039  1.00  0.00           C  
ATOM   1341  OE1 GLU   135      17.229  31.732  49.445  1.00  0.00           O  
ATOM   1342  OE2 GLU   135      18.722  30.902  48.103  1.00  0.00           O  
ATOM   1343  C   GLU   135      19.621  35.106  51.129  1.00  0.00           C  
ATOM   1344  O   GLU   135      18.595  35.724  50.999  1.00  0.00           O  
ATOM   1345  N   LYS   136      20.120  34.634  52.243  1.00  0.00           N  
ATOM   1346  H   LYS   136      20.970  34.107  52.270  1.00  0.00           H  
ATOM   1347  CA  LYS   136      19.343  34.640  53.492  1.00  0.00           C  
ATOM   1348  CB  LYS   136      19.487  33.384  54.429  1.00  0.00           C  
ATOM   1349  CG  LYS   136      19.083  32.108  53.741  1.00  0.00           C  
ATOM   1350  CD  LYS   136      17.608  31.925  53.380  1.00  0.00           C  
ATOM   1351  CE  LYS   136      17.497  30.650  52.538  1.00  0.00           C  
ATOM   1352  NZ  LYS   136      16.147  30.666  52.028  1.00  0.00           N  
ATOM   1353  HZ1 LYS   136      15.412  30.734  52.702  1.00  0.00           H  
ATOM   1354  HZ2 LYS   136      15.887  29.867  51.485  1.00  0.00           H  
ATOM   1355  HZ3 LYS   136      15.902  31.414  51.412  1.00  0.00           H  
ATOM   1356  C   LYS   136      19.692  35.936  54.253  1.00  0.00           C  
ATOM   1357  O   LYS   136      18.828  36.721  54.608  1.00  0.00           O  
ATOM   1358  N   THR   137      20.996  36.147  54.479  1.00  0.00           N  
ATOM   1359  H   THR   137      21.694  35.495  54.183  1.00  0.00           H  
ATOM   1360  CA  THR   137      21.493  37.513  54.933  1.00  0.00           C  
ATOM   1361  CB  THR   137      22.979  37.447  55.267  1.00  0.00           C  
ATOM   1362  OG1 THR   137      23.732  36.794  54.294  1.00  0.00           O  
ATOM   1363  HG1 THR   137      24.473  36.240  54.675  1.00  0.00           H  
ATOM   1364  CG2 THR   137      23.223  36.755  56.619  1.00  0.00           C  
ATOM   1365  C   THR   137      21.409  38.607  53.856  1.00  0.00           C  
ATOM   1366  O   THR   137      21.163  39.790  54.201  1.00  0.00           O  
ATOM   1367  N   GLY   138      21.523  38.183  52.586  1.00  0.00           N  
ATOM   1368  H   GLY   138      21.496  37.200  52.401  1.00  0.00           H  
ATOM   1369  CA  GLY   138      21.706  39.097  51.452  1.00  0.00           C  
ATOM   1370  C   GLY   138      23.092  39.737  51.369  1.00  0.00           C  
ATOM   1371  O   GLY   138      23.122  40.888  50.985  1.00  0.00           O  
ATOM   1372  N   VAL   139      24.180  38.945  51.660  1.00  0.00           N  
ATOM   1373  H   VAL   139      23.990  38.012  51.966  1.00  0.00           H  
ATOM   1374  CA  VAL   139      25.627  39.433  51.744  1.00  0.00           C  
ATOM   1375  CB  VAL   139      26.082  39.934  53.139  1.00  0.00           C  
ATOM   1376  CG1 VAL   139      25.154  40.960  53.701  1.00  0.00           C  
ATOM   1377  CG2 VAL   139      26.327  38.840  54.250  1.00  0.00           C  
ATOM   1378  C   VAL   139      26.539  38.326  51.193  1.00  0.00           C  
ATOM   1379  O   VAL   139      26.105  37.192  50.997  1.00  0.00           O  
ATOM   1380  N   TRP   140      27.856  38.595  51.067  1.00  0.00           N  
ATOM   1381  H   TRP   140      28.256  39.414  51.478  1.00  0.00           H  
ATOM   1382  CA  TRP   140      28.858  37.555  50.625  1.00  0.00           C  
ATOM   1383  CB  TRP   140      29.790  38.158  49.642  1.00  0.00           C  
ATOM   1384  CG  TRP   140      29.218  38.927  48.469  1.00  0.00           C  
ATOM   1385  CD1 TRP   140      28.867  40.157  48.539  1.00  0.00           C  
ATOM   1386  HD1 TRP   140      28.914  40.723  49.470  1.00  0.00           H  
ATOM   1387  CD2 TRP   140      28.972  38.544  47.164  1.00  0.00           C  
ATOM   1388  NE1 TRP   140      28.281  40.619  47.393  1.00  0.00           N  
ATOM   1389  HE1 TRP   140      27.595  41.331  47.238  1.00  0.00           H  
ATOM   1390  CE2 TRP   140      28.353  39.603  46.532  1.00  0.00           C  
ATOM   1391  CE3 TRP   140      29.121  37.346  46.541  1.00  0.00           C  
ATOM   1392  HE3 TRP   140      29.228  36.501  47.221  1.00  0.00           H  
ATOM   1393  CZ2 TRP   140      27.866  39.488  45.271  1.00  0.00           C  
ATOM   1394  HZ2 TRP   140      27.282  40.322  44.880  1.00  0.00           H  
ATOM   1395  CZ3 TRP   140      28.685  37.183  45.227  1.00  0.00           C  
ATOM   1396  HZ3 TRP   140      28.791  36.276  44.631  1.00  0.00           H  
ATOM   1397  CH2 TRP   140      28.047  38.237  44.616  1.00  0.00           C  
ATOM   1398  HH2 TRP   140      27.762  38.219  43.564  1.00  0.00           H  
ATOM   1399  C   TRP   140      29.638  37.036  51.792  1.00  0.00           C  
ATOM   1400  O   TRP   140      30.573  37.655  52.237  1.00  0.00           O  
ATOM   1401  N   GLU   141      29.337  35.790  52.231  1.00  0.00           N  
ATOM   1402  H   GLU   141      28.648  35.316  51.683  1.00  0.00           H  
ATOM   1403  CA  GLU   141      29.951  35.147  53.409  1.00  0.00           C  
ATOM   1404  CB  GLU   141      28.923  34.242  54.098  1.00  0.00           C  
ATOM   1405  CG  GLU   141      28.000  35.066  54.924  1.00  0.00           C  
ATOM   1406  CD  GLU   141      26.668  34.480  55.420  1.00  0.00           C  
ATOM   1407  OE1 GLU   141      25.673  35.190  55.302  1.00  0.00           O  
ATOM   1408  OE2 GLU   141      26.685  33.310  55.930  1.00  0.00           O  
ATOM   1409  C   GLU   141      31.365  34.593  53.394  1.00  0.00           C  
ATOM   1410  O   GLU   141      31.973  34.545  54.415  1.00  0.00           O  
ATOM   1411  N   LYS   142      31.830  34.176  52.232  1.00  0.00           N  
ATOM   1412  H   LYS   142      31.276  34.114  51.402  1.00  0.00           H  
ATOM   1413  CA  LYS   142      33.237  33.653  52.106  1.00  0.00           C  
ATOM   1414  CB  LYS   142      33.097  32.215  51.575  1.00  0.00           C  
ATOM   1415  CG  LYS   142      34.326  31.356  51.800  1.00  0.00           C  
ATOM   1416  CD  LYS   142      34.000  29.935  51.371  1.00  0.00           C  
ATOM   1417  CE  LYS   142      35.289  29.127  51.281  1.00  0.00           C  
ATOM   1418  NZ  LYS   142      34.966  27.682  51.117  1.00  0.00           N  
ATOM   1419  HZ1 LYS   142      34.868  27.177  51.975  1.00  0.00           H  
ATOM   1420  HZ2 LYS   142      35.627  27.227  50.520  1.00  0.00           H  
ATOM   1421  HZ3 LYS   142      34.087  27.665  50.641  1.00  0.00           H  
ATOM   1422  C   LYS   142      34.223  34.352  51.096  1.00  0.00           C  
ATOM   1423  O   LYS   142      33.892  34.292  49.896  1.00  0.00           O  
ATOM   1424  N   ARG   143      35.071  35.256  51.554  1.00  0.00           N  
ATOM   1425  H   ARG   143      35.454  35.125  52.468  1.00  0.00           H  
ATOM   1426  CA  ARG   143      35.914  35.952  50.579  1.00  0.00           C  
ATOM   1427  CB  ARG   143      36.255  37.348  51.076  1.00  0.00           C  
ATOM   1428  CG  ARG   143      35.155  38.285  51.534  1.00  0.00           C  
ATOM   1429  CD  ARG   143      33.951  38.429  50.566  1.00  0.00           C  
ATOM   1430  NE  ARG   143      32.879  39.160  51.312  1.00  0.00           N  
ATOM   1431  HE  ARG   143      32.461  38.843  52.164  1.00  0.00           H  
ATOM   1432  CZ  ARG   143      32.374  40.331  51.000  1.00  0.00           C  
ATOM   1433  NH1 ARG   143      32.890  41.010  49.930  1.00  0.00           N  
ATOM   1434 HH11 ARG   143      32.594  41.930  49.672  1.00  0.00           H  
ATOM   1435 HH12 ARG   143      33.165  40.463  49.140  1.00  0.00           H  
ATOM   1436  NH2 ARG   143      31.187  40.794  51.515  1.00  0.00           N  
ATOM   1437 HH21 ARG   143      30.934  41.748  51.357  1.00  0.00           H  
ATOM   1438 HH22 ARG   143      30.560  40.231  52.054  1.00  0.00           H  
ATOM   1439  C   ARG   143      37.188  35.310  50.055  1.00  0.00           C  
ATOM   1440  O   ARG   143      38.132  34.937  50.763  1.00  0.00           O  
ATOM   1441  N   LYS   144      37.163  35.160  48.730  1.00  0.00           N  
ATOM   1442  H   LYS   144      36.378  35.304  48.128  1.00  0.00           H  
ATOM   1443  CA  LYS   144      38.313  34.561  47.932  1.00  0.00           C  
ATOM   1444  CB  LYS   144      37.799  33.750  46.729  1.00  0.00           C  
ATOM   1445  CG  LYS   144      38.890  32.683  46.341  1.00  0.00           C  
ATOM   1446  CD  LYS   144      39.197  31.730  47.509  1.00  0.00           C  
ATOM   1447  CE  LYS   144      40.130  30.528  47.150  1.00  0.00           C  
ATOM   1448  NZ  LYS   144      39.367  29.295  46.750  1.00  0.00           N  
ATOM   1449  HZ1 LYS   144      38.555  29.175  47.321  1.00  0.00           H  
ATOM   1450  HZ2 LYS   144      39.880  28.437  46.720  1.00  0.00           H  
ATOM   1451  HZ3 LYS   144      38.980  29.446  45.840  1.00  0.00           H  
ATOM   1452  C   LYS   144      39.279  35.665  47.401  1.00  0.00           C  
ATOM   1453  O   LYS   144      38.904  36.728  46.952  1.00  0.00           O  
ATOM   1454  N   ILE   145      40.520  35.307  47.608  1.00  0.00           N  
ATOM   1455  H   ILE   145      40.724  34.486  48.141  1.00  0.00           H  
ATOM   1456  CA  ILE   145      41.747  36.113  47.422  1.00  0.00           C  
ATOM   1457  CB  ILE   145      42.213  36.599  48.788  1.00  0.00           C  
ATOM   1458  CG1 ILE   145      41.101  37.328  49.524  1.00  0.00           C  
ATOM   1459  CG2 ILE   145      43.454  37.505  48.662  1.00  0.00           C  
ATOM   1460  CD  ILE   145      40.645  36.485  50.705  1.00  0.00           C  
ATOM   1461  C   ILE   145      42.815  35.124  46.853  1.00  0.00           C  
ATOM   1462  O   ILE   145      42.999  34.026  47.389  1.00  0.00           O  
ATOM   1463  N   PHE   146      43.519  35.546  45.794  1.00  0.00           N  
ATOM   1464  H   PHE   146      43.256  36.329  45.230  1.00  0.00           H  
ATOM   1465  CA  PHE   146      44.696  34.933  45.280  1.00  0.00           C  
ATOM   1466  CB  PHE   146      44.509  34.591  43.752  1.00  0.00           C  
ATOM   1467  CG  PHE   146      43.451  33.527  43.486  1.00  0.00           C  
ATOM   1468  CD1 PHE   146      42.078  33.546  43.750  1.00  0.00           C  
ATOM   1469  HD1 PHE   146      41.696  34.340  44.392  1.00  0.00           H  
ATOM   1470  CD2 PHE   146      43.962  32.474  42.742  1.00  0.00           C  
ATOM   1471  HD2 PHE   146      45.047  32.418  42.662  1.00  0.00           H  
ATOM   1472  CE1 PHE   146      41.211  32.685  43.161  1.00  0.00           C  
ATOM   1473  HE1 PHE   146      40.132  32.779  43.287  1.00  0.00           H  
ATOM   1474  CE2 PHE   146      43.057  31.515  42.170  1.00  0.00           C  
ATOM   1475  HE2 PHE   146      43.333  30.563  41.716  1.00  0.00           H  
ATOM   1476  CZ  PHE   146      41.717  31.703  42.336  1.00  0.00           C  
ATOM   1477  HZ  PHE   146      40.995  31.073  41.817  1.00  0.00           H  
ATOM   1478  C   PHE   146      45.921  35.886  45.396  1.00  0.00           C  
ATOM   1479  O   PHE   146      45.788  37.092  45.146  1.00  0.00           O  
ATOM   1480  N   VAL   147      47.123  35.411  45.764  1.00  0.00           N  
ATOM   1481  H   VAL   147      47.285  34.498  46.138  1.00  0.00           H  
ATOM   1482  CA  VAL   147      48.367  36.228  45.654  1.00  0.00           C  
ATOM   1483  CB  VAL   147      48.998  36.332  47.047  1.00  0.00           C  
ATOM   1484  CG1 VAL   147      50.505  36.812  46.994  1.00  0.00           C  
ATOM   1485  CG2 VAL   147      48.171  37.215  47.965  1.00  0.00           C  
ATOM   1486  C   VAL   147      49.346  35.620  44.590  1.00  0.00           C  
ATOM   1487  O   VAL   147      49.589  34.398  44.592  1.00  0.00           O  
ATOM   1488  N   ALA   148      49.767  36.469  43.672  1.00  0.00           N  
ATOM   1489  H   ALA   148      49.337  37.371  43.637  1.00  0.00           H  
ATOM   1490  CA  ALA   148      50.625  36.072  42.633  1.00  0.00           C  
ATOM   1491  CB  ALA   148      50.015  36.327  41.248  1.00  0.00           C  
ATOM   1492  C   ALA   148      52.009  36.733  42.620  1.00  0.00           C  
ATOM   1493  O   ALA   148      52.101  37.943  42.710  1.00  0.00           O  
ATOM   1494  N   THR   149      53.088  35.934  42.632  1.00  0.00           N  
ATOM   1495  H   THR   149      52.938  34.949  42.547  1.00  0.00           H  
ATOM   1496  CA  THR   149      54.456  36.484  42.575  1.00  0.00           C  
ATOM   1497  CB  THR   149      55.573  35.488  43.021  1.00  0.00           C  
ATOM   1498  OG1 THR   149      55.266  35.115  44.361  1.00  0.00           O  
ATOM   1499  HG1 THR   149      55.389  35.926  44.933  1.00  0.00           H  
ATOM   1500  CG2 THR   149      56.997  36.080  43.014  1.00  0.00           C  
ATOM   1501  C   THR   149      54.889  37.103  41.282  1.00  0.00           C  
ATOM   1502  O   THR   149      54.565  36.427  40.289  1.00  0.00           O  
ATOM   1503  N   GLU   150      55.555  38.298  41.281  1.00  0.00           N  
ATOM   1504  H   GLU   150      55.879  38.553  42.192  1.00  0.00           H  
ATOM   1505  CA  GLU   150      55.985  39.004  40.062  1.00  0.00           C  
ATOM   1506  CB  GLU   150      56.153  40.494  40.527  1.00  0.00           C  
ATOM   1507  CG  GLU   150      56.628  41.398  39.391  1.00  0.00           C  
ATOM   1508  CD  GLU   150      58.105  41.574  39.274  1.00  0.00           C  
ATOM   1509  OE1 GLU   150      58.561  42.445  40.005  1.00  0.00           O  
ATOM   1510  OE2 GLU   150      58.690  40.817  38.551  1.00  0.00           O  
ATOM   1511  C   GLU   150      57.241  38.292  39.593  1.00  0.00           C  
ATOM   1512  O   GLU   150      58.149  38.196  40.418  1.00  0.00           O  
ATOM   1513  N   VAL   151      57.095  37.860  38.356  1.00  0.00           N  
ATOM   1514  H   VAL   151      56.236  38.059  37.884  1.00  0.00           H  
ATOM   1515  CA  VAL   151      58.136  37.196  37.507  1.00  0.00           C  
ATOM   1516  CB  VAL   151      57.911  35.684  37.551  1.00  0.00           C  
ATOM   1517  CG1 VAL   151      58.462  35.109  38.828  1.00  0.00           C  
ATOM   1518  CG2 VAL   151      56.426  35.320  37.465  1.00  0.00           C  
ATOM   1519  C   VAL   151      58.105  37.741  36.113  1.00  0.00           C  
ATOM   1520  O   VAL   151      57.759  37.089  35.119  1.00  0.00           O  
ATOM   1521  N   LYS   152      58.420  39.050  36.029  1.00  0.00           N  
ATOM   1522  H   LYS   152      58.601  39.641  36.815  1.00  0.00           H  
ATOM   1523  CA  LYS   152      58.601  39.767  34.732  1.00  0.00           C  
ATOM   1524  CB  LYS   152      58.531  41.320  34.964  1.00  0.00           C  
ATOM   1525  CG  LYS   152      58.464  41.969  33.612  1.00  0.00           C  
ATOM   1526  CD  LYS   152      58.711  43.480  33.875  1.00  0.00           C  
ATOM   1527  CE  LYS   152      58.336  44.325  32.667  1.00  0.00           C  
ATOM   1528  NZ  LYS   152      58.941  45.702  32.785  1.00  0.00           N  
ATOM   1529  HZ1 LYS   152      58.610  46.147  33.618  1.00  0.00           H  
ATOM   1530  HZ2 LYS   152      58.605  46.288  32.048  1.00  0.00           H  
ATOM   1531  HZ3 LYS   152      59.934  45.819  32.800  1.00  0.00           H  
ATOM   1532  C   LYS   152      59.907  39.407  33.987  1.00  0.00           C  
ATOM   1533  O1  LYS   152      59.785  39.268  32.744  1.00  0.00           O  
ATOM   1534  O2  LYS   152      61.092  39.274  34.469  1.00  0.00           O  
TER    1535      LYS   152 
END   
