# Supplementary material for: Self-cyclisation as a general and efficient platform for peptide and protein macrocyclisation
Source: Commun Chem. 2023 Mar 4;6:48. doi: 10.1038/s42004-023-00841-5 (PMC9985607; doi:10.1038/s42004-023-00841-5)
Supplement: Supplementary file 4 — Supplementary Data 2 [file 42004_2023_841_MOESM4_ESM.zip › L7_250ns_end.pdb]

ATOM      1  H1  LEU     1      37.978  32.900  36.312  1.00  0.00           H  
ATOM      2  H2  LEU     1      36.518  33.707  36.454  1.00  0.00           H  
ATOM      3  N   LEU     1      37.185  33.101  36.887  1.00  0.00           N  
ATOM      4  H3  LEU     1      36.848  32.188  37.118  1.00  0.00           H  
ATOM      5  CA  LEU     1      37.635  33.706  38.121  1.00  0.00           C  
ATOM      6  CB  LEU     1      36.468  34.549  38.814  1.00  0.00           C  
ATOM      7  CG  LEU     1      36.928  35.272  40.066  1.00  0.00           C  
ATOM      8  CD1 LEU     1      38.103  36.271  39.756  1.00  0.00           C  
ATOM      9  CD2 LEU     1      35.710  35.999  40.483  1.00  0.00           C  
ATOM     10  C   LEU     1      38.406  32.748  39.073  1.00  0.00           C  
ATOM     11  O   LEU     1      37.741  31.843  39.601  1.00  0.00           O  
ATOM     12  N   PRO     2      39.704  33.006  39.316  1.00  0.00           N  
ATOM     13  CA  PRO     2      40.447  32.257  40.355  1.00  0.00           C  
ATOM     14  CB  PRO     2      41.820  32.813  40.284  1.00  0.00           C  
ATOM     15  CG  PRO     2      41.945  33.253  38.810  1.00  0.00           C  
ATOM     16  CD  PRO     2      40.590  33.760  38.477  1.00  0.00           C  
ATOM     17  C   PRO     2      39.866  32.317  41.790  1.00  0.00           C  
ATOM     18  O   PRO     2      39.230  33.279  42.144  1.00  0.00           O  
ATOM     19  N   GLY     3      40.086  31.256  42.600  1.00  0.00           N  
ATOM     20  H   GLY     3      39.418  31.036  43.310  1.00  0.00           H  
ATOM     21  CA  GLY     3      41.002  30.103  42.322  1.00  0.00           C  
ATOM     22  C   GLY     3      40.922  29.122  43.474  1.00  0.00           C  
ATOM     23  O   GLY     3      40.262  28.089  43.393  1.00  0.00           O  
ATOM     24  N   THR     4      41.946  29.197  44.314  1.00  0.00           N  
ATOM     25  H   THR     4      42.801  29.714  44.292  1.00  0.00           H  
ATOM     26  CA  THR     4      41.917  28.415  45.607  1.00  0.00           C  
ATOM     27  CB  THR     4      43.282  28.442  46.320  1.00  0.00           C  
ATOM     28  OG1 THR     4      43.850  29.713  46.572  1.00  0.00           O  
ATOM     29  HG1 THR     4      44.419  29.671  47.393  1.00  0.00           H  
ATOM     30  CG2 THR     4      44.209  27.409  45.753  1.00  0.00           C  
ATOM     31  C   THR     4      40.751  28.956  46.421  1.00  0.00           C  
ATOM     32  O   THR     4      40.635  30.167  46.659  1.00  0.00           O  
ATOM     33  N   GLY     5      39.962  28.057  47.004  1.00  0.00           N  
ATOM     34  H   GLY     5      40.059  27.087  46.783  1.00  0.00           H  
ATOM     35  CA  GLY     5      38.739  28.387  47.783  1.00  0.00           C  
ATOM     36  C   GLY     5      37.509  28.665  46.918  1.00  0.00           C  
ATOM     37  O   GLY     5      36.993  27.780  46.246  1.00  0.00           O  
ATOM     38  N   ALA     6      37.106  29.945  46.865  1.00  0.00           N  
ATOM     39  H   ALA     6      37.646  30.655  47.317  1.00  0.00           H  
ATOM     40  CA  ALA     6      36.164  30.508  45.837  1.00  0.00           C  
ATOM     41  CB  ALA     6      35.555  31.809  46.279  1.00  0.00           C  
ATOM     42  C   ALA     6      36.813  30.563  44.440  1.00  0.00           C  
ATOM     43  O   ALA     6      37.951  31.025  44.301  1.00  0.00           O  
ATOM     44  N   ALA     7      35.882  30.364  43.544  1.00  0.00           N  
ATOM     45  H   ALA     7      34.915  30.421  43.791  1.00  0.00           H  
ATOM     46  CA  ALA     7      36.115  30.231  42.084  1.00  0.00           C  
ATOM     47  CB  ALA     7      36.836  28.956  41.728  1.00  0.00           C  
ATOM     48  C   ALA     7      34.800  30.358  41.323  1.00  0.00           C  
ATOM     49  O   ALA     7      33.731  29.813  41.644  1.00  0.00           O  
ATOM     50  N   ALA     8      34.929  30.922  40.110  1.00  0.00           N  
ATOM     51  H   ALA     8      35.813  31.220  39.749  1.00  0.00           H  
ATOM     52  CA  ALA     8      33.732  31.066  39.245  1.00  0.00           C  
ATOM     53  CB  ALA     8      33.205  32.518  39.302  1.00  0.00           C  
ATOM     54  C   ALA     8      33.975  30.768  37.750  1.00  0.00           C  
ATOM     55  O   ALA     8      34.681  31.423  37.034  1.00  0.00           O  
ATOM     56  N   LEU     9      32.977  29.978  37.298  1.00  0.00           N  
ATOM     57  H   LEU     9      32.334  29.536  37.922  1.00  0.00           H  
ATOM     58  CA  LEU     9      32.911  29.546  35.898  1.00  0.00           C  
ATOM     59  CB  LEU     9      31.715  28.588  35.607  1.00  0.00           C  
ATOM     60  CG  LEU     9      31.913  27.169  36.162  1.00  0.00           C  
ATOM     61  CD1 LEU     9      30.608  26.439  36.368  1.00  0.00           C  
ATOM     62  CD2 LEU     9      32.817  26.472  35.190  1.00  0.00           C  
ATOM     63  C   LEU     9      32.668  30.652  34.751  1.00  0.00           C  
ATOM     64  O   LEU     9      32.353  30.401  33.585  1.00  0.00           O  
ATOM     65  N   GLU    10      32.485  31.902  35.204  1.00  0.00           N  
ATOM     66  H   GLU    10      32.016  32.182  36.041  1.00  0.00           H  
ATOM     67  CA  GLU    10      32.666  33.117  34.304  1.00  0.00           C  
ATOM     68  CB  GLU    10      32.110  34.370  35.000  1.00  0.00           C  
ATOM     69  CG  GLU    10      32.383  35.712  34.319  1.00  0.00           C  
ATOM     70  CD  GLU    10      31.844  36.866  35.195  1.00  0.00           C  
ATOM     71  OE1 GLU    10      32.568  37.381  36.089  1.00  0.00           O  
ATOM     72  OE2 GLU    10      30.593  37.039  35.113  1.00  0.00           O  
ATOM     73  C   GLU    10      34.175  33.324  33.995  1.00  0.00           C  
ATOM     74  O   GLU    10      34.917  34.083  34.674  1.00  0.00           O  
ATOM     75  N   GLY    11      34.627  32.690  32.857  1.00  0.00           N  
ATOM     76  H   GLY    11      34.071  32.006  32.384  1.00  0.00           H  
ATOM     77  CA  GLY    11      36.075  32.563  32.485  1.00  0.00           C  
ATOM     78  C   GLY    11      36.711  31.253  33.111  1.00  0.00           C  
ATOM     79  O   GLY    11      36.055  30.207  33.279  1.00  0.00           O  
ATOM     80  N   THR    12      37.889  31.580  33.618  1.00  0.00           N  
ATOM     81  H   THR    12      38.095  32.556  33.541  1.00  0.00           H  
ATOM     82  CA  THR    12      38.811  30.704  34.419  1.00  0.00           C  
ATOM     83  CB  THR    12      40.029  31.430  35.019  1.00  0.00           C  
ATOM     84  OG1 THR    12      39.646  32.701  35.524  1.00  0.00           O  
ATOM     85  HG1 THR    12      39.423  33.353  34.799  1.00  0.00           H  
ATOM     86  CG2 THR    12      41.182  31.611  34.000  1.00  0.00           C  
ATOM     87  C   THR    12      38.203  29.843  35.589  1.00  0.00           C  
ATOM     88  O   THR    12      37.650  30.300  36.553  1.00  0.00           O  
ATOM     89  N   GLN    13      38.560  28.583  35.739  1.00  0.00           N  
ATOM     90  H   GLN    13      39.247  28.215  35.112  1.00  0.00           H  
ATOM     91  CA  GLN    13      38.032  27.648  36.716  1.00  0.00           C  
ATOM     92  CB  GLN    13      36.728  27.019  36.214  1.00  0.00           C  
ATOM     93  CG  GLN    13      36.006  26.030  37.196  1.00  0.00           C  
ATOM     94  CD  GLN    13      35.565  26.592  38.529  1.00  0.00           C  
ATOM     95  OE1 GLN    13      36.378  26.846  39.368  1.00  0.00           O  
ATOM     96  NE2 GLN    13      34.248  26.570  38.758  1.00  0.00           N  
ATOM     97 HE21 GLN    13      33.968  26.771  39.697  1.00  0.00           H  
ATOM     98 HE22 GLN    13      33.570  26.223  38.110  1.00  0.00           H  
ATOM     99  C   GLN    13      39.140  26.657  37.198  1.00  0.00           C  
ATOM    100  O   GLN    13      40.043  26.233  36.470  1.00  0.00           O  
ATOM    101  N   ALA    14      38.974  26.102  38.398  1.00  0.00           N  
ATOM    102  H   ALA    14      38.098  25.959  38.859  1.00  0.00           H  
ATOM    103  CA  ALA    14      40.037  25.334  39.078  1.00  0.00           C  
ATOM    104  CB  ALA    14      39.640  24.879  40.523  1.00  0.00           C  
ATOM    105  C   ALA    14      40.498  24.055  38.378  1.00  0.00           C  
ATOM    106  O   ALA    14      39.735  23.147  38.328  1.00  0.00           O  
ATOM    107  N   LYS    15      41.767  23.832  38.093  1.00  0.00           N  
ATOM    108  H   LYS    15      41.927  22.885  37.813  1.00  0.00           H  
ATOM    109  CA  LYS    15      42.936  24.612  38.433  1.00  0.00           C  
ATOM    110  CB  LYS    15      44.194  23.778  38.739  1.00  0.00           C  
ATOM    111  CG  LYS    15      45.220  24.433  39.679  1.00  0.00           C  
ATOM    112  CD  LYS    15      46.436  23.504  39.785  1.00  0.00           C  
ATOM    113  CE  LYS    15      47.223  24.163  40.954  1.00  0.00           C  
ATOM    114  NZ  LYS    15      48.630  23.596  41.073  1.00  0.00           N  
ATOM    115  HZ1 LYS    15      48.747  23.015  41.878  1.00  0.00           H  
ATOM    116  HZ2 LYS    15      49.228  24.396  41.026  1.00  0.00           H  
ATOM    117  HZ3 LYS    15      48.717  23.091  40.214  1.00  0.00           H  
ATOM    118  C   LYS    15      43.243  25.581  37.258  1.00  0.00           C  
ATOM    119  O   LYS    15      43.070  25.245  36.058  1.00  0.00           O  
ATOM    120  N   PRO    16      43.530  26.854  37.562  1.00  0.00           N  
ATOM    121  CA  PRO    16      43.760  27.790  36.419  1.00  0.00           C  
ATOM    122  CB  PRO    16      43.881  29.150  37.113  1.00  0.00           C  
ATOM    123  CG  PRO    16      44.361  28.822  38.575  1.00  0.00           C  
ATOM    124  CD  PRO    16      43.924  27.370  38.902  1.00  0.00           C  
ATOM    125  C   PRO    16      45.082  27.511  35.693  1.00  0.00           C  
ATOM    126  O   PRO    16      45.825  26.631  36.092  1.00  0.00           O  
ATOM    127  N   GLN    17      45.063  27.827  34.403  1.00  0.00           N  
ATOM    128  H   GLN    17      44.160  27.879  33.977  1.00  0.00           H  
ATOM    129  CA  GLN    17      46.028  27.719  33.306  1.00  0.00           C  
ATOM    130  CB  GLN    17      45.571  28.370  31.989  1.00  0.00           C  
ATOM    131  CG  GLN    17      44.494  27.539  31.299  1.00  0.00           C  
ATOM    132  CD  GLN    17      43.160  28.147  31.694  1.00  0.00           C  
ATOM    133  OE1 GLN    17      42.669  28.021  32.799  1.00  0.00           O  
ATOM    134  NE2 GLN    17      42.489  28.815  30.770  1.00  0.00           N  
ATOM    135 HE21 GLN    17      41.553  29.159  30.848  1.00  0.00           H  
ATOM    136 HE22 GLN    17      42.826  28.880  29.831  1.00  0.00           H  
ATOM    137  C   GLN    17      47.430  28.164  33.583  1.00  0.00           C  
ATOM    138  O   GLN    17      47.844  28.584  34.602  1.00  0.00           O  
ATOM    139  N   ILE    18      48.306  27.998  32.640  1.00  0.00           N  
ATOM    140  H   ILE    18      48.032  27.775  31.704  1.00  0.00           H  
ATOM    141  CA  ILE    18      49.721  28.439  32.821  1.00  0.00           C  
ATOM    142  CB  ILE    18      50.804  27.549  32.193  1.00  0.00           C  
ATOM    143  CG1 ILE    18      50.603  27.348  30.666  1.00  0.00           C  
ATOM    144  CG2 ILE    18      50.889  26.152  32.887  1.00  0.00           C  
ATOM    145  CD  ILE    18      51.813  27.087  29.747  1.00  0.00           C  
ATOM    146  C   ILE    18      49.976  29.947  32.649  1.00  0.00           C  
ATOM    147  O   ILE    18      49.269  30.551  31.819  1.00  0.00           O  
ATOM    148  N   PRO    19      50.799  30.552  33.579  1.00  0.00           N  
ATOM    149  CA  PRO    19      51.228  31.999  33.596  1.00  0.00           C  
ATOM    150  CB  PRO    19      52.176  32.137  34.767  1.00  0.00           C  
ATOM    151  CG  PRO    19      52.693  30.705  34.887  1.00  0.00           C  
ATOM    152  CD  PRO    19      51.445  29.832  34.698  1.00  0.00           C  
ATOM    153  C   PRO    19      51.867  32.503  32.344  1.00  0.00           C  
ATOM    154  O   PRO    19      52.227  31.660  31.501  1.00  0.00           O  
ATOM    155  N   LYS    20      51.660  33.764  32.058  1.00  0.00           N  
ATOM    156  H   LYS    20      50.824  34.188  32.406  1.00  0.00           H  
ATOM    157  CA  LYS    20      52.333  34.418  30.922  1.00  0.00           C  
ATOM    158  CB  LYS    20      51.394  35.458  30.285  1.00  0.00           C  
ATOM    159  CG  LYS    20      50.108  34.800  29.708  1.00  0.00           C  
ATOM    160  CD  LYS    20      49.377  35.649  28.643  1.00  0.00           C  
ATOM    161  CE  LYS    20      48.321  34.822  27.875  1.00  0.00           C  
ATOM    162  NZ  LYS    20      47.778  35.441  26.682  1.00  0.00           N  
ATOM    163  HZ1 LYS    20      48.525  35.738  26.087  1.00  0.00           H  
ATOM    164  HZ2 LYS    20      47.074  36.127  26.867  1.00  0.00           H  
ATOM    165  HZ3 LYS    20      47.338  34.708  26.163  1.00  0.00           H  
ATOM    166  C   LYS    20      53.579  35.257  31.432  1.00  0.00           C  
ATOM    167  O   LYS    20      53.711  35.599  32.571  1.00  0.00           O  
ATOM    168  N   ASP    21      54.498  35.498  30.522  1.00  0.00           N  
ATOM    169  H   ASP    21      54.321  35.196  29.585  1.00  0.00           H  
ATOM    170  CA  ASP    21      55.760  36.208  30.779  1.00  0.00           C  
ATOM    171  CB  ASP    21      56.577  36.417  29.536  1.00  0.00           C  
ATOM    172  CG  ASP    21      58.023  36.275  29.863  1.00  0.00           C  
ATOM    173  OD1 ASP    21      58.542  35.082  29.745  1.00  0.00           O  
ATOM    174  OD2 ASP    21      58.663  37.284  30.155  1.00  0.00           O  
ATOM    175  C   ASP    21      55.770  37.527  31.616  1.00  0.00           C  
ATOM    176  O   ASP    21      55.241  38.613  31.290  1.00  0.00           O  
ATOM    177  N   LYS    22      56.712  37.601  32.552  1.00  0.00           N  
ATOM    178  H   LYS    22      57.337  36.822  32.608  1.00  0.00           H  
ATOM    179  CA  LYS    22      57.044  38.735  33.534  1.00  0.00           C  
ATOM    180  CB  LYS    22      58.082  38.246  34.579  1.00  0.00           C  
ATOM    181  CG  LYS    22      57.360  37.364  35.576  1.00  0.00           C  
ATOM    182  CD  LYS    22      58.215  37.301  36.870  1.00  0.00           C  
ATOM    183  CE  LYS    22      59.397  36.352  37.024  1.00  0.00           C  
ATOM    184  NZ  LYS    22      59.863  36.106  38.415  1.00  0.00           N  
ATOM    185  HZ1 LYS    22      59.412  35.301  38.800  1.00  0.00           H  
ATOM    186  HZ2 LYS    22      59.601  36.906  38.954  1.00  0.00           H  
ATOM    187  HZ3 LYS    22      60.857  36.002  38.369  1.00  0.00           H  
ATOM    188  C   LYS    22      57.587  39.984  32.763  1.00  0.00           C  
ATOM    189  O   LYS    22      57.681  41.016  33.357  1.00  0.00           O  
ATOM    190  N   SER    23      57.651  39.914  31.454  1.00  0.00           N  
ATOM    191  H   SER    23      57.360  39.073  31.000  1.00  0.00           H  
ATOM    192  CA  SER    23      58.161  41.022  30.557  1.00  0.00           C  
ATOM    193  CB  SER    23      58.523  40.486  29.128  1.00  0.00           C  
ATOM    194  OG  SER    23      57.377  40.162  28.424  1.00  0.00           O  
ATOM    195  HG  SER    23      57.737  39.628  27.660  1.00  0.00           H  
ATOM    196  C   SER    23      57.028  42.150  30.368  1.00  0.00           C  
ATOM    197  O   SER    23      57.207  43.223  29.813  1.00  0.00           O  
ATOM    198  N   LYS    24      55.792  41.680  30.602  1.00  0.00           N  
ATOM    199  H   LYS    24      55.560  40.718  30.748  1.00  0.00           H  
ATOM    200  CA  LYS    24      54.521  42.383  30.259  1.00  0.00           C  
ATOM    201  CB  LYS    24      53.608  41.371  29.438  1.00  0.00           C  
ATOM    202  CG  LYS    24      54.224  41.170  28.035  1.00  0.00           C  
ATOM    203  CD  LYS    24      53.508  39.970  27.354  1.00  0.00           C  
ATOM    204  CE  LYS    24      54.383  39.718  26.145  1.00  0.00           C  
ATOM    205  NZ  LYS    24      53.739  38.823  25.164  1.00  0.00           N  
ATOM    206  HZ1 LYS    24      54.238  38.890  24.300  1.00  0.00           H  
ATOM    207  HZ2 LYS    24      52.786  39.095  25.025  1.00  0.00           H  
ATOM    208  HZ3 LYS    24      53.791  37.852  25.396  1.00  0.00           H  
ATOM    209  C   LYS    24      53.757  43.077  31.433  1.00  0.00           C  
ATOM    210  O   LYS    24      52.570  43.368  31.315  1.00  0.00           O  
ATOM    211  N   VAL    25      54.528  43.460  32.459  1.00  0.00           N  
ATOM    212  H   VAL    25      55.418  43.014  32.361  1.00  0.00           H  
ATOM    213  CA  VAL    25      54.264  44.373  33.545  1.00  0.00           C  
ATOM    214  CB  VAL    25      55.210  43.824  34.614  1.00  0.00           C  
ATOM    215  CG1 VAL    25      55.234  44.678  35.834  1.00  0.00           C  
ATOM    216  CG2 VAL    25      54.901  42.394  35.075  1.00  0.00           C  
ATOM    217  C   VAL    25      54.439  45.856  33.246  1.00  0.00           C  
ATOM    218  O   VAL    25      55.422  46.236  32.610  1.00  0.00           O  
ATOM    219  N   ALA    26      53.485  46.588  33.782  1.00  0.00           N  
ATOM    220  H   ALA    26      52.642  46.105  34.021  1.00  0.00           H  
ATOM    221  CA  ALA    26      53.407  48.074  33.502  1.00  0.00           C  
ATOM    222  CB  ALA    26      52.612  48.319  32.216  1.00  0.00           C  
ATOM    223  C   ALA    26      52.513  48.849  34.532  1.00  0.00           C  
ATOM    224  O   ALA    26      52.796  50.039  34.822  1.00  0.00           O  
ATOM    225  N   GLY    27      51.502  48.163  35.087  1.00  0.00           N  
ATOM    226  H   GLY    27      51.200  47.264  34.768  1.00  0.00           H  
ATOM    227  CA  GLY    27      50.482  48.772  35.942  1.00  0.00           C  
ATOM    228  C   GLY    27      50.784  48.686  37.498  1.00  0.00           C  
ATOM    229  O   GLY    27      50.919  47.624  38.147  1.00  0.00           O  
ATOM    230  N   TYR    28      50.784  49.817  38.167  1.00  0.00           N  
ATOM    231  H   TYR    28      50.637  50.593  37.553  1.00  0.00           H  
ATOM    232  CA  TYR    28      51.130  49.922  39.612  1.00  0.00           C  
ATOM    233  CB  TYR    28      52.395  50.843  39.709  1.00  0.00           C  
ATOM    234  CG  TYR    28      53.584  50.319  38.937  1.00  0.00           C  
ATOM    235  CD1 TYR    28      54.458  49.475  39.599  1.00  0.00           C  
ATOM    236  HD1 TYR    28      54.196  49.037  40.562  1.00  0.00           H  
ATOM    237  CD2 TYR    28      53.851  50.678  37.593  1.00  0.00           C  
ATOM    238  HD2 TYR    28      53.160  51.362  37.100  1.00  0.00           H  
ATOM    239  CE1 TYR    28      55.603  49.073  38.918  1.00  0.00           C  
ATOM    240  HE1 TYR    28      56.095  48.267  39.463  1.00  0.00           H  
ATOM    241  CE2 TYR    28      55.012  50.238  36.986  1.00  0.00           C  
ATOM    242  HE2 TYR    28      55.227  50.817  36.088  1.00  0.00           H  
ATOM    243  CZ  TYR    28      55.906  49.448  37.632  1.00  0.00           C  
ATOM    244  OH  TYR    28      56.753  48.659  36.950  1.00  0.00           O  
ATOM    245  HH  TYR    28      56.722  48.963  35.998  1.00  0.00           H  
ATOM    246  C   TYR    28      49.880  50.513  40.410  1.00  0.00           C  
ATOM    247  O   TYR    28      49.495  51.701  40.197  1.00  0.00           O  
ATOM    248  N   ILE    29      49.294  49.742  41.285  1.00  0.00           N  
ATOM    249  H   ILE    29      49.629  48.810  41.421  1.00  0.00           H  
ATOM    250  CA  ILE    29      48.102  50.126  42.096  1.00  0.00           C  
ATOM    251  CB  ILE    29      47.135  48.917  41.926  1.00  0.00           C  
ATOM    252  CG1 ILE    29      45.742  49.132  42.515  1.00  0.00           C  
ATOM    253  CG2 ILE    29      47.689  47.528  42.391  1.00  0.00           C  
ATOM    254  CD  ILE    29      45.425  48.741  43.952  1.00  0.00           C  
ATOM    255  C   ILE    29      48.575  50.444  43.619  1.00  0.00           C  
ATOM    256  O   ILE    29      49.330  49.658  44.239  1.00  0.00           O  
ATOM    257  N   GLU    30      48.536  51.763  43.918  1.00  0.00           N  
ATOM    258  H   GLU    30      48.378  52.521  43.285  1.00  0.00           H  
ATOM    259  CA  GLU    30      48.870  52.272  45.224  1.00  0.00           C  
ATOM    260  CB  GLU    30      49.162  53.813  45.161  1.00  0.00           C  
ATOM    261  CG  GLU    30      50.270  54.228  44.238  1.00  0.00           C  
ATOM    262  CD  GLU    30      50.800  55.622  44.693  1.00  0.00           C  
ATOM    263  OE1 GLU    30      51.648  55.643  45.552  1.00  0.00           O  
ATOM    264  OE2 GLU    30      50.163  56.637  44.309  1.00  0.00           O  
ATOM    265  C   GLU    30      47.620  52.064  46.149  1.00  0.00           C  
ATOM    266  O   GLU    30      46.616  52.766  46.028  1.00  0.00           O  
ATOM    267  N   ILE    31      47.654  50.873  46.717  1.00  0.00           N  
ATOM    268  H   ILE    31      48.417  50.276  46.470  1.00  0.00           H  
ATOM    269  CA  ILE    31      46.606  50.208  47.526  1.00  0.00           C  
ATOM    270  CB  ILE    31      47.154  48.831  48.040  1.00  0.00           C  
ATOM    271  CG1 ILE    31      47.400  47.941  46.791  1.00  0.00           C  
ATOM    272  CG2 ILE    31      46.267  48.037  49.034  1.00  0.00           C  
ATOM    273  CD  ILE    31      47.870  46.508  47.041  1.00  0.00           C  
ATOM    274  C   ILE    31      46.256  51.185  48.722  1.00  0.00           C  
ATOM    275  O   ILE    31      47.044  51.294  49.618  1.00  0.00           O  
ATOM    276  N   PRO    32      44.999  51.559  48.901  1.00  0.00           N  
ATOM    277  CA  PRO    32      44.471  52.598  49.763  1.00  0.00           C  
ATOM    278  CB  PRO    32      42.892  52.609  49.657  1.00  0.00           C  
ATOM    279  CG  PRO    32      42.757  51.984  48.241  1.00  0.00           C  
ATOM    280  CD  PRO    32      43.849  50.968  48.159  1.00  0.00           C  
ATOM    281  C   PRO    32      44.877  52.352  51.218  1.00  0.00           C  
ATOM    282  O   PRO    32      44.856  51.266  51.771  1.00  0.00           O  
ATOM    283  N   ASP    33      45.531  53.446  51.590  1.00  0.00           N  
ATOM    284  H   ASP    33      45.477  54.267  51.021  1.00  0.00           H  
ATOM    285  CA  ASP    33      46.249  53.724  52.895  1.00  0.00           C  
ATOM    286  CB  ASP    33      45.272  53.502  54.090  1.00  0.00           C  
ATOM    287  CG  ASP    33      44.513  54.781  54.381  1.00  0.00           C  
ATOM    288  OD1 ASP    33      43.558  54.630  55.227  1.00  0.00           O  
ATOM    289  OD2 ASP    33      44.834  55.923  53.924  1.00  0.00           O  
ATOM    290  C   ASP    33      47.394  52.781  53.310  1.00  0.00           C  
ATOM    291  O   ASP    33      48.303  53.070  54.137  1.00  0.00           O  
ATOM    292  N   ALA    34      47.392  51.595  52.714  1.00  0.00           N  
ATOM    293  H   ALA    34      46.530  51.151  52.472  1.00  0.00           H  
ATOM    294  CA  ALA    34      48.539  50.680  52.648  1.00  0.00           C  
ATOM    295  CB  ALA    34      48.306  49.420  51.889  1.00  0.00           C  
ATOM    296  C   ALA    34      49.790  51.238  51.989  1.00  0.00           C  
ATOM    297  O   ALA    34      50.884  50.697  52.229  1.00  0.00           O  
ATOM    298  N   ASP    35      49.560  52.114  51.035  1.00  0.00           N  
ATOM    299  H   ASP    35      48.603  52.274  50.791  1.00  0.00           H  
ATOM    300  CA  ASP    35      50.633  52.828  50.326  1.00  0.00           C  
ATOM    301  CB  ASP    35      51.460  53.636  51.377  1.00  0.00           C  
ATOM    302  CG  ASP    35      52.417  54.646  50.708  1.00  0.00           C  
ATOM    303  OD1 ASP    35      52.077  55.185  49.578  1.00  0.00           O  
ATOM    304  OD2 ASP    35      53.558  54.744  51.270  1.00  0.00           O  
ATOM    305  C   ASP    35      51.655  51.927  49.468  1.00  0.00           C  
ATOM    306  O   ASP    35      52.498  52.443  48.782  1.00  0.00           O  
ATOM    307  N   ILE    36      51.636  50.580  49.495  1.00  0.00           N  
ATOM    308  H   ILE    36      51.196  50.057  50.225  1.00  0.00           H  
ATOM    309  CA  ILE    36      52.406  49.683  48.680  1.00  0.00           C  
ATOM    310  CB  ILE    36      52.709  48.331  49.319  1.00  0.00           C  
ATOM    311  CG1 ILE    36      51.377  47.688  49.740  1.00  0.00           C  
ATOM    312  CG2 ILE    36      53.764  48.616  50.387  1.00  0.00           C  
ATOM    313  CD  ILE    36      51.543  46.247  50.010  1.00  0.00           C  
ATOM    314  C   ILE    36      52.054  49.642  47.224  1.00  0.00           C  
ATOM    315  O   ILE    36      50.895  49.657  46.843  1.00  0.00           O  
ATOM    316  N   LYS    37      53.117  49.779  46.450  1.00  0.00           N  
ATOM    317  H   LYS    37      53.970  49.337  46.730  1.00  0.00           H  
ATOM    318  CA  LYS    37      53.058  50.240  45.075  1.00  0.00           C  
ATOM    319  CB  LYS    37      54.199  51.327  45.005  1.00  0.00           C  
ATOM    320  CG  LYS    37      53.766  52.641  45.636  1.00  0.00           C  
ATOM    321  CD  LYS    37      54.845  53.624  45.501  1.00  0.00           C  
ATOM    322  CE  LYS    37      54.464  54.786  46.307  1.00  0.00           C  
ATOM    323  NZ  LYS    37      54.312  54.435  47.691  1.00  0.00           N  
ATOM    324  HZ1 LYS    37      54.647  55.264  48.138  1.00  0.00           H  
ATOM    325  HZ2 LYS    37      54.737  53.588  48.011  1.00  0.00           H  
ATOM    326  HZ3 LYS    37      53.353  54.316  47.950  1.00  0.00           H  
ATOM    327  C   LYS    37      53.267  49.084  44.061  1.00  0.00           C  
ATOM    328  O   LYS    37      54.301  48.835  43.454  1.00  0.00           O  
ATOM    329  N   GLU    38      52.183  48.369  43.902  1.00  0.00           N  
ATOM    330  H   GLU    38      51.353  48.850  44.181  1.00  0.00           H  
ATOM    331  CA  GLU    38      51.973  47.021  43.354  1.00  0.00           C  
ATOM    332  CB  GLU    38      50.847  46.442  44.177  1.00  0.00           C  
ATOM    333  CG  GLU    38      51.308  45.611  45.383  1.00  0.00           C  
ATOM    334  CD  GLU    38      52.153  44.363  45.179  1.00  0.00           C  
ATOM    335  OE1 GLU    38      53.406  44.590  45.024  1.00  0.00           O  
ATOM    336  OE2 GLU    38      51.648  43.209  45.177  1.00  0.00           O  
ATOM    337  C   GLU    38      51.909  46.705  41.887  1.00  0.00           C  
ATOM    338  O   GLU    38      50.975  47.167  41.228  1.00  0.00           O  
ATOM    339  N   PRO    39      52.985  46.164  41.262  1.00  0.00           N  
ATOM    340  CA  PRO    39      52.932  45.727  39.848  1.00  0.00           C  
ATOM    341  CB  PRO    39      54.362  45.183  39.579  1.00  0.00           C  
ATOM    342  CG  PRO    39      54.892  44.818  40.961  1.00  0.00           C  
ATOM    343  CD  PRO    39      54.265  45.901  41.833  1.00  0.00           C  
ATOM    344  C   PRO    39      51.865  44.656  39.590  1.00  0.00           C  
ATOM    345  O   PRO    39      51.930  43.558  40.191  1.00  0.00           O  
ATOM    346  N   VAL    40      50.813  45.022  38.855  1.00  0.00           N  
ATOM    347  H   VAL    40      50.719  45.964  38.535  1.00  0.00           H  
ATOM    348  CA  VAL    40      49.791  44.024  38.375  1.00  0.00           C  
ATOM    349  CB  VAL    40      48.621  44.724  37.666  1.00  0.00           C  
ATOM    350  CG1 VAL    40      47.588  43.720  37.220  1.00  0.00           C  
ATOM    351  CG2 VAL    40      48.039  45.937  38.462  1.00  0.00           C  
ATOM    352  C   VAL    40      50.383  42.953  37.389  1.00  0.00           C  
ATOM    353  O   VAL    40      50.647  43.276  36.248  1.00  0.00           O  
ATOM    354  N   TYR    41      50.791  41.781  37.920  1.00  0.00           N  
ATOM    355  H   TYR    41      50.579  41.585  38.877  1.00  0.00           H  
ATOM    356  CA  TYR    41      51.390  40.689  37.077  1.00  0.00           C  
ATOM    357  CB  TYR    41      51.656  39.423  37.947  1.00  0.00           C  
ATOM    358  CG  TYR    41      52.965  39.466  38.748  1.00  0.00           C  
ATOM    359  CD1 TYR    41      52.948  39.398  40.181  1.00  0.00           C  
ATOM    360  HD1 TYR    41      51.998  39.519  40.703  1.00  0.00           H  
ATOM    361  CD2 TYR    41      54.214  39.573  38.145  1.00  0.00           C  
ATOM    362  HD2 TYR    41      54.340  39.624  37.063  1.00  0.00           H  
ATOM    363  CE1 TYR    41      54.098  39.360  40.884  1.00  0.00           C  
ATOM    364  HE1 TYR    41      54.066  39.451  41.970  1.00  0.00           H  
ATOM    365  CE2 TYR    41      55.378  39.497  38.900  1.00  0.00           C  
ATOM    366  HE2 TYR    41      56.359  39.625  38.443  1.00  0.00           H  
ATOM    367  CZ  TYR    41      55.301  39.377  40.248  1.00  0.00           C  
ATOM    368  OH  TYR    41      56.474  39.208  40.966  1.00  0.00           O  
ATOM    369  HH  TYR    41      56.310  39.374  41.938  1.00  0.00           H  
ATOM    370  C   TYR    41      50.499  40.295  35.877  1.00  0.00           C  
ATOM    371  O   TYR    41      49.240  40.375  36.003  1.00  0.00           O  
ATOM    372  N   PRO    42      51.064  39.627  34.908  1.00  0.00           N  
ATOM    373  CA  PRO    42      50.333  38.947  33.763  1.00  0.00           C  
ATOM    374  CB  PRO    42      51.375  38.292  32.897  1.00  0.00           C  
ATOM    375  CG  PRO    42      52.425  39.425  32.992  1.00  0.00           C  
ATOM    376  CD  PRO    42      52.441  39.689  34.476  1.00  0.00           C  
ATOM    377  C   PRO    42      49.467  37.806  34.340  1.00  0.00           C  
ATOM    378  O   PRO    42      49.689  37.297  35.464  1.00  0.00           O  
ATOM    379  N   GLY    43      48.556  37.302  33.551  1.00  0.00           N  
ATOM    380  H   GLY    43      48.355  37.710  32.660  1.00  0.00           H  
ATOM    381  CA  GLY    43      47.495  36.350  33.906  1.00  0.00           C  
ATOM    382  C   GLY    43      47.858  34.892  33.623  1.00  0.00           C  
ATOM    383  O   GLY    43      48.767  34.696  32.778  1.00  0.00           O  
ATOM    384  N   PRO    44      47.087  33.939  34.126  1.00  0.00           N  
ATOM    385  CA  PRO    44      45.977  34.093  35.087  1.00  0.00           C  
ATOM    386  CB  PRO    44      45.089  32.870  34.805  1.00  0.00           C  
ATOM    387  CG  PRO    44      46.076  31.803  34.252  1.00  0.00           C  
ATOM    388  CD  PRO    44      47.165  32.599  33.532  1.00  0.00           C  
ATOM    389  C   PRO    44      46.463  34.246  36.512  1.00  0.00           C  
ATOM    390  O   PRO    44      47.631  34.106  36.828  1.00  0.00           O  
ATOM    391  N   ALA    45      45.527  34.627  37.407  1.00  0.00           N  
ATOM    392  H   ALA    45      44.739  35.151  37.083  1.00  0.00           H  
ATOM    393  CA  ALA    45      45.709  34.663  38.871  1.00  0.00           C  
ATOM    394  CB  ALA    45      44.455  35.406  39.386  1.00  0.00           C  
ATOM    395  C   ALA    45      46.029  33.331  39.568  1.00  0.00           C  
ATOM    396  O   ALA    45      45.474  33.082  40.661  1.00  0.00           O  
ATOM    397  N   THR    46      47.084  32.694  39.057  1.00  0.00           N  
ATOM    398  H   THR    46      47.664  33.038  38.319  1.00  0.00           H  
ATOM    399  CA  THR    46      47.541  31.376  39.710  1.00  0.00           C  
ATOM    400  CB  THR    46      48.727  30.663  38.997  1.00  0.00           C  
ATOM    401  OG1 THR    46      49.934  31.439  39.049  1.00  0.00           O  
ATOM    402  HG1 THR    46      50.631  30.996  38.484  1.00  0.00           H  
ATOM    403  CG2 THR    46      48.536  30.155  37.538  1.00  0.00           C  
ATOM    404  C   THR    46      47.960  31.497  41.187  1.00  0.00           C  
ATOM    405  O   THR    46      48.358  32.605  41.661  1.00  0.00           O  
ATOM    406  N   PRO    47      47.728  30.398  41.914  1.00  0.00           N  
ATOM    407  CA  PRO    47      48.005  30.367  43.343  1.00  0.00           C  
ATOM    408  CB  PRO    47      47.932  28.902  43.677  1.00  0.00           C  
ATOM    409  CG  PRO    47      46.627  28.695  43.014  1.00  0.00           C  
ATOM    410  CD  PRO    47      46.728  29.306  41.663  1.00  0.00           C  
ATOM    411  C   PRO    47      49.475  30.825  43.595  1.00  0.00           C  
ATOM    412  O   PRO    47      49.633  31.808  44.338  1.00  0.00           O  
ATOM    413  N   GLU    48      50.463  30.285  42.828  1.00  0.00           N  
ATOM    414  H   GLU    48      50.336  29.344  42.514  1.00  0.00           H  
ATOM    415  CA  GLU    48      51.917  30.598  42.813  1.00  0.00           C  
ATOM    416  CB  GLU    48      52.667  29.749  41.735  1.00  0.00           C  
ATOM    417  CG  GLU    48      52.527  28.271  42.032  1.00  0.00           C  
ATOM    418  CD  GLU    48      51.492  27.563  41.178  1.00  0.00           C  
ATOM    419  OE1 GLU    48      51.812  27.036  40.073  1.00  0.00           O  
ATOM    420  OE2 GLU    48      50.295  27.487  41.517  1.00  0.00           O  
ATOM    421  C   GLU    48      52.184  32.141  42.579  1.00  0.00           C  
ATOM    422  O   GLU    48      52.858  32.809  43.350  1.00  0.00           O  
ATOM    423  N   GLN    49      51.527  32.624  41.597  1.00  0.00           N  
ATOM    424  H   GLN    49      50.940  32.095  40.984  1.00  0.00           H  
ATOM    425  CA  GLN    49      51.597  34.065  41.297  1.00  0.00           C  
ATOM    426  CB  GLN    49      51.247  34.268  39.852  1.00  0.00           C  
ATOM    427  CG  GLN    49      52.276  35.207  39.248  1.00  0.00           C  
ATOM    428  CD  GLN    49      51.854  35.612  37.853  1.00  0.00           C  
ATOM    429  OE1 GLN    49      52.468  35.227  36.869  1.00  0.00           O  
ATOM    430  NE2 GLN    49      50.681  36.136  37.844  1.00  0.00           N  
ATOM    431 HE21 GLN    49      50.294  36.448  36.976  1.00  0.00           H  
ATOM    432 HE22 GLN    49      50.247  36.525  38.657  1.00  0.00           H  
ATOM    433  C   GLN    49      50.881  35.100  42.198  1.00  0.00           C  
ATOM    434  O   GLN    49      51.540  36.047  42.565  1.00  0.00           O  
ATOM    435  N   LEU    50      49.782  34.689  42.869  1.00  0.00           N  
ATOM    436  H   LEU    50      49.263  33.941  42.455  1.00  0.00           H  
ATOM    437  CA  LEU    50      49.230  35.492  43.947  1.00  0.00           C  
ATOM    438  CB  LEU    50      47.841  35.024  44.144  1.00  0.00           C  
ATOM    439  CG  LEU    50      46.775  35.531  43.116  1.00  0.00           C  
ATOM    440  CD1 LEU    50      45.447  34.950  43.524  1.00  0.00           C  
ATOM    441  CD2 LEU    50      46.626  37.022  43.161  1.00  0.00           C  
ATOM    442  C   LEU    50      50.028  35.365  45.260  1.00  0.00           C  
ATOM    443  O   LEU    50      50.013  36.290  46.024  1.00  0.00           O  
ATOM    444  N   ASN    51      50.631  34.228  45.469  1.00  0.00           N  
ATOM    445  H   ASN    51      50.419  33.421  44.917  1.00  0.00           H  
ATOM    446  CA  ASN    51      51.620  33.976  46.602  1.00  0.00           C  
ATOM    447  CB  ASN    51      52.117  32.543  46.636  1.00  0.00           C  
ATOM    448  CG  ASN    51      51.049  31.773  47.364  1.00  0.00           C  
ATOM    449  OD1 ASN    51      50.284  31.029  46.808  1.00  0.00           O  
ATOM    450  ND2 ASN    51      51.163  31.699  48.668  1.00  0.00           N  
ATOM    451 HD21 ASN    51      50.550  31.116  49.201  1.00  0.00           H  
ATOM    452 HD22 ASN    51      51.816  32.271  49.164  1.00  0.00           H  
ATOM    453  C   ASN    51      52.787  35.006  46.506  1.00  0.00           C  
ATOM    454  O   ASN    51      53.254  35.484  47.539  1.00  0.00           O  
ATOM    455  N   ARG    52      53.029  35.424  45.274  1.00  0.00           N  
ATOM    456  H   ARG    52      52.918  34.745  44.548  1.00  0.00           H  
ATOM    457  CA  ARG    52      54.087  36.442  45.006  1.00  0.00           C  
ATOM    458  CB  ARG    52      54.801  35.971  43.766  1.00  0.00           C  
ATOM    459  CG  ARG    52      55.657  34.732  44.148  1.00  0.00           C  
ATOM    460  CD  ARG    52      56.585  34.493  42.948  1.00  0.00           C  
ATOM    461  NE  ARG    52      56.031  33.414  42.094  1.00  0.00           N  
ATOM    462  HE  ARG    52      56.041  32.528  42.558  1.00  0.00           H  
ATOM    463  CZ  ARG    52      55.827  33.526  40.769  1.00  0.00           C  
ATOM    464  NH1 ARG    52      56.088  34.599  40.030  1.00  0.00           N  
ATOM    465 HH11 ARG    52      55.925  34.569  39.043  1.00  0.00           H  
ATOM    466 HH12 ARG    52      56.553  35.374  40.458  1.00  0.00           H  
ATOM    467  NH2 ARG    52      55.237  32.481  40.138  1.00  0.00           N  
ATOM    468 HH21 ARG    52      55.001  32.603  39.174  1.00  0.00           H  
ATOM    469 HH22 ARG    52      55.017  31.646  40.641  1.00  0.00           H  
ATOM    470  C   ARG    52      53.668  37.939  44.946  1.00  0.00           C  
ATOM    471  O   ARG    52      54.611  38.670  45.303  1.00  0.00           O  
ATOM    472  N   GLY    53      52.420  38.284  44.643  1.00  0.00           N  
ATOM    473  H   GLY    53      51.789  37.536  44.849  1.00  0.00           H  
ATOM    474  CA  GLY    53      51.814  39.637  44.506  1.00  0.00           C  
ATOM    475  C   GLY    53      50.564  39.788  43.628  1.00  0.00           C  
ATOM    476  O   GLY    53      50.105  38.832  42.991  1.00  0.00           O  
ATOM    477  N   VAL    54      50.126  40.979  43.443  1.00  0.00           N  
ATOM    478  H   VAL    54      50.310  41.712  44.098  1.00  0.00           H  
ATOM    479  CA  VAL    54      48.960  41.140  42.557  1.00  0.00           C  
ATOM    480  CB  VAL    54      48.279  42.478  42.772  1.00  0.00           C  
ATOM    481  CG1 VAL    54      47.750  42.632  44.178  1.00  0.00           C  
ATOM    482  CG2 VAL    54      48.993  43.805  42.559  1.00  0.00           C  
ATOM    483  C   VAL    54      49.009  40.698  41.078  1.00  0.00           C  
ATOM    484  O   VAL    54      49.647  41.258  40.219  1.00  0.00           O  
ATOM    485  N   SER    55      47.978  39.903  40.749  1.00  0.00           N  
ATOM    486  H   SER    55      47.199  39.764  41.359  1.00  0.00           H  
ATOM    487  CA  SER    55      47.996  39.145  39.427  1.00  0.00           C  
ATOM    488  CB  SER    55      48.191  37.656  39.846  1.00  0.00           C  
ATOM    489  OG  SER    55      49.505  37.304  40.179  1.00  0.00           O  
ATOM    490  HG  SER    55      49.678  37.673  41.092  1.00  0.00           H  
ATOM    491  C   SER    55      46.708  39.241  38.654  1.00  0.00           C  
ATOM    492  O   SER    55      45.666  39.219  39.302  1.00  0.00           O  
ATOM    493  N   PHE    56      46.785  39.337  37.317  1.00  0.00           N  
ATOM    494  H   PHE    56      47.710  39.427  36.948  1.00  0.00           H  
ATOM    495  CA  PHE    56      45.568  39.465  36.415  1.00  0.00           C  
ATOM    496  CB  PHE    56      45.937  39.764  34.973  1.00  0.00           C  
ATOM    497  CG  PHE    56      45.690  41.151  34.548  1.00  0.00           C  
ATOM    498  CD1 PHE    56      46.833  41.910  34.249  1.00  0.00           C  
ATOM    499  HD1 PHE    56      47.834  41.552  34.493  1.00  0.00           H  
ATOM    500  CD2 PHE    56      44.430  41.614  34.226  1.00  0.00           C  
ATOM    501  HD2 PHE    56      43.564  41.060  34.587  1.00  0.00           H  
ATOM    502  CE1 PHE    56      46.684  43.150  33.638  1.00  0.00           C  
ATOM    503  HE1 PHE    56      47.533  43.708  33.246  1.00  0.00           H  
ATOM    504  CE2 PHE    56      44.297  42.826  33.569  1.00  0.00           C  
ATOM    505  HE2 PHE    56      43.279  43.194  33.439  1.00  0.00           H  
ATOM    506  CZ  PHE    56      45.404  43.591  33.361  1.00  0.00           C  
ATOM    507  HZ  PHE    56      45.243  44.584  32.940  1.00  0.00           H  
ATOM    508  C   PHE    56      44.707  38.221  36.410  1.00  0.00           C  
ATOM    509  O   PHE    56      45.258  37.132  36.470  1.00  0.00           O  
ATOM    510  N   ALA    57      43.469  38.489  36.699  1.00  0.00           N  
ATOM    511  H   ALA    57      43.194  39.394  37.025  1.00  0.00           H  
ATOM    512  CA  ALA    57      42.432  37.472  36.889  1.00  0.00           C  
ATOM    513  CB  ALA    57      41.141  38.016  37.412  1.00  0.00           C  
ATOM    514  C   ALA    57      42.307  36.461  35.748  1.00  0.00           C  
ATOM    515  O   ALA    57      42.599  35.305  35.997  1.00  0.00           O  
ATOM    516  N   GLU    58      41.809  36.915  34.572  1.00  0.00           N  
ATOM    517  H   GLU    58      41.309  37.773  34.455  1.00  0.00           H  
ATOM    518  CA  GLU    58      41.745  36.129  33.336  1.00  0.00           C  
ATOM    519  CB  GLU    58      40.583  36.741  32.634  1.00  0.00           C  
ATOM    520  CG  GLU    58      39.256  36.533  33.463  1.00  0.00           C  
ATOM    521  CD  GLU    58      38.620  35.134  33.622  1.00  0.00           C  
ATOM    522  OE1 GLU    58      37.950  34.958  34.661  1.00  0.00           O  
ATOM    523  OE2 GLU    58      38.999  34.100  32.986  1.00  0.00           O  
ATOM    524  C   GLU    58      43.143  36.101  32.680  1.00  0.00           C  
ATOM    525  O   GLU    58      44.171  36.216  33.358  1.00  0.00           O  
ATOM    526  N   GLU    59      43.243  35.736  31.405  1.00  0.00           N  
ATOM    527  H   GLU    59      42.450  35.220  31.081  1.00  0.00           H  
ATOM    528  CA  GLU    59      44.532  35.558  30.632  1.00  0.00           C  
ATOM    529  CB  GLU    59      44.446  34.410  29.567  1.00  0.00           C  
ATOM    530  CG  GLU    59      44.151  32.984  30.040  1.00  0.00           C  
ATOM    531  CD  GLU    59      43.534  32.285  28.850  1.00  0.00           C  
ATOM    532  OE1 GLU    59      42.294  32.250  28.904  1.00  0.00           O  
ATOM    533  OE2 GLU    59      44.189  31.760  27.909  1.00  0.00           O  
ATOM    534  C   GLU    59      45.309  36.750  30.106  1.00  0.00           C  
ATOM    535  O   GLU    59      46.214  36.663  29.268  1.00  0.00           O  
ATOM    536  N   ASN    60      45.081  37.892  30.708  1.00  0.00           N  
ATOM    537  H   ASN    60      44.433  37.907  31.470  1.00  0.00           H  
ATOM    538  CA  ASN    60      45.566  39.235  30.256  1.00  0.00           C  
ATOM    539  CB  ASN    60      44.821  40.299  31.004  1.00  0.00           C  
ATOM    540  CG  ASN    60      43.395  40.360  30.551  1.00  0.00           C  
ATOM    541  OD1 ASN    60      42.584  39.512  30.903  1.00  0.00           O  
ATOM    542  ND2 ASN    60      43.091  41.364  29.762  1.00  0.00           N  
ATOM    543 HD21 ASN    60      42.148  41.685  29.679  1.00  0.00           H  
ATOM    544 HD22 ASN    60      43.797  41.900  29.299  1.00  0.00           H  
ATOM    545  C   ASN    60      47.079  39.453  30.396  1.00  0.00           C  
ATOM    546  O   ASN    60      47.691  38.997  31.361  1.00  0.00           O  
ATOM    547  N   GLU    61      47.640  40.182  29.445  1.00  0.00           N  
ATOM    548  H   GLU    61      47.175  40.140  28.560  1.00  0.00           H  
ATOM    549  CA  GLU    61      49.077  40.651  29.410  1.00  0.00           C  
ATOM    550  CB  GLU    61      49.944  39.764  28.449  1.00  0.00           C  
ATOM    551  CG  GLU    61      49.264  39.659  26.989  1.00  0.00           C  
ATOM    552  CD  GLU    61      50.084  38.893  25.985  1.00  0.00           C  
ATOM    553  OE1 GLU    61      50.018  37.664  25.979  1.00  0.00           O  
ATOM    554  OE2 GLU    61      50.697  39.587  25.132  1.00  0.00           O  
ATOM    555  C   GLU    61      49.207  42.111  28.812  1.00  0.00           C  
ATOM    556  O   GLU    61      50.332  42.593  28.684  1.00  0.00           O  
ATOM    557  N   SER    62      48.101  42.841  28.934  1.00  0.00           N  
ATOM    558  H   SER    62      47.246  42.436  29.257  1.00  0.00           H  
ATOM    559  CA  SER    62      47.933  44.238  28.503  1.00  0.00           C  
ATOM    560  CB  SER    62      47.833  44.465  26.997  1.00  0.00           C  
ATOM    561  OG  SER    62      49.069  44.267  26.329  1.00  0.00           O  
ATOM    562  HG  SER    62      48.904  43.476  25.739  1.00  0.00           H  
ATOM    563  C   SER    62      46.695  44.808  29.223  1.00  0.00           C  
ATOM    564  O   SER    62      45.689  44.168  29.528  1.00  0.00           O  
ATOM    565  N   LEU    63      46.967  45.948  29.848  1.00  0.00           N  
ATOM    566  H   LEU    63      47.907  46.225  30.047  1.00  0.00           H  
ATOM    567  CA  LEU    63      46.006  46.894  30.447  1.00  0.00           C  
ATOM    568  CB  LEU    63      46.769  48.098  31.022  1.00  0.00           C  
ATOM    569  CG  LEU    63      47.608  47.504  32.150  1.00  0.00           C  
ATOM    570  CD1 LEU    63      48.664  48.520  32.717  1.00  0.00           C  
ATOM    571  CD2 LEU    63      46.743  47.087  33.328  1.00  0.00           C  
ATOM    572  C   LEU    63      44.937  47.249  29.372  1.00  0.00           C  
ATOM    573  O   LEU    63      45.066  48.116  28.459  1.00  0.00           O  
ATOM    574  N   ASP    64      44.052  46.309  29.202  1.00  0.00           N  
ATOM    575  H   ASP    64      44.338  45.355  29.294  1.00  0.00           H  
ATOM    576  CA  ASP    64      42.738  46.355  28.553  1.00  0.00           C  
ATOM    577  CB  ASP    64      42.174  44.980  28.536  1.00  0.00           C  
ATOM    578  CG  ASP    64      42.757  44.216  27.405  1.00  0.00           C  
ATOM    579  OD1 ASP    64      43.679  43.411  27.636  1.00  0.00           O  
ATOM    580  OD2 ASP    64      42.408  44.595  26.290  1.00  0.00           O  
ATOM    581  C   ASP    64      41.823  47.487  29.080  1.00  0.00           C  
ATOM    582  O   ASP    64      42.072  48.150  30.111  1.00  0.00           O  
ATOM    583  N   ASP    65      40.892  47.785  28.175  1.00  0.00           N  
ATOM    584  H   ASP    65      40.962  47.376  27.265  1.00  0.00           H  
ATOM    585  CA  ASP    65      39.784  48.791  28.247  1.00  0.00           C  
ATOM    586  CB  ASP    65      39.370  49.140  26.854  1.00  0.00           C  
ATOM    587  CG  ASP    65      40.059  50.223  26.023  1.00  0.00           C  
ATOM    588  OD1 ASP    65      40.803  49.763  25.132  1.00  0.00           O  
ATOM    589  OD2 ASP    65      39.738  51.386  26.296  1.00  0.00           O  
ATOM    590  C   ASP    65      38.529  48.380  29.082  1.00  0.00           C  
ATOM    591  O   ASP    65      38.194  47.178  29.111  1.00  0.00           O  
ATOM    592  N   GLN    66      37.908  49.375  29.766  1.00  0.00           N  
ATOM    593  H   GLN    66      38.085  50.346  29.603  1.00  0.00           H  
ATOM    594  CA  GLN    66      36.645  49.219  30.513  1.00  0.00           C  
ATOM    595  CB  GLN    66      35.579  48.453  29.774  1.00  0.00           C  
ATOM    596  CG  GLN    66      34.617  49.219  28.902  1.00  0.00           C  
ATOM    597  CD  GLN    66      33.637  48.293  28.235  1.00  0.00           C  
ATOM    598  OE1 GLN    66      33.833  47.907  27.055  1.00  0.00           O  
ATOM    599  NE2 GLN    66      32.481  48.057  28.934  1.00  0.00           N  
ATOM    600 HE21 GLN    66      31.844  47.464  28.441  1.00  0.00           H  
ATOM    601 HE22 GLN    66      32.249  48.454  29.822  1.00  0.00           H  
ATOM    602  C   GLN    66      37.012  48.662  31.890  1.00  0.00           C  
ATOM    603  O   GLN    66      37.638  49.317  32.751  1.00  0.00           O  
ATOM    604  N   ASN    67      37.085  47.299  31.920  1.00  0.00           N  
ATOM    605  H   ASN    67      37.388  47.006  31.013  1.00  0.00           H  
ATOM    606  CA  ASN    67      37.459  46.541  33.118  1.00  0.00           C  
ATOM    607  CB  ASN    67      36.419  45.443  33.130  1.00  0.00           C  
ATOM    608  CG  ASN    67      36.457  44.612  34.455  1.00  0.00           C  
ATOM    609  OD1 ASN    67      36.255  45.038  35.582  1.00  0.00           O  
ATOM    610  ND2 ASN    67      36.675  43.301  34.341  1.00  0.00           N  
ATOM    611 HD21 ASN    67      36.905  42.845  35.200  1.00  0.00           H  
ATOM    612 HD22 ASN    67      36.812  42.898  33.436  1.00  0.00           H  
ATOM    613  C   ASN    67      38.867  45.894  33.136  1.00  0.00           C  
ATOM    614  O   ASN    67      39.214  45.056  32.323  1.00  0.00           O  
ATOM    615  N   ILE    68      39.671  46.322  34.114  1.00  0.00           N  
ATOM    616  H   ILE    68      39.614  47.248  34.486  1.00  0.00           H  
ATOM    617  CA  ILE    68      40.867  45.678  34.573  1.00  0.00           C  
ATOM    618  CB  ILE    68      41.986  46.740  34.702  1.00  0.00           C  
ATOM    619  CG1 ILE    68      42.322  47.551  33.451  1.00  0.00           C  
ATOM    620  CG2 ILE    68      43.359  46.151  35.109  1.00  0.00           C  
ATOM    621  CD  ILE    68      41.356  48.745  33.276  1.00  0.00           C  
ATOM    622  C   ILE    68      40.596  44.839  35.758  1.00  0.00           C  
ATOM    623  O   ILE    68      40.154  45.395  36.744  1.00  0.00           O  
ATOM    624  N   SER    69      40.822  43.557  35.552  1.00  0.00           N  
ATOM    625  H   SER    69      41.077  43.226  34.643  1.00  0.00           H  
ATOM    626  CA  SER    69      40.576  42.567  36.598  1.00  0.00           C  
ATOM    627  CB  SER    69      39.726  41.391  36.111  1.00  0.00           C  
ATOM    628  OG  SER    69      38.360  41.880  36.006  1.00  0.00           O  
ATOM    629  HG  SER    69      38.238  42.638  36.647  1.00  0.00           H  
ATOM    630  C   SER    69      41.803  42.069  37.350  1.00  0.00           C  
ATOM    631  O   SER    69      42.424  41.064  37.082  1.00  0.00           O  
ATOM    632  N   ILE    70      42.039  42.707  38.524  1.00  0.00           N  
ATOM    633  H   ILE    70      41.387  43.380  38.874  1.00  0.00           H  
ATOM    634  CA  ILE    70      43.227  42.435  39.365  1.00  0.00           C  
ATOM    635  CB  ILE    70      43.786  43.796  39.820  1.00  0.00           C  
ATOM    636  CG1 ILE    70      43.759  44.956  38.823  1.00  0.00           C  
ATOM    637  CG2 ILE    70      45.191  43.626  40.386  1.00  0.00           C  
ATOM    638  CD  ILE    70      44.293  46.287  39.363  1.00  0.00           C  
ATOM    639  C   ILE    70      42.809  41.627  40.607  1.00  0.00           C  
ATOM    640  O   ILE    70      41.984  42.046  41.379  1.00  0.00           O  
ATOM    641  N   ALA    71      43.419  40.451  40.692  1.00  0.00           N  
ATOM    642  H   ALA    71      43.944  40.031  39.951  1.00  0.00           H  
ATOM    643  CA  ALA    71      43.346  39.642  41.929  1.00  0.00           C  
ATOM    644  CB  ALA    71      43.199  38.158  41.504  1.00  0.00           C  
ATOM    645  C   ALA    71      44.565  39.771  42.888  1.00  0.00           C  
ATOM    646  O   ALA    71      45.676  40.149  42.503  1.00  0.00           O  
ATOM    647  N   GLY    72      44.242  39.300  44.082  1.00  0.00           N  
ATOM    648  H   GLY    72      43.579  38.562  44.210  1.00  0.00           H  
ATOM    649  CA  GLY    72      45.070  39.407  45.304  1.00  0.00           C  
ATOM    650  C   GLY    72      44.392  38.885  46.700  1.00  0.00           C  
ATOM    651  O   GLY    72      43.171  38.890  46.761  1.00  0.00           O  
ATOM    652  N   HIS    73      45.252  38.583  47.676  1.00  0.00           N  
ATOM    653  H   HIS    73      46.232  38.743  47.560  1.00  0.00           H  
ATOM    654  CA  HIS    73      44.845  38.090  49.049  1.00  0.00           C  
ATOM    655  CB  HIS    73      45.666  36.897  49.385  1.00  0.00           C  
ATOM    656  CG  HIS    73      45.678  35.762  48.378  1.00  0.00           C  
ATOM    657  ND1 HIS    73      44.729  34.836  48.203  1.00  0.00           N  
ATOM    658  HD1 HIS    73      43.745  34.832  48.385  1.00  0.00           H  
ATOM    659  CD2 HIS    73      46.814  35.260  47.913  1.00  0.00           C  
ATOM    660  HD2 HIS    73      47.679  35.912  47.786  1.00  0.00           H  
ATOM    661  CE1 HIS    73      45.305  33.755  47.640  1.00  0.00           C  
ATOM    662  HE1 HIS    73      44.690  32.902  47.352  1.00  0.00           H  
ATOM    663  NE2 HIS    73      46.623  33.996  47.537  1.00  0.00           N  
ATOM    664  C   HIS    73      44.942  39.195  50.040  1.00  0.00           C  
ATOM    665  O   HIS    73      45.650  40.187  50.008  1.00  0.00           O  
ATOM    666  N   THR    74      44.198  38.945  51.112  1.00  0.00           N  
ATOM    667  H   THR    74      43.852  38.007  51.140  1.00  0.00           H  
ATOM    668  CA  THR    74      44.236  39.749  52.334  1.00  0.00           C  
ATOM    669  CB  THR    74      42.783  39.818  52.947  1.00  0.00           C  
ATOM    670  OG1 THR    74      42.263  38.493  53.084  1.00  0.00           O  
ATOM    671  HG1 THR    74      41.669  38.342  52.294  1.00  0.00           H  
ATOM    672  CG2 THR    74      41.808  40.584  52.133  1.00  0.00           C  
ATOM    673  C   THR    74      45.173  39.085  53.262  1.00  0.00           C  
ATOM    674  O   THR    74      44.854  38.754  54.400  1.00  0.00           O  
ATOM    675  N   PHE    75      46.447  38.917  52.865  1.00  0.00           N  
ATOM    676  H   PHE    75      46.736  39.183  51.945  1.00  0.00           H  
ATOM    677  CA  PHE    75      47.465  38.090  53.639  1.00  0.00           C  
ATOM    678  CB  PHE    75      48.874  38.183  53.071  1.00  0.00           C  
ATOM    679  CG  PHE    75      49.217  37.117  52.005  1.00  0.00           C  
ATOM    680  CD1 PHE    75      49.319  35.771  52.308  1.00  0.00           C  
ATOM    681  HD1 PHE    75      49.291  35.511  53.367  1.00  0.00           H  
ATOM    682  CD2 PHE    75      49.578  37.461  50.744  1.00  0.00           C  
ATOM    683  HD2 PHE    75      49.795  38.520  50.602  1.00  0.00           H  
ATOM    684  CE1 PHE    75      49.708  34.846  51.343  1.00  0.00           C  
ATOM    685  HE1 PHE    75      49.759  33.820  51.708  1.00  0.00           H  
ATOM    686  CE2 PHE    75      49.905  36.534  49.800  1.00  0.00           C  
ATOM    687  HE2 PHE    75      49.856  36.719  48.727  1.00  0.00           H  
ATOM    688  CZ  PHE    75      49.997  35.194  50.052  1.00  0.00           C  
ATOM    689  HZ  PHE    75      50.430  34.458  49.374  1.00  0.00           H  
ATOM    690  C   PHE    75      47.528  38.277  55.176  1.00  0.00           C  
ATOM    691  O   PHE    75      48.442  38.898  55.696  1.00  0.00           O  
ATOM    692  N   ILE    76      46.678  37.528  55.833  1.00  0.00           N  
ATOM    693  H   ILE    76      45.970  37.106  55.267  1.00  0.00           H  
ATOM    694  CA  ILE    76      46.468  37.611  57.350  1.00  0.00           C  
ATOM    695  CB  ILE    76      45.701  36.399  57.833  1.00  0.00           C  
ATOM    696  CG1 ILE    76      44.660  35.945  56.838  1.00  0.00           C  
ATOM    697  CG2 ILE    76      45.034  36.729  59.189  1.00  0.00           C  
ATOM    698  CD  ILE    76      44.180  34.595  57.105  1.00  0.00           C  
ATOM    699  C   ILE    76      47.725  37.635  58.167  1.00  0.00           C  
ATOM    700  O   ILE    76      47.915  38.547  58.953  1.00  0.00           O  
ATOM    701  N   ASP    77      48.558  36.692  57.856  1.00  0.00           N  
ATOM    702  H   ASP    77      48.369  36.127  57.053  1.00  0.00           H  
ATOM    703  CA  ASP    77      49.891  36.473  58.436  1.00  0.00           C  
ATOM    704  CB  ASP    77      50.143  35.016  57.994  1.00  0.00           C  
ATOM    705  CG  ASP    77      50.135  34.678  56.479  1.00  0.00           C  
ATOM    706  OD1 ASP    77      50.203  33.522  56.116  1.00  0.00           O  
ATOM    707  OD2 ASP    77      50.010  35.554  55.640  1.00  0.00           O  
ATOM    708  C   ASP    77      51.034  37.459  58.002  1.00  0.00           C  
ATOM    709  O   ASP    77      52.085  37.315  58.689  1.00  0.00           O  
ATOM    710  N   ARG    78      50.812  38.499  57.188  1.00  0.00           N  
ATOM    711  H   ARG    78      49.932  38.513  56.714  1.00  0.00           H  
ATOM    712  CA  ARG    78      51.884  39.389  56.703  1.00  0.00           C  
ATOM    713  CB  ARG    78      52.409  39.110  55.286  1.00  0.00           C  
ATOM    714  CG  ARG    78      53.312  37.884  55.131  1.00  0.00           C  
ATOM    715  CD  ARG    78      54.148  37.944  53.876  1.00  0.00           C  
ATOM    716  NE  ARG    78      53.782  37.051  52.762  1.00  0.00           N  
ATOM    717  HE  ARG    78      53.428  36.176  53.092  1.00  0.00           H  
ATOM    718  CZ  ARG    78      53.953  37.153  51.456  1.00  0.00           C  
ATOM    719  NH1 ARG    78      54.847  37.968  51.040  1.00  0.00           N  
ATOM    720 HH11 ARG    78      55.067  38.022  50.066  1.00  0.00           H  
ATOM    721 HH12 ARG    78      55.511  38.390  51.657  1.00  0.00           H  
ATOM    722  NH2 ARG    78      53.080  36.553  50.564  1.00  0.00           N  
ATOM    723 HH21 ARG    78      53.232  36.678  49.584  1.00  0.00           H  
ATOM    724 HH22 ARG    78      52.261  36.072  50.875  1.00  0.00           H  
ATOM    725  C   ARG    78      51.344  40.850  56.800  1.00  0.00           C  
ATOM    726  O   ARG    78      50.492  41.247  55.995  1.00  0.00           O  
ATOM    727  N   PRO    79      51.754  41.665  57.799  1.00  0.00           N  
ATOM    728  CA  PRO    79      51.291  43.064  57.917  1.00  0.00           C  
ATOM    729  CB  PRO    79      52.202  43.636  59.013  1.00  0.00           C  
ATOM    730  CG  PRO    79      52.681  42.440  59.796  1.00  0.00           C  
ATOM    731  CD  PRO    79      52.857  41.312  58.759  1.00  0.00           C  
ATOM    732  C   PRO    79      51.570  43.872  56.678  1.00  0.00           C  
ATOM    733  O   PRO    79      52.527  43.595  56.006  1.00  0.00           O  
ATOM    734  N   ASN    80      50.652  44.736  56.174  1.00  0.00           N  
ATOM    735  H   ASN    80      49.780  44.745  56.662  1.00  0.00           H  
ATOM    736  CA  ASN    80      50.725  45.736  55.057  1.00  0.00           C  
ATOM    737  CB  ASN    80      51.988  46.595  55.195  1.00  0.00           C  
ATOM    738  CG  ASN    80      52.150  47.367  56.499  1.00  0.00           C  
ATOM    739  OD1 ASN    80      51.931  46.926  57.597  1.00  0.00           O  
ATOM    740  ND2 ASN    80      52.511  48.630  56.320  1.00  0.00           N  
ATOM    741 HD21 ASN    80      52.515  49.203  57.139  1.00  0.00           H  
ATOM    742 HD22 ASN    80      52.488  48.938  55.368  1.00  0.00           H  
ATOM    743  C   ASN    80      50.649  45.179  53.619  1.00  0.00           C  
ATOM    744  O   ASN    80      50.150  45.853  52.725  1.00  0.00           O  
ATOM    745  N   TYR    81      51.058  43.939  53.412  1.00  0.00           N  
ATOM    746  H   TYR    81      51.267  43.331  54.178  1.00  0.00           H  
ATOM    747  CA  TYR    81      51.006  43.248  52.125  1.00  0.00           C  
ATOM    748  CB  TYR    81      51.665  41.843  52.188  1.00  0.00           C  
ATOM    749  CG  TYR    81      53.182  41.802  51.795  1.00  0.00           C  
ATOM    750  CD1 TYR    81      53.690  41.715  50.485  1.00  0.00           C  
ATOM    751  HD1 TYR    81      53.063  41.423  49.642  1.00  0.00           H  
ATOM    752  CD2 TYR    81      54.155  41.899  52.848  1.00  0.00           C  
ATOM    753  HD2 TYR    81      53.694  42.024  53.828  1.00  0.00           H  
ATOM    754  CE1 TYR    81      55.030  41.862  50.248  1.00  0.00           C  
ATOM    755  HE1 TYR    81      55.336  42.124  49.235  1.00  0.00           H  
ATOM    756  CE2 TYR    81      55.504  41.901  52.634  1.00  0.00           C  
ATOM    757  HE2 TYR    81      56.167  42.145  53.464  1.00  0.00           H  
ATOM    758  CZ  TYR    81      55.921  41.899  51.317  1.00  0.00           C  
ATOM    759  OH  TYR    81      57.245  41.777  51.166  1.00  0.00           O  
ATOM    760  HH  TYR    81      57.677  41.818  52.067  1.00  0.00           H  
ATOM    761  C   TYR    81      49.624  43.106  51.390  1.00  0.00           C  
ATOM    762  O   TYR    81      48.588  42.937  52.093  1.00  0.00           O  
ATOM    763  N   GLN    82      49.638  43.266  50.040  1.00  0.00           N  
ATOM    764  H   GLN    82      50.427  43.545  49.493  1.00  0.00           H  
ATOM    765  CA  GLN    82      48.477  43.122  49.130  1.00  0.00           C  
ATOM    766  CB  GLN    82      48.225  41.708  48.689  1.00  0.00           C  
ATOM    767  CG  GLN    82      49.302  41.163  47.753  1.00  0.00           C  
ATOM    768  CD  GLN    82      49.023  39.714  47.347  1.00  0.00           C  
ATOM    769  OE1 GLN    82      47.927  39.158  47.374  1.00  0.00           O  
ATOM    770  NE2 GLN    82      50.071  38.938  46.992  1.00  0.00           N  
ATOM    771 HE21 GLN    82      49.739  38.044  46.690  1.00  0.00           H  
ATOM    772 HE22 GLN    82      51.000  39.173  47.277  1.00  0.00           H  
ATOM    773  C   GLN    82      47.230  43.906  49.569  1.00  0.00           C  
ATOM    774  O   GLN    82      47.346  44.941  50.180  1.00  0.00           O  
ATOM    775  N   PHE    83      46.161  43.194  49.706  1.00  0.00           N  
ATOM    776  H   PHE    83      46.285  42.203  49.755  1.00  0.00           H  
ATOM    777  CA  PHE    83      44.882  43.742  50.000  1.00  0.00           C  
ATOM    778  CB  PHE    83      43.863  43.103  49.083  1.00  0.00           C  
ATOM    779  CG  PHE    83      44.070  43.344  47.555  1.00  0.00           C  
ATOM    780  CD1 PHE    83      43.788  42.316  46.603  1.00  0.00           C  
ATOM    781  HD1 PHE    83      43.453  41.334  46.939  1.00  0.00           H  
ATOM    782  CD2 PHE    83      44.319  44.590  47.079  1.00  0.00           C  
ATOM    783  HD2 PHE    83      44.477  45.417  47.772  1.00  0.00           H  
ATOM    784  CE1 PHE    83      43.773  42.614  45.253  1.00  0.00           C  
ATOM    785  HE1 PHE    83      43.336  41.909  44.546  1.00  0.00           H  
ATOM    786  CE2 PHE    83      44.427  44.897  45.716  1.00  0.00           C  
ATOM    787  HE2 PHE    83      44.770  45.892  45.432  1.00  0.00           H  
ATOM    788  CZ  PHE    83      44.182  43.857  44.840  1.00  0.00           C  
ATOM    789  HZ  PHE    83      44.492  43.987  43.803  1.00  0.00           H  
ATOM    790  C   PHE    83      44.431  43.862  51.471  1.00  0.00           C  
ATOM    791  O   PHE    83      43.324  44.325  51.775  1.00  0.00           O  
ATOM    792  N   THR    84      45.407  43.739  52.367  1.00  0.00           N  
ATOM    793  H   THR    84      46.370  43.787  52.099  1.00  0.00           H  
ATOM    794  CA  THR    84      45.152  43.821  53.800  1.00  0.00           C  
ATOM    795  CB  THR    84      46.391  43.711  54.638  1.00  0.00           C  
ATOM    796  OG1 THR    84      47.436  44.645  54.190  1.00  0.00           O  
ATOM    797  HG1 THR    84      47.998  44.182  53.504  1.00  0.00           H  
ATOM    798  CG2 THR    84      46.916  42.223  54.747  1.00  0.00           C  
ATOM    799  C   THR    84      44.425  45.067  54.383  1.00  0.00           C  
ATOM    800  O   THR    84      43.532  44.910  55.199  1.00  0.00           O  
ATOM    801  N   ASN    85      44.755  46.237  53.845  1.00  0.00           N  
ATOM    802  H   ASN    85      45.614  46.342  53.344  1.00  0.00           H  
ATOM    803  CA  ASN    85      44.036  47.465  54.240  1.00  0.00           C  
ATOM    804  CB  ASN    85      44.824  48.643  53.704  1.00  0.00           C  
ATOM    805  CG  ASN    85      44.726  49.817  54.701  1.00  0.00           C  
ATOM    806  OD1 ASN    85      43.782  50.577  54.761  1.00  0.00           O  
ATOM    807  ND2 ASN    85      45.788  49.987  55.483  1.00  0.00           N  
ATOM    808 HD21 ASN    85      45.777  50.766  56.110  1.00  0.00           H  
ATOM    809 HD22 ASN    85      46.633  49.464  55.591  1.00  0.00           H  
ATOM    810  C   ASN    85      42.617  47.565  53.638  1.00  0.00           C  
ATOM    811  O   ASN    85      41.723  47.939  54.348  1.00  0.00           O  
ATOM    812  N   LEU    86      42.430  46.926  52.485  1.00  0.00           N  
ATOM    813  H   LEU    86      42.941  46.098  52.256  1.00  0.00           H  
ATOM    814  CA  LEU    86      41.117  47.013  51.760  1.00  0.00           C  
ATOM    815  CB  LEU    86      41.230  46.524  50.274  1.00  0.00           C  
ATOM    816  CG  LEU    86      41.769  47.684  49.400  1.00  0.00           C  
ATOM    817  CD1 LEU    86      42.195  47.102  47.993  1.00  0.00           C  
ATOM    818  CD2 LEU    86      40.647  48.720  49.204  1.00  0.00           C  
ATOM    819  C   LEU    86      39.998  46.237  52.510  1.00  0.00           C  
ATOM    820  O   LEU    86      39.791  45.026  52.375  1.00  0.00           O  
ATOM    821  N   LYS    87      39.242  47.117  53.204  1.00  0.00           N  
ATOM    822  H   LYS    87      39.668  47.959  53.536  1.00  0.00           H  
ATOM    823  CA  LYS    87      38.041  46.653  53.928  1.00  0.00           C  
ATOM    824  CB  LYS    87      38.144  46.999  55.389  1.00  0.00           C  
ATOM    825  CG  LYS    87      39.367  46.434  56.135  1.00  0.00           C  
ATOM    826  CD  LYS    87      39.357  44.870  56.156  1.00  0.00           C  
ATOM    827  CE  LYS    87      40.743  44.337  56.509  1.00  0.00           C  
ATOM    828  NZ  LYS    87      40.700  43.208  57.401  1.00  0.00           N  
ATOM    829  HZ1 LYS    87      40.305  42.364  57.036  1.00  0.00           H  
ATOM    830  HZ2 LYS    87      40.019  43.502  58.072  1.00  0.00           H  
ATOM    831  HZ3 LYS    87      41.583  43.081  57.852  1.00  0.00           H  
ATOM    832  C   LYS    87      36.715  47.209  53.296  1.00  0.00           C  
ATOM    833  O   LYS    87      36.721  48.407  52.953  1.00  0.00           O  
ATOM    834  N   ALA    88      35.606  46.568  53.660  1.00  0.00           N  
ATOM    835  H   ALA    88      35.591  45.700  54.156  1.00  0.00           H  
ATOM    836  CA  ALA    88      34.272  46.993  53.094  1.00  0.00           C  
ATOM    837  CB  ALA    88      33.138  46.214  53.632  1.00  0.00           C  
ATOM    838  C   ALA    88      33.806  48.430  53.105  1.00  0.00           C  
ATOM    839  O   ALA    88      32.877  48.747  52.371  1.00  0.00           O  
ATOM    840  N   ALA    89      34.224  49.064  54.205  1.00  0.00           N  
ATOM    841  H   ALA    89      34.682  48.530  54.915  1.00  0.00           H  
ATOM    842  CA  ALA    89      34.062  50.549  54.346  1.00  0.00           C  
ATOM    843  CB  ALA    89      34.218  50.896  55.841  1.00  0.00           C  
ATOM    844  C   ALA    89      34.950  51.519  53.537  1.00  0.00           C  
ATOM    845  O   ALA    89      35.093  52.687  53.874  1.00  0.00           O  
ATOM    846  N   LYS    90      35.807  51.072  52.624  1.00  0.00           N  
ATOM    847  H   LYS    90      35.779  50.112  52.345  1.00  0.00           H  
ATOM    848  CA  LYS    90      36.708  51.958  51.812  1.00  0.00           C  
ATOM    849  CB  LYS    90      37.825  51.120  51.208  1.00  0.00           C  
ATOM    850  CG  LYS    90      38.975  50.593  52.083  1.00  0.00           C  
ATOM    851  CD  LYS    90      39.948  51.644  52.512  1.00  0.00           C  
ATOM    852  CE  LYS    90      41.008  51.141  53.395  1.00  0.00           C  
ATOM    853  NZ  LYS    90      41.627  52.217  54.151  1.00  0.00           N  
ATOM    854  HZ1 LYS    90      42.617  52.126  54.257  1.00  0.00           H  
ATOM    855  HZ2 LYS    90      41.348  52.281  55.109  1.00  0.00           H  
ATOM    856  HZ3 LYS    90      41.438  53.079  53.680  1.00  0.00           H  
ATOM    857  C   LYS    90      36.101  52.897  50.757  1.00  0.00           C  
ATOM    858  O   LYS    90      36.697  53.546  49.974  1.00  0.00           O  
ATOM    859  N   LYS    91      34.902  53.184  51.130  1.00  0.00           N  
ATOM    860  H   LYS    91      34.680  53.151  52.105  1.00  0.00           H  
ATOM    861  CA  LYS    91      33.901  53.921  50.314  1.00  0.00           C  
ATOM    862  CB  LYS    91      32.562  54.064  51.031  1.00  0.00           C  
ATOM    863  CG  LYS    91      31.857  52.853  51.554  1.00  0.00           C  
ATOM    864  CD  LYS    91      30.507  53.224  52.045  1.00  0.00           C  
ATOM    865  CE  LYS    91      29.939  52.061  52.844  1.00  0.00           C  
ATOM    866  NZ  LYS    91      28.927  52.554  53.784  1.00  0.00           N  
ATOM    867  HZ1 LYS    91      28.562  51.742  54.239  1.00  0.00           H  
ATOM    868  HZ2 LYS    91      28.114  52.911  53.324  1.00  0.00           H  
ATOM    869  HZ3 LYS    91      29.260  53.193  54.478  1.00  0.00           H  
ATOM    870  C   LYS    91      34.296  55.393  49.991  1.00  0.00           C  
ATOM    871  O   LYS    91      34.565  56.202  50.908  1.00  0.00           O  
ATOM    872  N   GLY    92      34.378  55.605  48.694  1.00  0.00           N  
ATOM    873  H   GLY    92      33.952  55.097  47.946  1.00  0.00           H  
ATOM    874  CA  GLY    92      34.797  56.939  48.252  1.00  0.00           C  
ATOM    875  C   GLY    92      36.238  57.029  47.705  1.00  0.00           C  
ATOM    876  O   GLY    92      36.468  57.714  46.726  1.00  0.00           O  
ATOM    877  N   SER    93      37.185  56.463  48.446  1.00  0.00           N  
ATOM    878  H   SER    93      36.969  56.145  49.370  1.00  0.00           H  
ATOM    879  CA  SER    93      38.659  56.531  48.215  1.00  0.00           C  
ATOM    880  CB  SER    93      39.313  55.419  49.003  1.00  0.00           C  
ATOM    881  OG  SER    93      40.752  55.361  48.892  1.00  0.00           O  
ATOM    882  HG  SER    93      41.136  55.676  49.759  1.00  0.00           H  
ATOM    883  C   SER    93      39.091  56.308  46.773  1.00  0.00           C  
ATOM    884  O   SER    93      38.644  55.437  46.048  1.00  0.00           O  
ATOM    885  N   MET    94      39.970  57.236  46.302  1.00  0.00           N  
ATOM    886  H   MET    94      40.389  57.870  46.952  1.00  0.00           H  
ATOM    887  CA  MET    94      40.683  57.133  45.032  1.00  0.00           C  
ATOM    888  CB  MET    94      41.098  58.542  44.599  1.00  0.00           C  
ATOM    889  CG  MET    94      40.081  59.496  43.991  1.00  0.00           C  
ATOM    890  SD  MET    94      38.912  60.297  45.134  1.00  0.00           S  
ATOM    891  CE  MET    94      40.023  61.207  46.163  1.00  0.00           C  
ATOM    892  C   MET    94      41.890  56.170  44.991  1.00  0.00           C  
ATOM    893  O   MET    94      42.932  56.499  45.537  1.00  0.00           O  
ATOM    894  N   VAL    95      41.816  55.078  44.272  1.00  0.00           N  
ATOM    895  H   VAL    95      41.021  54.847  43.711  1.00  0.00           H  
ATOM    896  CA  VAL    95      42.953  54.196  44.210  1.00  0.00           C  
ATOM    897  CB  VAL    95      42.638  52.708  43.929  1.00  0.00           C  
ATOM    898  CG1 VAL    95      43.853  51.873  44.405  1.00  0.00           C  
ATOM    899  CG2 VAL    95      41.477  52.178  44.749  1.00  0.00           C  
ATOM    900  C   VAL    95      43.837  54.615  43.079  1.00  0.00           C  
ATOM    901  O   VAL    95      43.556  54.364  41.908  1.00  0.00           O  
ATOM    902  N   TYR    96      45.028  55.172  43.364  1.00  0.00           N  
ATOM    903  H   TYR    96      45.212  55.294  44.339  1.00  0.00           H  
ATOM    904  CA  TYR    96      45.980  55.612  42.370  1.00  0.00           C  
ATOM    905  CB  TYR    96      47.273  56.261  42.880  1.00  0.00           C  
ATOM    906  CG  TYR    96      47.260  57.781  42.637  1.00  0.00           C  
ATOM    907  CD1 TYR    96      46.540  58.550  43.582  1.00  0.00           C  
ATOM    908  HD1 TYR    96      45.608  58.184  44.015  1.00  0.00           H  
ATOM    909  CD2 TYR    96      48.114  58.328  41.825  1.00  0.00           C  
ATOM    910  HD2 TYR    96      48.631  57.680  41.117  1.00  0.00           H  
ATOM    911  CE1 TYR    96      46.787  59.904  43.699  1.00  0.00           C  
ATOM    912  HE1 TYR    96      46.057  60.557  44.176  1.00  0.00           H  
ATOM    913  CE2 TYR    96      48.439  59.643  41.907  1.00  0.00           C  
ATOM    914  HE2 TYR    96      49.235  60.023  41.266  1.00  0.00           H  
ATOM    915  CZ  TYR    96      47.764  60.441  42.860  1.00  0.00           C  
ATOM    916  OH  TYR    96      48.138  61.723  43.061  1.00  0.00           O  
ATOM    917  HH  TYR    96      47.658  62.081  43.862  1.00  0.00           H  
ATOM    918  C   TYR    96      46.528  54.404  41.582  1.00  0.00           C  
ATOM    919  O   TYR    96      47.186  53.439  41.989  1.00  0.00           O  
ATOM    920  N   PHE    97      46.026  54.282  40.415  1.00  0.00           N  
ATOM    921  H   PHE    97      45.390  54.980  40.087  1.00  0.00           H  
ATOM    922  CA  PHE    97      46.488  53.296  39.423  1.00  0.00           C  
ATOM    923  CB  PHE    97      45.362  52.605  38.778  1.00  0.00           C  
ATOM    924  CG  PHE    97      45.894  51.441  37.856  1.00  0.00           C  
ATOM    925  CD1 PHE    97      45.748  51.538  36.471  1.00  0.00           C  
ATOM    926  HD1 PHE    97      45.345  52.435  36.000  1.00  0.00           H  
ATOM    927  CD2 PHE    97      46.626  50.390  38.398  1.00  0.00           C  
ATOM    928  HD2 PHE    97      46.299  50.163  39.413  1.00  0.00           H  
ATOM    929  CE1 PHE    97      46.166  50.427  35.702  1.00  0.00           C  
ATOM    930  HE1 PHE    97      45.887  50.294  34.656  1.00  0.00           H  
ATOM    931  CE2 PHE    97      47.082  49.335  37.614  1.00  0.00           C  
ATOM    932  HE2 PHE    97      47.723  48.640  38.156  1.00  0.00           H  
ATOM    933  CZ  PHE    97      46.819  49.330  36.215  1.00  0.00           C  
ATOM    934  HZ  PHE    97      47.423  48.714  35.549  1.00  0.00           H  
ATOM    935  C   PHE    97      47.449  54.055  38.493  1.00  0.00           C  
ATOM    936  O   PHE    97      47.113  55.022  37.770  1.00  0.00           O  
ATOM    937  N   LYS    98      48.744  53.608  38.499  1.00  0.00           N  
ATOM    938  H   LYS    98      49.020  52.857  39.099  1.00  0.00           H  
ATOM    939  CA  LYS    98      49.773  54.178  37.665  1.00  0.00           C  
ATOM    940  CB  LYS    98      50.877  54.571  38.682  1.00  0.00           C  
ATOM    941  CG  LYS    98      50.449  55.659  39.684  1.00  0.00           C  
ATOM    942  CD  LYS    98      51.746  56.298  40.253  1.00  0.00           C  
ATOM    943  CE  LYS    98      51.578  56.999  41.583  1.00  0.00           C  
ATOM    944  NZ  LYS    98      52.864  57.191  42.144  1.00  0.00           N  
ATOM    945  HZ1 LYS    98      52.690  57.562  43.057  1.00  0.00           H  
ATOM    946  HZ2 LYS    98      53.290  57.884  41.562  1.00  0.00           H  
ATOM    947  HZ3 LYS    98      53.416  56.358  42.106  1.00  0.00           H  
ATOM    948  C   LYS    98      50.091  53.133  36.528  1.00  0.00           C  
ATOM    949  O   LYS    98      50.316  51.947  36.692  1.00  0.00           O  
ATOM    950  N   VAL    99      50.046  53.695  35.301  1.00  0.00           N  
ATOM    951  H   VAL    99      49.755  54.616  35.043  1.00  0.00           H  
ATOM    952  CA  VAL    99      50.302  53.026  33.995  1.00  0.00           C  
ATOM    953  CB  VAL    99      49.141  53.471  33.044  1.00  0.00           C  
ATOM    954  CG1 VAL    99      49.330  52.749  31.687  1.00  0.00           C  
ATOM    955  CG2 VAL    99      47.768  53.100  33.632  1.00  0.00           C  
ATOM    956  C   VAL    99      51.684  53.486  33.532  1.00  0.00           C  
ATOM    957  O   VAL    99      51.745  54.541  32.929  1.00  0.00           O  
ATOM    958  N   GLY   100      52.680  52.704  33.918  1.00  0.00           N  
ATOM    959  H   GLY   100      52.532  51.791  34.297  1.00  0.00           H  
ATOM    960  CA  GLY   100      54.090  53.160  34.000  1.00  0.00           C  
ATOM    961  C   GLY   100      54.181  54.399  34.883  1.00  0.00           C  
ATOM    962  O   GLY   100      54.339  54.291  36.066  1.00  0.00           O  
ATOM    963  N   ASN   101      54.500  55.519  34.237  1.00  0.00           N  
ATOM    964  H   ASN   101      54.880  55.376  33.323  1.00  0.00           H  
ATOM    965  CA  ASN   101      54.590  56.852  34.803  1.00  0.00           C  
ATOM    966  CB  ASN   101      55.569  57.701  33.989  1.00  0.00           C  
ATOM    967  CG  ASN   101      56.370  58.632  34.865  1.00  0.00           C  
ATOM    968  OD1 ASN   101      57.565  58.393  35.063  1.00  0.00           O  
ATOM    969  ND2 ASN   101      55.938  59.816  34.985  1.00  0.00           N  
ATOM    970 HD21 ASN   101      56.386  60.512  35.546  1.00  0.00           H  
ATOM    971 HD22 ASN   101      55.084  60.066  34.528  1.00  0.00           H  
ATOM    972  C   ASN   101      53.170  57.453  34.922  1.00  0.00           C  
ATOM    973  O   ASN   101      52.899  58.109  35.914  1.00  0.00           O  
ATOM    974  N   GLU   102      52.308  57.304  33.923  1.00  0.00           N  
ATOM    975  H   GLU   102      52.457  56.517  33.324  1.00  0.00           H  
ATOM    976  CA  GLU   102      50.930  57.952  33.820  1.00  0.00           C  
ATOM    977  CB  GLU   102      50.419  57.863  32.363  1.00  0.00           C  
ATOM    978  CG  GLU   102      51.050  58.958  31.546  1.00  0.00           C  
ATOM    979  CD  GLU   102      52.437  58.535  30.991  1.00  0.00           C  
ATOM    980  OE1 GLU   102      52.472  57.781  29.927  1.00  0.00           O  
ATOM    981  OE2 GLU   102      53.382  59.325  31.225  1.00  0.00           O  
ATOM    982  C   GLU   102      49.861  57.490  34.885  1.00  0.00           C  
ATOM    983  O   GLU   102      49.522  56.304  35.171  1.00  0.00           O  
ATOM    984  N   THR   103      49.142  58.560  35.316  1.00  0.00           N  
ATOM    985  H   THR   103      49.097  59.428  34.823  1.00  0.00           H  
ATOM    986  CA  THR   103      48.194  58.513  36.451  1.00  0.00           C  
ATOM    987  CB  THR   103      48.422  59.619  37.530  1.00  0.00           C  
ATOM    988  OG1 THR   103      48.231  61.001  37.104  1.00  0.00           O  
ATOM    989  HG1 THR   103      48.890  61.508  37.660  1.00  0.00           H  
ATOM    990  CG2 THR   103      49.840  59.367  38.093  1.00  0.00           C  
ATOM    991  C   THR   103      46.674  58.295  36.139  1.00  0.00           C  
ATOM    992  O   THR   103      46.080  59.191  35.479  1.00  0.00           O  
ATOM    993  N   ARG   104      46.115  57.249  36.719  1.00  0.00           N  
ATOM    994  H   ARG   104      46.786  56.697  37.214  1.00  0.00           H  
ATOM    995  CA  ARG   104      44.656  56.999  36.805  1.00  0.00           C  
ATOM    996  CB  ARG   104      44.220  55.731  36.072  1.00  0.00           C  
ATOM    997  CG  ARG   104      44.218  55.896  34.587  1.00  0.00           C  
ATOM    998  CD  ARG   104      44.186  54.410  34.043  1.00  0.00           C  
ATOM    999  NE  ARG   104      44.482  54.472  32.596  1.00  0.00           N  
ATOM   1000  HE  ARG   104      44.674  55.359  32.178  1.00  0.00           H  
ATOM   1001  CZ  ARG   104      44.248  53.508  31.631  1.00  0.00           C  
ATOM   1002  NH1 ARG   104      43.639  52.306  31.906  1.00  0.00           N  
ATOM   1003 HH11 ARG   104      43.638  51.646  31.154  1.00  0.00           H  
ATOM   1004 HH12 ARG   104      42.992  52.278  32.667  1.00  0.00           H  
ATOM   1005  NH2 ARG   104      44.449  53.695  30.284  1.00  0.00           N  
ATOM   1006 HH21 ARG   104      44.357  52.985  29.586  1.00  0.00           H  
ATOM   1007 HH22 ARG   104      44.876  54.532  29.941  1.00  0.00           H  
ATOM   1008  C   ARG   104      44.069  56.991  38.226  1.00  0.00           C  
ATOM   1009  O   ARG   104      44.462  56.181  39.028  1.00  0.00           O  
ATOM   1010  N   LYS   105      43.027  57.832  38.459  1.00  0.00           N  
ATOM   1011  H   LYS   105      42.727  58.502  37.780  1.00  0.00           H  
ATOM   1012  CA  LYS   105      42.457  58.067  39.792  1.00  0.00           C  
ATOM   1013  CB  LYS   105      42.394  59.541  40.085  1.00  0.00           C  
ATOM   1014  CG  LYS   105      43.571  60.146  40.810  1.00  0.00           C  
ATOM   1015  CD  LYS   105      44.896  60.386  40.012  1.00  0.00           C  
ATOM   1016  CE  LYS   105      44.560  61.566  39.100  1.00  0.00           C  
ATOM   1017  NZ  LYS   105      44.271  62.877  39.741  1.00  0.00           N  
ATOM   1018  HZ1 LYS   105      44.787  63.594  39.272  1.00  0.00           H  
ATOM   1019  HZ2 LYS   105      44.531  62.902  40.706  1.00  0.00           H  
ATOM   1020  HZ3 LYS   105      43.296  63.096  39.696  1.00  0.00           H  
ATOM   1021  C   LYS   105      41.070  57.374  40.084  1.00  0.00           C  
ATOM   1022  O   LYS   105      40.144  58.084  40.481  1.00  0.00           O  
ATOM   1023  N   TYR   106      40.910  56.135  39.675  1.00  0.00           N  
ATOM   1024  H   TYR   106      41.726  55.642  39.375  1.00  0.00           H  
ATOM   1025  CA  TYR   106      39.711  55.272  39.795  1.00  0.00           C  
ATOM   1026  CB  TYR   106      40.154  53.815  39.518  1.00  0.00           C  
ATOM   1027  CG  TYR   106      40.401  53.481  38.057  1.00  0.00           C  
ATOM   1028  CD1 TYR   106      41.711  53.380  37.697  1.00  0.00           C  
ATOM   1029  HD1 TYR   106      42.408  53.279  38.528  1.00  0.00           H  
ATOM   1030  CD2 TYR   106      39.387  53.302  37.066  1.00  0.00           C  
ATOM   1031  HD2 TYR   106      38.330  53.415  37.305  1.00  0.00           H  
ATOM   1032  CE1 TYR   106      42.061  52.939  36.468  1.00  0.00           C  
ATOM   1033  HE1 TYR   106      43.069  52.587  36.248  1.00  0.00           H  
ATOM   1034  CE2 TYR   106      39.694  52.914  35.798  1.00  0.00           C  
ATOM   1035  HE2 TYR   106      38.992  52.272  35.267  1.00  0.00           H  
ATOM   1036  CZ  TYR   106      41.040  52.705  35.548  1.00  0.00           C  
ATOM   1037  OH  TYR   106      41.487  52.349  34.283  1.00  0.00           O  
ATOM   1038  HH  TYR   106      40.656  52.163  33.758  1.00  0.00           H  
ATOM   1039  C   TYR   106      39.190  55.405  41.296  1.00  0.00           C  
ATOM   1040  O   TYR   106      39.952  55.202  42.266  1.00  0.00           O  
ATOM   1041  N   LYS   107      37.877  55.471  41.461  1.00  0.00           N  
ATOM   1042  H   LYS   107      37.223  55.556  40.709  1.00  0.00           H  
ATOM   1043  CA  LYS   107      37.202  55.770  42.716  1.00  0.00           C  
ATOM   1044  CB  LYS   107      36.397  57.025  42.489  1.00  0.00           C  
ATOM   1045  CG  LYS   107      35.853  57.766  43.753  1.00  0.00           C  
ATOM   1046  CD  LYS   107      35.341  59.159  43.309  1.00  0.00           C  
ATOM   1047  CE  LYS   107      34.823  59.989  44.510  1.00  0.00           C  
ATOM   1048  NZ  LYS   107      35.953  60.298  45.370  1.00  0.00           N  
ATOM   1049  HZ1 LYS   107      36.865  60.026  45.063  1.00  0.00           H  
ATOM   1050  HZ2 LYS   107      35.841  60.064  46.335  1.00  0.00           H  
ATOM   1051  HZ3 LYS   107      35.996  61.285  45.216  1.00  0.00           H  
ATOM   1052  C   LYS   107      36.274  54.679  43.253  1.00  0.00           C  
ATOM   1053  O   LYS   107      35.307  54.241  42.545  1.00  0.00           O  
ATOM   1054  N   MET   108      36.336  54.429  44.550  1.00  0.00           N  
ATOM   1055  H   MET   108      37.127  54.743  45.075  1.00  0.00           H  
ATOM   1056  CA  MET   108      35.494  53.433  45.266  1.00  0.00           C  
ATOM   1057  CB  MET   108      36.064  53.070  46.654  1.00  0.00           C  
ATOM   1058  CG  MET   108      37.481  52.455  46.696  1.00  0.00           C  
ATOM   1059  SD  MET   108      37.299  50.760  46.129  1.00  0.00           S  
ATOM   1060  CE  MET   108      38.862  50.085  46.621  1.00  0.00           C  
ATOM   1061  C   MET   108      33.985  53.870  45.375  1.00  0.00           C  
ATOM   1062  O   MET   108      33.454  54.397  46.327  1.00  0.00           O  
ATOM   1063  N   THR   109      33.268  53.661  44.271  1.00  0.00           N  
ATOM   1064  H   THR   109      33.691  53.088  43.570  1.00  0.00           H  
ATOM   1065  CA  THR   109      31.758  53.848  44.162  1.00  0.00           C  
ATOM   1066  CB  THR   109      31.422  54.220  42.707  1.00  0.00           C  
ATOM   1067  OG1 THR   109      31.949  53.257  41.789  1.00  0.00           O  
ATOM   1068  HG1 THR   109      32.304  53.708  40.970  1.00  0.00           H  
ATOM   1069  CG2 THR   109      31.897  55.628  42.552  1.00  0.00           C  
ATOM   1070  C   THR   109      30.846  52.748  44.666  1.00  0.00           C  
ATOM   1071  O   THR   109      29.737  53.088  45.099  1.00  0.00           O  
ATOM   1072  N   SER   110      31.267  51.493  44.555  1.00  0.00           N  
ATOM   1073  H   SER   110      32.108  51.211  44.094  1.00  0.00           H  
ATOM   1074  CA  SER   110      30.465  50.394  45.066  1.00  0.00           C  
ATOM   1075  CB  SER   110      29.200  50.108  44.236  1.00  0.00           C  
ATOM   1076  OG  SER   110      28.425  49.033  44.710  1.00  0.00           O  
ATOM   1077  HG  SER   110      27.573  49.119  44.194  1.00  0.00           H  
ATOM   1078  C   SER   110      31.324  49.073  45.177  1.00  0.00           C  
ATOM   1079  O   SER   110      32.328  48.986  44.460  1.00  0.00           O  
ATOM   1080  N   ILE   111      30.983  48.329  46.284  1.00  0.00           N  
ATOM   1081  H   ILE   111      30.282  48.643  46.924  1.00  0.00           H  
ATOM   1082  CA  ILE   111      31.773  47.206  46.738  1.00  0.00           C  
ATOM   1083  CB  ILE   111      32.128  47.442  48.253  1.00  0.00           C  
ATOM   1084  CG1 ILE   111      33.076  48.671  48.474  1.00  0.00           C  
ATOM   1085  CG2 ILE   111      32.804  46.237  48.850  1.00  0.00           C  
ATOM   1086  CD  ILE   111      32.297  49.992  48.691  1.00  0.00           C  
ATOM   1087  C   ILE   111      30.850  45.956  46.690  1.00  0.00           C  
ATOM   1088  O   ILE   111      29.739  45.956  47.216  1.00  0.00           O  
ATOM   1089  N   ARG   112      31.361  44.835  46.120  1.00  0.00           N  
ATOM   1090  H   ARG   112      32.290  44.762  45.756  1.00  0.00           H  
ATOM   1091  CA  ARG   112      30.523  43.660  45.975  1.00  0.00           C  
ATOM   1092  CB  ARG   112      30.424  43.248  44.505  1.00  0.00           C  
ATOM   1093  CG  ARG   112      29.508  42.099  44.199  1.00  0.00           C  
ATOM   1094  CD  ARG   112      29.982  41.392  42.942  1.00  0.00           C  
ATOM   1095  NE  ARG   112      29.495  42.200  41.758  1.00  0.00           N  
ATOM   1096  HE  ARG   112      29.760  43.160  41.845  1.00  0.00           H  
ATOM   1097  CZ  ARG   112      28.584  41.749  40.921  1.00  0.00           C  
ATOM   1098  NH1 ARG   112      27.929  40.589  41.067  1.00  0.00           N  
ATOM   1099 HH11 ARG   112      27.221  40.386  40.392  1.00  0.00           H  
ATOM   1100 HH12 ARG   112      28.067  39.930  41.807  1.00  0.00           H  
ATOM   1101  NH2 ARG   112      28.624  42.399  39.758  1.00  0.00           N  
ATOM   1102 HH21 ARG   112      27.879  42.294  39.098  1.00  0.00           H  
ATOM   1103 HH22 ARG   112      29.426  42.955  39.540  1.00  0.00           H  
ATOM   1104  C   ARG   112      30.904  42.511  46.951  1.00  0.00           C  
ATOM   1105  O   ARG   112      32.072  42.123  47.042  1.00  0.00           O  
ATOM   1106  N   ASP   113      29.953  42.104  47.785  1.00  0.00           N  
ATOM   1107  H   ASP   113      29.010  42.429  47.721  1.00  0.00           H  
ATOM   1108  CA  ASP   113      30.226  41.060  48.815  1.00  0.00           C  
ATOM   1109  CB  ASP   113      29.660  41.607  50.090  1.00  0.00           C  
ATOM   1110  CG  ASP   113      29.813  40.757  51.325  1.00  0.00           C  
ATOM   1111  OD1 ASP   113      30.802  40.953  52.041  1.00  0.00           O  
ATOM   1112  OD2 ASP   113      28.944  39.948  51.637  1.00  0.00           O  
ATOM   1113  C   ASP   113      29.572  39.760  48.417  1.00  0.00           C  
ATOM   1114  O   ASP   113      28.362  39.584  48.502  1.00  0.00           O  
ATOM   1115  N   VAL   114      30.398  38.767  48.046  1.00  0.00           N  
ATOM   1116  H   VAL   114      31.378  38.918  48.172  1.00  0.00           H  
ATOM   1117  CA  VAL   114      30.062  37.440  47.452  1.00  0.00           C  
ATOM   1118  CB  VAL   114      29.818  37.517  45.914  1.00  0.00           C  
ATOM   1119  CG1 VAL   114      28.524  38.204  45.542  1.00  0.00           C  
ATOM   1120  CG2 VAL   114      30.960  38.117  45.157  1.00  0.00           C  
ATOM   1121  C   VAL   114      30.969  36.193  47.781  1.00  0.00           C  
ATOM   1122  O   VAL   114      32.119  36.337  48.131  1.00  0.00           O  
ATOM   1123  N   LYS   115      30.448  35.020  47.516  1.00  0.00           N  
ATOM   1124  H   LYS   115      29.480  34.861  47.325  1.00  0.00           H  
ATOM   1125  CA  LYS   115      31.145  33.710  47.511  1.00  0.00           C  
ATOM   1126  CB  LYS   115      30.623  32.890  48.713  1.00  0.00           C  
ATOM   1127  CG  LYS   115      31.112  33.355  50.048  1.00  0.00           C  
ATOM   1128  CD  LYS   115      30.622  32.403  51.227  1.00  0.00           C  
ATOM   1129  CE  LYS   115      29.161  32.396  51.627  1.00  0.00           C  
ATOM   1130  NZ  LYS   115      28.960  31.900  52.954  1.00  0.00           N  
ATOM   1131  HZ1 LYS   115      29.538  32.491  53.518  1.00  0.00           H  
ATOM   1132  HZ2 LYS   115      29.390  30.998  52.990  1.00  0.00           H  
ATOM   1133  HZ3 LYS   115      28.006  31.900  53.253  1.00  0.00           H  
ATOM   1134  C   LYS   115      30.812  33.040  46.197  1.00  0.00           C  
ATOM   1135  O   LYS   115      29.803  32.275  46.203  1.00  0.00           O  
ATOM   1136  N   PRO   116      31.458  33.358  45.030  1.00  0.00           N  
ATOM   1137  CA  PRO   116      31.014  32.965  43.635  1.00  0.00           C  
ATOM   1138  CB  PRO   116      31.943  33.788  42.670  1.00  0.00           C  
ATOM   1139  CG  PRO   116      33.167  34.042  43.569  1.00  0.00           C  
ATOM   1140  CD  PRO   116      32.728  34.138  45.017  1.00  0.00           C  
ATOM   1141  C   PRO   116      31.040  31.417  43.464  1.00  0.00           C  
ATOM   1142  O   PRO   116      31.960  30.844  44.066  1.00  0.00           O  
ATOM   1143  N   THR   117      30.597  31.053  42.239  1.00  0.00           N  
ATOM   1144  H   THR   117      30.166  31.702  41.612  1.00  0.00           H  
ATOM   1145  CA  THR   117      30.464  29.672  41.771  1.00  0.00           C  
ATOM   1146  CB  THR   117      29.318  28.856  42.512  1.00  0.00           C  
ATOM   1147  OG1 THR   117      28.110  29.542  42.896  1.00  0.00           O  
ATOM   1148  HG1 THR   117      27.961  29.332  43.863  1.00  0.00           H  
ATOM   1149  CG2 THR   117      29.923  28.127  43.736  1.00  0.00           C  
ATOM   1150  C   THR   117      30.132  29.523  40.265  1.00  0.00           C  
ATOM   1151  O   THR   117      30.938  28.868  39.573  1.00  0.00           O  
ATOM   1152  N   ASP   118      29.264  30.371  39.783  1.00  0.00           N  
ATOM   1153  H   ASP   118      28.678  30.898  40.400  1.00  0.00           H  
ATOM   1154  CA  ASP   118      28.903  30.247  38.341  1.00  0.00           C  
ATOM   1155  CB  ASP   118      27.459  29.775  38.322  1.00  0.00           C  
ATOM   1156  CG  ASP   118      26.809  28.999  37.210  1.00  0.00           C  
ATOM   1157  OD1 ASP   118      27.278  28.969  36.064  1.00  0.00           O  
ATOM   1158  OD2 ASP   118      25.635  28.626  37.456  1.00  0.00           O  
ATOM   1159  C   ASP   118      29.141  31.511  37.426  1.00  0.00           C  
ATOM   1160  O   ASP   118      30.188  32.188  37.623  1.00  0.00           O  
ATOM   1161  N   VAL   119      28.334  31.726  36.365  1.00  0.00           N  
ATOM   1162  H   VAL   119      27.811  30.918  36.093  1.00  0.00           H  
ATOM   1163  CA  VAL   119      28.284  32.967  35.593  1.00  0.00           C  
ATOM   1164  CB  VAL   119      27.858  32.735  34.100  1.00  0.00           C  
ATOM   1165  CG1 VAL   119      29.053  32.234  33.278  1.00  0.00           C  
ATOM   1166  CG2 VAL   119      26.668  31.781  33.971  1.00  0.00           C  
ATOM   1167  C   VAL   119      27.680  34.194  36.230  1.00  0.00           C  
ATOM   1168  O   VAL   119      26.704  34.180  36.966  1.00  0.00           O  
ATOM   1169  N   GLY   120      28.099  35.361  35.833  1.00  0.00           N  
ATOM   1170  H   GLY   120      28.795  35.471  35.122  1.00  0.00           H  
ATOM   1171  CA  GLY   120      27.461  36.611  36.252  1.00  0.00           C  
ATOM   1172  C   GLY   120      28.027  37.144  37.538  1.00  0.00           C  
ATOM   1173  O   GLY   120      27.318  37.631  38.416  1.00  0.00           O  
ATOM   1174  N   VAL   121      29.373  37.116  37.641  1.00  0.00           N  
ATOM   1175  H   VAL   121      29.980  36.869  36.886  1.00  0.00           H  
ATOM   1176  CA  VAL   121      30.106  37.642  38.851  1.00  0.00           C  
ATOM   1177  CB  VAL   121      31.171  36.565  39.336  1.00  0.00           C  
ATOM   1178  CG1 VAL   121      31.657  36.809  40.800  1.00  0.00           C  
ATOM   1179  CG2 VAL   121      30.536  35.169  39.389  1.00  0.00           C  
ATOM   1180  C   VAL   121      30.568  39.091  38.713  1.00  0.00           C  
ATOM   1181  O   VAL   121      30.534  39.771  39.739  1.00  0.00           O  
ATOM   1182  N   LEU   122      31.055  39.444  37.563  1.00  0.00           N  
ATOM   1183  H   LEU   122      31.341  38.676  36.991  1.00  0.00           H  
ATOM   1184  CA  LEU   122      31.513  40.855  37.260  1.00  0.00           C  
ATOM   1185  CB  LEU   122      32.984  40.842  36.807  1.00  0.00           C  
ATOM   1186  CG  LEU   122      33.935  40.426  37.882  1.00  0.00           C  
ATOM   1187  CD1 LEU   122      35.362  40.303  37.355  1.00  0.00           C  
ATOM   1188  CD2 LEU   122      33.901  41.423  38.997  1.00  0.00           C  
ATOM   1189  C   LEU   122      30.670  41.639  36.270  1.00  0.00           C  
ATOM   1190  O   LEU   122      30.773  42.861  36.092  1.00  0.00           O  
ATOM   1191  N   ASP   123      29.741  40.863  35.698  1.00  0.00           N  
ATOM   1192  H   ASP   123      29.742  39.882  35.893  1.00  0.00           H  
ATOM   1193  CA  ASP   123      28.646  41.282  34.888  1.00  0.00           C  
ATOM   1194  CB  ASP   123      28.069  40.017  34.281  1.00  0.00           C  
ATOM   1195  CG  ASP   123      27.517  40.239  32.823  1.00  0.00           C  
ATOM   1196  OD1 ASP   123      28.184  39.810  31.855  1.00  0.00           O  
ATOM   1197  OD2 ASP   123      26.592  41.087  32.603  1.00  0.00           O  
ATOM   1198  C   ASP   123      27.603  41.987  35.753  1.00  0.00           C  
ATOM   1199  O   ASP   123      27.498  41.773  36.973  1.00  0.00           O  
ATOM   1200  N   GLU   124      26.609  42.604  35.049  1.00  0.00           N  
ATOM   1201  H   GLU   124      26.520  42.327  34.092  1.00  0.00           H  
ATOM   1202  CA  GLU   124      25.633  43.479  35.698  1.00  0.00           C  
ATOM   1203  CB  GLU   124      26.312  44.779  36.156  1.00  0.00           C  
ATOM   1204  CG  GLU   124      26.083  45.223  37.574  1.00  0.00           C  
ATOM   1205  CD  GLU   124      24.688  45.760  37.856  1.00  0.00           C  
ATOM   1206  OE1 GLU   124      23.868  44.979  38.347  1.00  0.00           O  
ATOM   1207  OE2 GLU   124      24.577  47.023  37.810  1.00  0.00           O  
ATOM   1208  C   GLU   124      24.608  43.894  34.658  1.00  0.00           C  
ATOM   1209  O   GLU   124      24.974  43.940  33.494  1.00  0.00           O  
ATOM   1210  N   GLN   125      23.512  44.506  35.184  1.00  0.00           N  
ATOM   1211  H   GLN   125      23.331  44.591  36.164  1.00  0.00           H  
ATOM   1212  CA  GLN   125      22.337  44.981  34.417  1.00  0.00           C  
ATOM   1213  CB  GLN   125      21.160  45.316  35.353  1.00  0.00           C  
ATOM   1214  CG  GLN   125      20.433  43.988  35.621  1.00  0.00           C  
ATOM   1215  CD  GLN   125      19.619  44.216  36.879  1.00  0.00           C  
ATOM   1216  OE1 GLN   125      20.234  44.658  37.903  1.00  0.00           O  
ATOM   1217  NE2 GLN   125      18.361  43.905  36.988  1.00  0.00           N  
ATOM   1218 HE21 GLN   125      18.055  44.177  37.900  1.00  0.00           H  
ATOM   1219 HE22 GLN   125      17.761  43.511  36.291  1.00  0.00           H  
ATOM   1220  C   GLN   125      22.534  46.007  33.284  1.00  0.00           C  
ATOM   1221  O   GLN   125      21.655  46.125  32.411  1.00  0.00           O  
ATOM   1222  N   LYS   126      23.582  46.853  33.434  1.00  0.00           N  
ATOM   1223  H   LYS   126      24.100  46.974  34.280  1.00  0.00           H  
ATOM   1224  CA  LYS   126      23.954  47.792  32.365  1.00  0.00           C  
ATOM   1225  CB  LYS   126      24.069  49.167  32.960  1.00  0.00           C  
ATOM   1226  CG  LYS   126      22.774  49.943  33.100  1.00  0.00           C  
ATOM   1227  CD  LYS   126      21.987  50.336  31.781  1.00  0.00           C  
ATOM   1228  CE  LYS   126      20.794  51.302  32.058  1.00  0.00           C  
ATOM   1229  NZ  LYS   126      19.899  51.697  30.927  1.00  0.00           N  
ATOM   1230  HZ1 LYS   126      19.012  51.943  31.318  1.00  0.00           H  
ATOM   1231  HZ2 LYS   126      19.748  50.896  30.348  1.00  0.00           H  
ATOM   1232  HZ3 LYS   126      20.284  52.491  30.458  1.00  0.00           H  
ATOM   1233  C   LYS   126      25.300  47.500  31.620  1.00  0.00           C  
ATOM   1234  O   LYS   126      25.278  47.579  30.414  1.00  0.00           O  
ATOM   1235  N   GLY   127      26.457  47.349  32.315  1.00  0.00           N  
ATOM   1236  H   GLY   127      26.602  47.621  33.267  1.00  0.00           H  
ATOM   1237  CA  GLY   127      27.745  47.060  31.648  1.00  0.00           C  
ATOM   1238  C   GLY   127      28.967  47.633  32.427  1.00  0.00           C  
ATOM   1239  O   GLY   127      28.830  48.576  33.239  1.00  0.00           O  
ATOM   1240  N   LYS   128      30.033  46.929  32.366  1.00  0.00           N  
ATOM   1241  H   LYS   128      29.982  45.967  32.097  1.00  0.00           H  
ATOM   1242  CA  LYS   128      31.321  47.307  32.936  1.00  0.00           C  
ATOM   1243  CB  LYS   128      32.410  46.225  32.609  1.00  0.00           C  
ATOM   1244  CG  LYS   128      31.971  44.837  33.013  1.00  0.00           C  
ATOM   1245  CD  LYS   128      32.908  43.786  32.625  1.00  0.00           C  
ATOM   1246  CE  LYS   128      32.313  42.410  32.848  1.00  0.00           C  
ATOM   1247  NZ  LYS   128      33.049  41.245  32.268  1.00  0.00           N  
ATOM   1248  HZ1 LYS   128      33.943  41.160  32.708  1.00  0.00           H  
ATOM   1249  HZ2 LYS   128      33.135  41.360  31.278  1.00  0.00           H  
ATOM   1250  HZ3 LYS   128      32.579  40.366  32.342  1.00  0.00           H  
ATOM   1251  C   LYS   128      31.816  48.713  32.582  1.00  0.00           C  
ATOM   1252  O   LYS   128      31.987  49.063  31.401  1.00  0.00           O  
ATOM   1253  N   ASP   129      31.793  49.602  33.583  1.00  0.00           N  
ATOM   1254  H   ASP   129      31.272  49.273  34.370  1.00  0.00           H  
ATOM   1255  CA  ASP   129      32.324  50.964  33.557  1.00  0.00           C  
ATOM   1256  CB  ASP   129      32.075  51.563  34.971  1.00  0.00           C  
ATOM   1257  CG  ASP   129      30.641  52.077  34.976  1.00  0.00           C  
ATOM   1258  OD1 ASP   129      29.804  51.343  35.567  1.00  0.00           O  
ATOM   1259  OD2 ASP   129      30.340  53.169  34.427  1.00  0.00           O  
ATOM   1260  C   ASP   129      33.819  51.109  33.287  1.00  0.00           C  
ATOM   1261  O   ASP   129      34.427  50.104  33.076  1.00  0.00           O  
ATOM   1262  N   LYS   130      34.321  52.327  33.178  1.00  0.00           N  
ATOM   1263  H   LYS   130      33.784  53.161  33.050  1.00  0.00           H  
ATOM   1264  CA  LYS   130      35.803  52.495  33.160  1.00  0.00           C  
ATOM   1265  CB  LYS   130      36.225  53.843  32.578  1.00  0.00           C  
ATOM   1266  CG  LYS   130      35.560  54.186  31.212  1.00  0.00           C  
ATOM   1267  CD  LYS   130      36.120  55.350  30.405  1.00  0.00           C  
ATOM   1268  CE  LYS   130      37.660  55.447  30.345  1.00  0.00           C  
ATOM   1269  NZ  LYS   130      38.211  56.556  29.560  1.00  0.00           N  
ATOM   1270  HZ1 LYS   130      38.248  56.389  28.574  1.00  0.00           H  
ATOM   1271  HZ2 LYS   130      39.164  56.762  29.783  1.00  0.00           H  
ATOM   1272  HZ3 LYS   130      37.546  57.296  29.650  1.00  0.00           H  
ATOM   1273  C   LYS   130      36.288  52.185  34.590  1.00  0.00           C  
ATOM   1274  O   LYS   130      36.302  53.104  35.433  1.00  0.00           O  
ATOM   1275  N   GLN   131      36.555  50.884  34.754  1.00  0.00           N  
ATOM   1276  H   GLN   131      36.800  50.313  33.971  1.00  0.00           H  
ATOM   1277  CA  GLN   131      36.575  50.216  36.111  1.00  0.00           C  
ATOM   1278  CB  GLN   131      35.295  49.563  36.460  1.00  0.00           C  
ATOM   1279  CG  GLN   131      35.054  48.227  35.700  1.00  0.00           C  
ATOM   1280  CD  GLN   131      33.734  47.545  36.120  1.00  0.00           C  
ATOM   1281  OE1 GLN   131      32.679  48.183  36.317  1.00  0.00           O  
ATOM   1282  NE2 GLN   131      33.829  46.160  36.145  1.00  0.00           N  
ATOM   1283 HE21 GLN   131      32.918  45.828  36.390  1.00  0.00           H  
ATOM   1284 HE22 GLN   131      34.556  45.572  35.792  1.00  0.00           H  
ATOM   1285  C   GLN   131      37.859  49.397  36.367  1.00  0.00           C  
ATOM   1286  O   GLN   131      38.481  48.791  35.446  1.00  0.00           O  
ATOM   1287  N   LEU   132      38.409  49.510  37.582  1.00  0.00           N  
ATOM   1288  H   LEU   132      38.200  50.339  38.102  1.00  0.00           H  
ATOM   1289  CA  LEU   132      39.438  48.618  38.110  1.00  0.00           C  
ATOM   1290  CB  LEU   132      40.449  49.509  38.827  1.00  0.00           C  
ATOM   1291  CG  LEU   132      41.804  48.806  39.143  1.00  0.00           C  
ATOM   1292  CD1 LEU   132      42.805  48.903  37.962  1.00  0.00           C  
ATOM   1293  CD2 LEU   132      42.448  49.462  40.358  1.00  0.00           C  
ATOM   1294  C   LEU   132      38.696  47.649  39.056  1.00  0.00           C  
ATOM   1295  O   LEU   132      38.372  47.942  40.263  1.00  0.00           O  
ATOM   1296  N   THR   133      38.558  46.371  38.592  1.00  0.00           N  
ATOM   1297  H   THR   133      39.086  45.976  37.841  1.00  0.00           H  
ATOM   1298  CA  THR   133      37.893  45.367  39.486  1.00  0.00           C  
ATOM   1299  CB  THR   133      37.015  44.280  38.851  1.00  0.00           C  
ATOM   1300  OG1 THR   133      37.529  43.851  37.612  1.00  0.00           O  
ATOM   1301  HG1 THR   133      37.088  44.418  36.916  1.00  0.00           H  
ATOM   1302  CG2 THR   133      35.578  44.741  38.737  1.00  0.00           C  
ATOM   1303  C   THR   133      38.912  44.729  40.509  1.00  0.00           C  
ATOM   1304  O   THR   133      39.900  44.098  40.067  1.00  0.00           O  
ATOM   1305  N   LEU   134      38.983  45.384  41.653  1.00  0.00           N  
ATOM   1306  H   LEU   134      38.391  46.124  41.974  1.00  0.00           H  
ATOM   1307  CA  LEU   134      39.866  44.843  42.704  1.00  0.00           C  
ATOM   1308  CB  LEU   134      40.138  45.927  43.720  1.00  0.00           C  
ATOM   1309  CG  LEU   134      41.019  47.102  43.256  1.00  0.00           C  
ATOM   1310  CD1 LEU   134      41.201  48.193  44.323  1.00  0.00           C  
ATOM   1311  CD2 LEU   134      42.391  46.670  42.772  1.00  0.00           C  
ATOM   1312  C   LEU   134      39.250  43.626  43.448  1.00  0.00           C  
ATOM   1313  O   LEU   134      38.443  43.845  44.355  1.00  0.00           O  
ATOM   1314  N   ILE   135      39.454  42.499  42.804  1.00  0.00           N  
ATOM   1315  H   ILE   135      40.266  42.453  42.221  1.00  0.00           H  
ATOM   1316  CA  ILE   135      38.905  41.199  43.413  1.00  0.00           C  
ATOM   1317  CB  ILE   135      38.805  40.063  42.384  1.00  0.00           C  
ATOM   1318  CG1 ILE   135      37.920  40.508  41.156  1.00  0.00           C  
ATOM   1319  CG2 ILE   135      38.361  38.727  43.002  1.00  0.00           C  
ATOM   1320  CD  ILE   135      38.129  39.857  39.826  1.00  0.00           C  
ATOM   1321  C   ILE   135      39.837  40.753  44.623  1.00  0.00           C  
ATOM   1322  O   ILE   135      40.721  39.887  44.432  1.00  0.00           O  
ATOM   1323  N   THR   136      39.398  41.033  45.864  1.00  0.00           N  
ATOM   1324  H   THR   136      38.597  41.616  46.005  1.00  0.00           H  
ATOM   1325  CA  THR   136      40.097  40.619  47.102  1.00  0.00           C  
ATOM   1326  CB  THR   136      40.089  41.660  48.215  1.00  0.00           C  
ATOM   1327  OG1 THR   136      38.823  41.952  48.793  1.00  0.00           O  
ATOM   1328  HG1 THR   136      37.999  42.171  48.270  1.00  0.00           H  
ATOM   1329  CG2 THR   136      40.722  43.057  47.838  1.00  0.00           C  
ATOM   1330  C   THR   136      39.680  39.253  47.624  1.00  0.00           C  
ATOM   1331  O   THR   136      38.503  39.165  47.983  1.00  0.00           O  
ATOM   1332  N   CYS   137      40.684  38.346  47.831  1.00  0.00           N  
ATOM   1333  H   CYS   137      41.532  38.331  47.300  1.00  0.00           H  
ATOM   1334  CA  CYS   137      40.474  37.064  48.589  1.00  0.00           C  
ATOM   1335  CB  CYS   137      41.633  36.047  48.530  1.00  0.00           C  
ATOM   1336  SG  CYS   137      41.812  35.421  46.850  1.00  0.00           S  
ATOM   1337  C   CYS   137      40.291  37.439  50.048  1.00  0.00           C  
ATOM   1338  O   CYS   137      41.238  37.848  50.783  1.00  0.00           O  
ATOM   1339  N   ASP   138      39.161  37.070  50.541  1.00  0.00           N  
ATOM   1340  H   ASP   138      38.606  36.529  49.909  1.00  0.00           H  
ATOM   1341  CA  ASP   138      38.641  37.217  51.925  1.00  0.00           C  
ATOM   1342  CB  ASP   138      37.655  38.344  51.963  1.00  0.00           C  
ATOM   1343  CG  ASP   138      37.143  38.765  53.329  1.00  0.00           C  
ATOM   1344  OD1 ASP   138      37.884  38.729  54.280  1.00  0.00           O  
ATOM   1345  OD2 ASP   138      35.973  39.151  53.325  1.00  0.00           O  
ATOM   1346  C   ASP   138      38.055  35.922  52.506  1.00  0.00           C  
ATOM   1347  O   ASP   138      38.114  34.887  51.766  1.00  0.00           O  
ATOM   1348  N   ASP   139      37.829  35.891  53.816  1.00  0.00           N  
ATOM   1349  H   ASP   139      37.863  36.796  54.241  1.00  0.00           H  
ATOM   1350  CA  ASP   139      37.487  34.721  54.680  1.00  0.00           C  
ATOM   1351  CB  ASP   139      35.979  34.456  54.691  1.00  0.00           C  
ATOM   1352  CG  ASP   139      35.231  35.289  55.721  1.00  0.00           C  
ATOM   1353  OD1 ASP   139      35.823  35.760  56.756  1.00  0.00           O  
ATOM   1354  OD2 ASP   139      34.016  35.369  55.677  1.00  0.00           O  
ATOM   1355  C   ASP   139      38.163  33.409  54.437  1.00  0.00           C  
ATOM   1356  O   ASP   139      37.916  32.643  53.525  1.00  0.00           O  
ATOM   1357  N   TYR   140      39.322  33.277  55.107  1.00  0.00           N  
ATOM   1358  H   TYR   140      39.785  33.992  55.632  1.00  0.00           H  
ATOM   1359  CA  TYR   140      40.246  32.141  54.907  1.00  0.00           C  
ATOM   1360  CB  TYR   140      41.688  32.619  55.075  1.00  0.00           C  
ATOM   1361  CG  TYR   140      42.810  31.641  55.112  1.00  0.00           C  
ATOM   1362  CD1 TYR   140      43.296  31.204  56.367  1.00  0.00           C  
ATOM   1363  HD1 TYR   140      43.120  31.750  57.294  1.00  0.00           H  
ATOM   1364  CD2 TYR   140      43.641  31.427  53.989  1.00  0.00           C  
ATOM   1365  HD2 TYR   140      43.317  31.911  53.068  1.00  0.00           H  
ATOM   1366  CE1 TYR   140      44.513  30.434  56.476  1.00  0.00           C  
ATOM   1367  HE1 TYR   140      44.599  29.862  57.400  1.00  0.00           H  
ATOM   1368  CE2 TYR   140      44.906  30.787  54.149  1.00  0.00           C  
ATOM   1369  HE2 TYR   140      45.499  30.556  53.264  1.00  0.00           H  
ATOM   1370  CZ  TYR   140      45.382  30.251  55.385  1.00  0.00           C  
ATOM   1371  OH  TYR   140      46.704  29.852  55.504  1.00  0.00           O  
ATOM   1372  HH  TYR   140      47.039  29.544  54.613  1.00  0.00           H  
ATOM   1373  C   TYR   140      39.958  30.920  55.781  1.00  0.00           C  
ATOM   1374  O   TYR   140      40.374  30.876  56.940  1.00  0.00           O  
ATOM   1375  N   ASN   141      39.015  30.066  55.308  1.00  0.00           N  
ATOM   1376  H   ASN   141      38.676  30.173  54.373  1.00  0.00           H  
ATOM   1377  CA  ASN   141      38.439  28.988  56.131  1.00  0.00           C  
ATOM   1378  CB  ASN   141      36.924  29.085  56.219  1.00  0.00           C  
ATOM   1379  CG  ASN   141      36.262  30.377  56.787  1.00  0.00           C  
ATOM   1380  OD1 ASN   141      36.673  30.971  57.811  1.00  0.00           O  
ATOM   1381  ND2 ASN   141      35.271  30.846  56.055  1.00  0.00           N  
ATOM   1382 HD21 ASN   141      34.903  31.751  56.271  1.00  0.00           H  
ATOM   1383 HD22 ASN   141      35.047  30.392  55.192  1.00  0.00           H  
ATOM   1384  C   ASN   141      38.999  27.551  55.888  1.00  0.00           C  
ATOM   1385  O   ASN   141      40.064  27.491  55.237  1.00  0.00           O  
ATOM   1386  N   GLU   142      38.591  26.666  56.843  1.00  0.00           N  
ATOM   1387  H   GLU   142      38.213  26.913  57.735  1.00  0.00           H  
ATOM   1388  CA  GLU   142      38.993  25.230  56.783  1.00  0.00           C  
ATOM   1389  CB  GLU   142      38.870  24.619  55.381  1.00  0.00           C  
ATOM   1390  CG  GLU   142      38.158  23.242  55.229  1.00  0.00           C  
ATOM   1391  CD  GLU   142      39.007  22.024  55.661  1.00  0.00           C  
ATOM   1392  OE1 GLU   142      38.792  21.545  56.817  1.00  0.00           O  
ATOM   1393  OE2 GLU   142      39.860  21.646  54.837  1.00  0.00           O  
ATOM   1394  C   GLU   142      40.396  24.892  57.292  1.00  0.00           C  
ATOM   1395  O   GLU   142      41.290  25.755  57.158  1.00  0.00           O  
ATOM   1396  N   LYS   143      40.595  23.611  57.655  1.00  0.00           N  
ATOM   1397  H   LYS   143      39.806  23.046  57.896  1.00  0.00           H  
ATOM   1398  CA  LYS   143      41.960  23.100  58.047  1.00  0.00           C  
ATOM   1399  CB  LYS   143      41.833  21.729  58.700  1.00  0.00           C  
ATOM   1400  CG  LYS   143      40.937  21.629  59.894  1.00  0.00           C  
ATOM   1401  CD  LYS   143      40.585  20.173  60.253  1.00  0.00           C  
ATOM   1402  CE  LYS   143      39.490  19.622  59.296  1.00  0.00           C  
ATOM   1403  NZ  LYS   143      38.854  18.402  59.827  1.00  0.00           N  
ATOM   1404  HZ1 LYS   143      38.031  18.092  59.351  1.00  0.00           H  
ATOM   1405  HZ2 LYS   143      38.676  18.504  60.806  1.00  0.00           H  
ATOM   1406  HZ3 LYS   143      39.507  17.651  59.735  1.00  0.00           H  
ATOM   1407  C   LYS   143      42.891  23.029  56.778  1.00  0.00           C  
ATOM   1408  O   LYS   143      44.132  22.970  56.890  1.00  0.00           O  
ATOM   1409  N   THR   144      42.335  22.904  55.587  1.00  0.00           N  
ATOM   1410  H   THR   144      41.468  22.422  55.455  1.00  0.00           H  
ATOM   1411  CA  THR   144      43.098  23.215  54.360  1.00  0.00           C  
ATOM   1412  CB  THR   144      42.526  22.726  53.069  1.00  0.00           C  
ATOM   1413  OG1 THR   144      41.077  23.037  52.993  1.00  0.00           O  
ATOM   1414  HG1 THR   144      40.560  22.733  53.793  1.00  0.00           H  
ATOM   1415  CG2 THR   144      42.616  21.263  52.836  1.00  0.00           C  
ATOM   1416  C   THR   144      43.479  24.714  54.157  1.00  0.00           C  
ATOM   1417  O   THR   144      44.164  25.051  53.212  1.00  0.00           O  
ATOM   1418  N   GLY   145      42.955  25.667  54.923  1.00  0.00           N  
ATOM   1419  H   GLY   145      42.314  25.564  55.683  1.00  0.00           H  
ATOM   1420  CA  GLY   145      43.263  27.092  54.717  1.00  0.00           C  
ATOM   1421  C   GLY   145      42.843  27.667  53.320  1.00  0.00           C  
ATOM   1422  O   GLY   145      43.713  28.074  52.536  1.00  0.00           O  
ATOM   1423  N   VAL   146      41.517  27.671  52.978  1.00  0.00           N  
ATOM   1424  H   VAL   146      40.869  27.512  53.723  1.00  0.00           H  
ATOM   1425  CA  VAL   146      40.928  28.052  51.700  1.00  0.00           C  
ATOM   1426  CB  VAL   146      40.150  26.871  51.050  1.00  0.00           C  
ATOM   1427  CG1 VAL   146      41.225  25.902  50.536  1.00  0.00           C  
ATOM   1428  CG2 VAL   146      38.927  26.404  51.788  1.00  0.00           C  
ATOM   1429  C   VAL   146      40.076  29.303  51.662  1.00  0.00           C  
ATOM   1430  O   VAL   146      39.136  29.551  52.432  1.00  0.00           O  
ATOM   1431  N   TRP   147      40.462  30.184  50.769  1.00  0.00           N  
ATOM   1432  H   TRP   147      41.398  30.105  50.427  1.00  0.00           H  
ATOM   1433  CA  TRP   147      39.866  31.519  50.483  1.00  0.00           C  
ATOM   1434  CB  TRP   147      40.786  32.256  49.452  1.00  0.00           C  
ATOM   1435  CG  TRP   147      42.230  32.562  49.940  1.00  0.00           C  
ATOM   1436  CD1 TRP   147      43.376  32.011  49.549  1.00  0.00           C  
ATOM   1437  HD1 TRP   147      43.533  31.137  48.917  1.00  0.00           H  
ATOM   1438  CD2 TRP   147      42.526  33.593  50.829  1.00  0.00           C  
ATOM   1439  NE1 TRP   147      44.404  32.644  50.209  1.00  0.00           N  
ATOM   1440  HE1 TRP   147      45.359  32.361  50.300  1.00  0.00           H  
ATOM   1441  CE2 TRP   147      43.867  33.623  50.969  1.00  0.00           C  
ATOM   1442  CE3 TRP   147      41.677  34.377  51.590  1.00  0.00           C  
ATOM   1443  HE3 TRP   147      40.602  34.319  51.417  1.00  0.00           H  
ATOM   1444  CZ2 TRP   147      44.428  34.419  52.004  1.00  0.00           C  
ATOM   1445  HZ2 TRP   147      45.484  34.565  52.230  1.00  0.00           H  
ATOM   1446  CZ3 TRP   147      42.192  35.177  52.622  1.00  0.00           C  
ATOM   1447  HZ3 TRP   147      41.593  36.027  52.950  1.00  0.00           H  
ATOM   1448  CH2 TRP   147      43.581  35.167  52.789  1.00  0.00           C  
ATOM   1449  HH2 TRP   147      44.058  35.636  53.649  1.00  0.00           H  
ATOM   1450  C   TRP   147      38.386  31.485  49.976  1.00  0.00           C  
ATOM   1451  O   TRP   147      38.049  31.495  48.773  1.00  0.00           O  
ATOM   1452  N   GLU   148      37.506  31.573  51.011  1.00  0.00           N  
ATOM   1453  H   GLU   148      37.720  31.783  51.965  1.00  0.00           H  
ATOM   1454  CA  GLU   148      36.041  31.305  50.861  1.00  0.00           C  
ATOM   1455  CB  GLU   148      35.356  30.940  52.157  1.00  0.00           C  
ATOM   1456  CG  GLU   148      33.957  30.367  51.971  1.00  0.00           C  
ATOM   1457  CD  GLU   148      33.404  29.995  53.382  1.00  0.00           C  
ATOM   1458  OE1 GLU   148      32.709  30.815  54.027  1.00  0.00           O  
ATOM   1459  OE2 GLU   148      34.036  29.116  53.999  1.00  0.00           O  
ATOM   1460  C   GLU   148      35.244  32.432  50.134  1.00  0.00           C  
ATOM   1461  O   GLU   148      34.284  32.042  49.434  1.00  0.00           O  
ATOM   1462  N   LYS   149      35.657  33.694  50.415  1.00  0.00           N  
ATOM   1463  H   LYS   149      36.411  33.857  51.051  1.00  0.00           H  
ATOM   1464  CA  LYS   149      35.053  34.860  49.789  1.00  0.00           C  
ATOM   1465  CB  LYS   149      34.983  35.944  50.884  1.00  0.00           C  
ATOM   1466  CG  LYS   149      33.702  35.725  51.712  1.00  0.00           C  
ATOM   1467  CD  LYS   149      33.469  36.965  52.604  1.00  0.00           C  
ATOM   1468  CE  LYS   149      32.138  36.880  53.300  1.00  0.00           C  
ATOM   1469  NZ  LYS   149      32.123  37.625  54.549  1.00  0.00           N  
ATOM   1470  HZ1 LYS   149      31.258  37.519  55.039  1.00  0.00           H  
ATOM   1471  HZ2 LYS   149      32.152  38.609  54.377  1.00  0.00           H  
ATOM   1472  HZ3 LYS   149      32.859  37.445  55.202  1.00  0.00           H  
ATOM   1473  C   LYS   149      35.854  35.464  48.607  1.00  0.00           C  
ATOM   1474  O   LYS   149      37.087  35.508  48.632  1.00  0.00           O  
ATOM   1475  N   ARG   150      35.102  36.191  47.786  1.00  0.00           N  
ATOM   1476  H   ARG   150      34.139  36.003  47.591  1.00  0.00           H  
ATOM   1477  CA  ARG   150      35.762  37.174  46.861  1.00  0.00           C  
ATOM   1478  CB  ARG   150      35.673  36.673  45.419  1.00  0.00           C  
ATOM   1479  CG  ARG   150      36.449  35.407  45.011  1.00  0.00           C  
ATOM   1480  CD  ARG   150      37.942  35.676  45.294  1.00  0.00           C  
ATOM   1481  NE  ARG   150      38.829  34.600  45.054  1.00  0.00           N  
ATOM   1482  HE  ARG   150      39.316  34.607  44.181  1.00  0.00           H  
ATOM   1483  CZ  ARG   150      39.138  33.685  46.003  1.00  0.00           C  
ATOM   1484  NH1 ARG   150      38.569  33.697  47.203  1.00  0.00           N  
ATOM   1485 HH11 ARG   150      38.784  32.935  47.814  1.00  0.00           H  
ATOM   1486 HH12 ARG   150      38.228  34.544  47.610  1.00  0.00           H  
ATOM   1487  NH2 ARG   150      40.163  32.833  45.785  1.00  0.00           N  
ATOM   1488 HH21 ARG   150      40.307  32.043  46.382  1.00  0.00           H  
ATOM   1489 HH22 ARG   150      40.984  33.249  45.394  1.00  0.00           H  
ATOM   1490  C   ARG   150      34.988  38.514  47.052  1.00  0.00           C  
ATOM   1491  O   ARG   150      33.930  38.794  46.522  1.00  0.00           O  
ATOM   1492  N   LYS   151      35.626  39.366  47.776  1.00  0.00           N  
ATOM   1493  H   LYS   151      36.610  39.260  47.913  1.00  0.00           H  
ATOM   1494  CA  LYS   151      35.175  40.725  48.008  1.00  0.00           C  
ATOM   1495  CB  LYS   151      35.486  41.204  49.439  1.00  0.00           C  
ATOM   1496  CG  LYS   151      34.733  42.503  49.757  1.00  0.00           C  
ATOM   1497  CD  LYS   151      34.698  42.909  51.288  1.00  0.00           C  
ATOM   1498  CE  LYS   151      34.031  41.772  52.016  1.00  0.00           C  
ATOM   1499  NZ  LYS   151      33.849  42.006  53.417  1.00  0.00           N  
ATOM   1500  HZ1 LYS   151      33.522  41.127  53.764  1.00  0.00           H  
ATOM   1501  HZ2 LYS   151      33.087  42.653  53.417  1.00  0.00           H  
ATOM   1502  HZ3 LYS   151      34.653  42.430  53.834  1.00  0.00           H  
ATOM   1503  C   LYS   151      35.707  41.745  46.969  1.00  0.00           C  
ATOM   1504  O   LYS   151      36.857  42.167  46.983  1.00  0.00           O  
ATOM   1505  N   ILE   152      34.861  42.022  46.014  1.00  0.00           N  
ATOM   1506  H   ILE   152      33.905  41.738  46.091  1.00  0.00           H  
ATOM   1507  CA  ILE   152      35.199  42.682  44.695  1.00  0.00           C  
ATOM   1508  CB  ILE   152      34.471  41.976  43.469  1.00  0.00           C  
ATOM   1509  CG1 ILE   152      34.786  40.482  43.453  1.00  0.00           C  
ATOM   1510  CG2 ILE   152      34.834  42.738  42.218  1.00  0.00           C  
ATOM   1511  CD  ILE   152      33.718  39.822  42.560  1.00  0.00           C  
ATOM   1512  C   ILE   152      34.852  44.242  44.863  1.00  0.00           C  
ATOM   1513  O   ILE   152      33.719  44.642  44.603  1.00  0.00           O  
ATOM   1514  N   PHE   153      35.985  44.923  45.037  1.00  0.00           N  
ATOM   1515  H   PHE   153      36.868  44.470  45.163  1.00  0.00           H  
ATOM   1516  CA  PHE   153      36.020  46.465  44.908  1.00  0.00           C  
ATOM   1517  CB  PHE   153      37.172  47.161  45.618  1.00  0.00           C  
ATOM   1518  CG  PHE   153      37.215  46.897  47.192  1.00  0.00           C  
ATOM   1519  CD1 PHE   153      37.944  45.851  47.667  1.00  0.00           C  
ATOM   1520  HD1 PHE   153      38.552  45.298  46.950  1.00  0.00           H  
ATOM   1521  CD2 PHE   153      36.425  47.680  48.040  1.00  0.00           C  
ATOM   1522  HD2 PHE   153      35.797  48.493  47.676  1.00  0.00           H  
ATOM   1523  CE1 PHE   153      37.993  45.469  48.978  1.00  0.00           C  
ATOM   1524  HE1 PHE   153      38.837  44.828  49.231  1.00  0.00           H  
ATOM   1525  CE2 PHE   153      36.462  47.328  49.405  1.00  0.00           C  
ATOM   1526  HE2 PHE   153      35.953  47.932  50.157  1.00  0.00           H  
ATOM   1527  CZ  PHE   153      37.167  46.165  49.826  1.00  0.00           C  
ATOM   1528  HZ  PHE   153      36.883  45.734  50.786  1.00  0.00           H  
ATOM   1529  C   PHE   153      36.011  46.942  43.471  1.00  0.00           C  
ATOM   1530  O   PHE   153      36.928  46.873  42.652  1.00  0.00           O  
ATOM   1531  N   VAL   154      34.844  47.521  43.200  1.00  0.00           N  
ATOM   1532  H   VAL   154      34.305  48.123  43.789  1.00  0.00           H  
ATOM   1533  CA  VAL   154      34.594  47.967  41.846  1.00  0.00           C  
ATOM   1534  CB  VAL   154      33.185  47.618  41.298  1.00  0.00           C  
ATOM   1535  CG1 VAL   154      33.201  47.649  39.753  1.00  0.00           C  
ATOM   1536  CG2 VAL   154      32.878  46.182  41.738  1.00  0.00           C  
ATOM   1537  C   VAL   154      34.911  49.426  41.739  1.00  0.00           C  
ATOM   1538  O   VAL   154      33.955  50.173  41.927  1.00  0.00           O  
ATOM   1539  N   ALA   155      36.184  49.825  41.513  1.00  0.00           N  
ATOM   1540  H   ALA   155      36.971  49.234  41.689  1.00  0.00           H  
ATOM   1541  CA  ALA   155      36.571  51.280  41.524  1.00  0.00           C  
ATOM   1542  CB  ALA   155      37.999  51.472  42.049  1.00  0.00           C  
ATOM   1543  C   ALA   155      36.439  51.918  40.134  1.00  0.00           C  
ATOM   1544  O   ALA   155      37.235  51.828  39.196  1.00  0.00           O  
ATOM   1545  N   THR   156      35.427  52.756  39.937  1.00  0.00           N  
ATOM   1546  H   THR   156      34.851  52.919  40.738  1.00  0.00           H  
ATOM   1547  CA  THR   156      35.188  53.402  38.719  1.00  0.00           C  
ATOM   1548  CB  THR   156      33.702  53.638  38.565  1.00  0.00           C  
ATOM   1549  OG1 THR   156      33.166  54.299  39.682  1.00  0.00           O  
ATOM   1550  HG1 THR   156      33.655  55.146  39.893  1.00  0.00           H  
ATOM   1551  CG2 THR   156      32.891  52.364  38.222  1.00  0.00           C  
ATOM   1552  C   THR   156      35.974  54.656  38.421  1.00  0.00           C  
ATOM   1553  O   THR   156      36.342  55.334  39.398  1.00  0.00           O  
ATOM   1554  N   GLU   157      36.228  55.019  37.154  1.00  0.00           N  
ATOM   1555  H   GLU   157      36.394  54.330  36.448  1.00  0.00           H  
ATOM   1556  CA  GLU   157      36.930  56.347  36.784  1.00  0.00           C  
ATOM   1557  CB  GLU   157      37.231  56.379  35.264  1.00  0.00           C  
ATOM   1558  CG  GLU   157      38.102  57.608  34.874  1.00  0.00           C  
ATOM   1559  CD  GLU   157      38.331  57.670  33.356  1.00  0.00           C  
ATOM   1560  OE1 GLU   157      37.769  58.649  32.807  1.00  0.00           O  
ATOM   1561  OE2 GLU   157      39.235  57.119  32.787  1.00  0.00           O  
ATOM   1562  C   GLU   157      36.253  57.613  37.276  1.00  0.00           C  
ATOM   1563  O   GLU   157      35.027  57.709  37.368  1.00  0.00           O  
ATOM   1564  N   VAL   158      36.993  58.568  37.707  1.00  0.00           N  
ATOM   1565  H   VAL   158      37.977  58.428  37.820  1.00  0.00           H  
ATOM   1566  CA  VAL   158      36.587  59.962  38.112  1.00  0.00           C  
ATOM   1567  CB  VAL   158      37.776  60.642  38.809  1.00  0.00           C  
ATOM   1568  CG1 VAL   158      37.767  60.258  40.293  1.00  0.00           C  
ATOM   1569  CG2 VAL   158      39.131  60.417  38.108  1.00  0.00           C  
ATOM   1570  C   VAL   158      35.991  60.796  37.011  1.00  0.00           C  
ATOM   1571  O   VAL   158      36.350  60.592  35.844  1.00  0.00           O  
ATOM   1572  N   LYS   159      35.104  61.726  37.336  1.00  0.00           N  
ATOM   1573  H   LYS   159      35.120  62.110  38.259  1.00  0.00           H  
ATOM   1574  CA  LYS   159      34.417  62.691  36.455  1.00  0.00           C  
ATOM   1575  CB  LYS   159      33.167  62.068  35.855  1.00  0.00           C  
ATOM   1576  CG  LYS   159      32.153  61.614  36.889  1.00  0.00           C  
ATOM   1577  CD  LYS   159      31.125  60.727  36.171  1.00  0.00           C  
ATOM   1578  CE  LYS   159      29.915  60.552  36.993  1.00  0.00           C  
ATOM   1579  NZ  LYS   159      29.000  59.603  36.344  1.00  0.00           N  
ATOM   1580  HZ1 LYS   159      29.505  58.803  36.019  1.00  0.00           H  
ATOM   1581  HZ2 LYS   159      28.424  60.005  35.633  1.00  0.00           H  
ATOM   1582  HZ3 LYS   159      28.268  59.270  36.939  1.00  0.00           H  
ATOM   1583  C   LYS   159      33.966  63.846  37.357  1.00  0.00           C  
ATOM   1584  O1  LYS   159      34.008  63.664  38.643  1.00  0.00           O  
ATOM   1585  O2  LYS   159      33.418  64.799  36.812  1.00  0.00           O  
TER    1586      LYS   159 
END   
