# Supplementary material for: Self-cyclisation as a general and efficient platform for peptide and protein macrocyclisation
Source: Commun Chem. 2023 Mar 4;6:48. doi: 10.1038/s42004-023-00841-5 (PMC9985607; doi:10.1038/s42004-023-00841-5)
Supplement: Supplementary file 4 — Supplementary Data 2 [file 42004_2023_841_MOESM4_ESM.zip › L7_250ns_start.pdb]

ATOM      1  H1  LEU     1      35.989  44.651  54.074  1.00  0.00           H  
ATOM      2  H2  LEU     1      36.750  43.575  54.948  1.00  0.00           H  
ATOM      3  N   LEU     1      36.288  43.697  54.069  1.00  0.00           N  
ATOM      4  H3  LEU     1      35.460  43.139  54.019  1.00  0.00           H  
ATOM      5  CA  LEU     1      37.135  43.552  52.833  1.00  0.00           C  
ATOM      6  CB  LEU     1      37.997  42.264  52.933  1.00  0.00           C  
ATOM      7  CG  LEU     1      37.381  40.950  52.506  1.00  0.00           C  
ATOM      8  CD1 LEU     1      37.563  40.682  50.980  1.00  0.00           C  
ATOM      9  CD2 LEU     1      37.907  39.762  53.256  1.00  0.00           C  
ATOM     10  C   LEU     1      36.362  43.841  51.504  1.00  0.00           C  
ATOM     11  O   LEU     1      35.199  43.500  51.302  1.00  0.00           O  
ATOM     12  N   PRO     2      37.092  44.474  50.559  1.00  0.00           N  
ATOM     13  CA  PRO     2      36.535  44.969  49.224  1.00  0.00           C  
ATOM     14  CB  PRO     2      37.644  45.825  48.563  1.00  0.00           C  
ATOM     15  CG  PRO     2      38.343  46.320  49.850  1.00  0.00           C  
ATOM     16  CD  PRO     2      38.394  45.066  50.655  1.00  0.00           C  
ATOM     17  C   PRO     2      36.306  43.734  48.319  1.00  0.00           C  
ATOM     18  O   PRO     2      36.971  42.739  48.326  1.00  0.00           O  
ATOM     19  N   GLY     3      35.200  43.701  47.558  1.00  0.00           N  
ATOM     20  H   GLY     3      35.142  42.992  46.856  1.00  0.00           H  
ATOM     21  CA  GLY     3      34.080  44.685  47.495  1.00  0.00           C  
ATOM     22  C   GLY     3      33.038  44.626  48.602  1.00  0.00           C  
ATOM     23  O   GLY     3      33.262  43.923  49.590  1.00  0.00           O  
ATOM     24  N   THR     4      31.960  45.417  48.487  1.00  0.00           N  
ATOM     25  H   THR     4      31.619  45.689  47.587  1.00  0.00           H  
ATOM     26  CA  THR     4      30.877  45.552  49.480  1.00  0.00           C  
ATOM     27  CB  THR     4      29.752  44.556  49.335  1.00  0.00           C  
ATOM     28  OG1 THR     4      30.239  43.207  49.671  1.00  0.00           O  
ATOM     29  HG1 THR     4      30.778  42.910  48.883  1.00  0.00           H  
ATOM     30  CG2 THR     4      28.890  44.701  48.049  1.00  0.00           C  
ATOM     31  C   THR     4      31.326  45.774  50.891  1.00  0.00           C  
ATOM     32  O   THR     4      30.500  45.618  51.805  1.00  0.00           O  
ATOM     33  N   GLY     5      32.384  46.565  51.137  1.00  0.00           N  
ATOM     34  H   GLY     5      32.689  47.251  50.475  1.00  0.00           H  
ATOM     35  CA  GLY     5      32.922  46.595  52.528  1.00  0.00           C  
ATOM     36  C   GLY     5      34.427  47.042  52.540  1.00  0.00           C  
ATOM     37  O   GLY     5      35.335  46.440  53.105  1.00  0.00           O  
ATOM     38  N   ALA     6      34.690  48.120  51.718  1.00  0.00           N  
ATOM     39  H   ALA     6      33.988  48.386  51.056  1.00  0.00           H  
ATOM     40  CA  ALA     6      35.974  48.786  51.597  1.00  0.00           C  
ATOM     41  CB  ALA     6      36.072  49.718  50.387  1.00  0.00           C  
ATOM     42  C   ALA     6      36.734  49.382  52.814  1.00  0.00           C  
ATOM     43  O   ALA     6      36.058  49.798  53.776  1.00  0.00           O  
ATOM     44  N   ALA     7      38.084  49.298  52.812  1.00  0.00           N  
ATOM     45  H   ALA     7      38.579  49.327  51.944  1.00  0.00           H  
ATOM     46  CA  ALA     7      38.927  49.842  53.887  1.00  0.00           C  
ATOM     47  CB  ALA     7      40.286  49.299  53.575  1.00  0.00           C  
ATOM     48  C   ALA     7      38.782  51.401  54.134  1.00  0.00           C  
ATOM     49  O   ALA     7      38.700  52.172  53.186  1.00  0.00           O  
ATOM     50  N   ALA     8      38.832  51.770  55.389  1.00  0.00           N  
ATOM     51  H   ALA     8      39.163  51.119  56.072  1.00  0.00           H  
ATOM     52  CA  ALA     8      38.547  53.144  55.708  1.00  0.00           C  
ATOM     53  CB  ALA     8      37.971  53.195  57.108  1.00  0.00           C  
ATOM     54  C   ALA     8      39.734  54.144  55.505  1.00  0.00           C  
ATOM     55  O   ALA     8      40.536  53.898  54.588  1.00  0.00           O  
ATOM     56  N   LEU     9      39.530  55.419  55.961  1.00  0.00           N  
ATOM     57  H   LEU     9      38.660  55.698  56.368  1.00  0.00           H  
ATOM     58  CA  LEU     9      40.596  56.472  55.792  1.00  0.00           C  
ATOM     59  CB  LEU     9      40.173  57.658  56.632  1.00  0.00           C  
ATOM     60  CG  LEU     9      39.047  58.451  55.948  1.00  0.00           C  
ATOM     61  CD1 LEU     9      38.307  59.341  56.882  1.00  0.00           C  
ATOM     62  CD2 LEU     9      39.604  59.325  54.849  1.00  0.00           C  
ATOM     63  C   LEU     9      41.922  55.993  56.338  1.00  0.00           C  
ATOM     64  O   LEU     9      42.092  55.451  57.481  1.00  0.00           O  
ATOM     65  N   GLU    10      42.969  56.214  55.469  1.00  0.00           N  
ATOM     66  H   GLU    10      42.843  56.405  54.495  1.00  0.00           H  
ATOM     67  CA  GLU    10      44.341  55.729  55.765  1.00  0.00           C  
ATOM     68  CB  GLU    10      44.494  54.350  55.095  1.00  0.00           C  
ATOM     69  CG  GLU    10      45.557  53.300  55.666  1.00  0.00           C  
ATOM     70  CD  GLU    10      45.178  52.800  57.042  1.00  0.00           C  
ATOM     71  OE1 GLU    10      44.758  51.663  57.086  1.00  0.00           O  
ATOM     72  OE2 GLU    10      45.499  53.442  58.052  1.00  0.00           O  
ATOM     73  C   GLU    10      45.480  56.668  55.184  1.00  0.00           C  
ATOM     74  O   GLU    10      45.226  57.359  54.156  1.00  0.00           O  
ATOM     75  N   GLY    11      46.673  56.690  55.731  1.00  0.00           N  
ATOM     76  H   GLY    11      46.767  56.380  56.677  1.00  0.00           H  
ATOM     77  CA  GLY    11      47.724  57.549  55.347  1.00  0.00           C  
ATOM     78  C   GLY    11      48.168  57.504  53.867  1.00  0.00           C  
ATOM     79  O   GLY    11      48.296  56.405  53.313  1.00  0.00           O  
ATOM     80  N   THR    12      48.552  58.622  53.404  1.00  0.00           N  
ATOM     81  H   THR    12      48.631  59.435  53.981  1.00  0.00           H  
ATOM     82  CA  THR    12      49.021  58.853  52.044  1.00  0.00           C  
ATOM     83  CB  THR    12      48.969  60.317  51.526  1.00  0.00           C  
ATOM     84  OG1 THR    12      49.649  61.168  52.423  1.00  0.00           O  
ATOM     85  HG1 THR    12      49.341  61.001  53.360  1.00  0.00           H  
ATOM     86  CG2 THR    12      47.633  60.821  51.171  1.00  0.00           C  
ATOM     87  C   THR    12      50.512  58.455  51.962  1.00  0.00           C  
ATOM     88  O   THR    12      51.244  58.674  52.944  1.00  0.00           O  
ATOM     89  N   GLN    13      50.878  58.026  50.739  1.00  0.00           N  
ATOM     90  H   GLN    13      50.160  57.619  50.175  1.00  0.00           H  
ATOM     91  CA  GLN    13      52.241  57.699  50.246  1.00  0.00           C  
ATOM     92  CB  GLN    13      52.301  56.389  49.439  1.00  0.00           C  
ATOM     93  CG  GLN    13      52.088  55.236  50.431  1.00  0.00           C  
ATOM     94  CD  GLN    13      51.992  53.908  49.666  1.00  0.00           C  
ATOM     95  OE1 GLN    13      52.776  53.523  48.777  1.00  0.00           O  
ATOM     96  NE2 GLN    13      50.969  53.120  49.979  1.00  0.00           N  
ATOM     97 HE21 GLN    13      51.025  52.176  49.653  1.00  0.00           H  
ATOM     98 HE22 GLN    13      50.521  53.356  50.841  1.00  0.00           H  
ATOM     99  C   GLN    13      52.841  58.834  49.424  1.00  0.00           C  
ATOM    100  O   GLN    13      52.296  59.178  48.354  1.00  0.00           O  
ATOM    101  N   ALA    14      53.892  59.383  49.955  1.00  0.00           N  
ATOM    102  H   ALA    14      54.262  59.066  50.828  1.00  0.00           H  
ATOM    103  CA  ALA    14      54.675  60.470  49.356  1.00  0.00           C  
ATOM    104  CB  ALA    14      54.666  61.692  50.314  1.00  0.00           C  
ATOM    105  C   ALA    14      56.133  60.127  48.992  1.00  0.00           C  
ATOM    106  O   ALA    14      56.966  59.843  49.860  1.00  0.00           O  
ATOM    107  N   LYS    15      56.564  60.165  47.733  1.00  0.00           N  
ATOM    108  H   LYS    15      57.526  59.895  47.687  1.00  0.00           H  
ATOM    109  CA  LYS    15      55.772  60.547  46.503  1.00  0.00           C  
ATOM    110  CB  LYS    15      56.091  62.028  46.131  1.00  0.00           C  
ATOM    111  CG  LYS    15      55.731  62.567  44.781  1.00  0.00           C  
ATOM    112  CD  LYS    15      56.018  64.032  44.555  1.00  0.00           C  
ATOM    113  CE  LYS    15      57.386  64.144  43.990  1.00  0.00           C  
ATOM    114  NZ  LYS    15      57.494  63.964  42.549  1.00  0.00           N  
ATOM    115  HZ1 LYS    15      58.421  63.769  42.228  1.00  0.00           H  
ATOM    116  HZ2 LYS    15      57.263  64.800  42.051  1.00  0.00           H  
ATOM    117  HZ3 LYS    15      56.843  63.286  42.209  1.00  0.00           H  
ATOM    118  C   LYS    15      56.024  59.654  45.263  1.00  0.00           C  
ATOM    119  O   LYS    15      57.109  59.684  44.701  1.00  0.00           O  
ATOM    120  N   PRO    16      55.063  58.793  44.959  1.00  0.00           N  
ATOM    121  CA  PRO    16      54.894  58.011  43.701  1.00  0.00           C  
ATOM    122  CB  PRO    16      54.722  56.643  44.218  1.00  0.00           C  
ATOM    123  CG  PRO    16      53.809  56.765  45.467  1.00  0.00           C  
ATOM    124  CD  PRO    16      54.299  58.081  46.020  1.00  0.00           C  
ATOM    125  C   PRO    16      53.807  58.378  42.769  1.00  0.00           C  
ATOM    126  O   PRO    16      52.953  59.109  43.236  1.00  0.00           O  
ATOM    127  N   GLN    17      54.029  58.209  41.470  1.00  0.00           N  
ATOM    128  H   GLN    17      54.879  57.857  41.079  1.00  0.00           H  
ATOM    129  CA  GLN    17      52.964  58.541  40.482  1.00  0.00           C  
ATOM    130  CB  GLN    17      53.529  58.719  39.054  1.00  0.00           C  
ATOM    131  CG  GLN    17      54.529  59.819  38.917  1.00  0.00           C  
ATOM    132  CD  GLN    17      53.819  61.156  38.912  1.00  0.00           C  
ATOM    133  OE1 GLN    17      53.740  61.777  39.933  1.00  0.00           O  
ATOM    134  NE2 GLN    17      53.456  61.603  37.717  1.00  0.00           N  
ATOM    135 HE21 GLN    17      52.981  62.482  37.676  1.00  0.00           H  
ATOM    136 HE22 GLN    17      53.255  60.962  36.976  1.00  0.00           H  
ATOM    137  C   GLN    17      51.955  57.425  40.536  1.00  0.00           C  
ATOM    138  O   GLN    17      52.304  56.283  40.362  1.00  0.00           O  
ATOM    139  N   ILE    18      50.935  57.769  41.207  1.00  0.00           N  
ATOM    140  H   ILE    18      50.848  58.567  41.803  1.00  0.00           H  
ATOM    141  CA  ILE    18      49.709  56.933  41.212  1.00  0.00           C  
ATOM    142  CB  ILE    18      48.863  57.031  42.487  1.00  0.00           C  
ATOM    143  CG1 ILE    18      49.727  57.144  43.815  1.00  0.00           C  
ATOM    144  CG2 ILE    18      48.021  55.797  42.513  1.00  0.00           C  
ATOM    145  CD  ILE    18      48.886  57.683  44.983  1.00  0.00           C  
ATOM    146  C   ILE    18      48.816  57.321  39.975  1.00  0.00           C  
ATOM    147  O   ILE    18      48.654  58.533  39.757  1.00  0.00           O  
ATOM    148  N   PRO    19      48.117  56.363  39.299  1.00  0.00           N  
ATOM    149  CA  PRO    19      47.125  56.755  38.221  1.00  0.00           C  
ATOM    150  CB  PRO    19      46.753  55.523  37.400  1.00  0.00           C  
ATOM    151  CG  PRO    19      48.049  54.729  37.558  1.00  0.00           C  
ATOM    152  CD  PRO    19      48.548  54.983  38.973  1.00  0.00           C  
ATOM    153  C   PRO    19      45.903  57.433  38.877  1.00  0.00           C  
ATOM    154  O   PRO    19      45.306  56.649  39.605  1.00  0.00           O  
ATOM    155  N   LYS    20      45.865  58.768  38.939  1.00  0.00           N  
ATOM    156  H   LYS    20      46.602  59.304  38.525  1.00  0.00           H  
ATOM    157  CA  LYS    20      44.824  59.434  39.700  1.00  0.00           C  
ATOM    158  CB  LYS    20      45.290  60.813  40.115  1.00  0.00           C  
ATOM    159  CG  LYS    20      46.006  60.799  41.467  1.00  0.00           C  
ATOM    160  CD  LYS    20      45.049  60.385  42.599  1.00  0.00           C  
ATOM    161  CE  LYS    20      45.637  60.627  43.996  1.00  0.00           C  
ATOM    162  NZ  LYS    20      44.807  59.886  44.950  1.00  0.00           N  
ATOM    163  HZ1 LYS    20      44.861  58.888  44.911  1.00  0.00           H  
ATOM    164  HZ2 LYS    20      43.832  60.107  44.930  1.00  0.00           H  
ATOM    165  HZ3 LYS    20      45.143  60.256  45.816  1.00  0.00           H  
ATOM    166  C   LYS    20      43.356  59.469  39.235  1.00  0.00           C  
ATOM    167  O   LYS    20      42.482  59.472  40.109  1.00  0.00           O  
ATOM    168  N   ASP    21      43.134  59.454  37.914  1.00  0.00           N  
ATOM    169  H   ASP    21      43.894  59.750  37.336  1.00  0.00           H  
ATOM    170  CA  ASP    21      41.806  59.416  37.265  1.00  0.00           C  
ATOM    171  CB  ASP    21      41.875  59.792  35.763  1.00  0.00           C  
ATOM    172  CG  ASP    21      40.621  60.548  35.380  1.00  0.00           C  
ATOM    173  OD1 ASP    21      39.573  59.842  35.244  1.00  0.00           O  
ATOM    174  OD2 ASP    21      40.619  61.804  35.301  1.00  0.00           O  
ATOM    175  C   ASP    21      40.997  58.114  37.457  1.00  0.00           C  
ATOM    176  O   ASP    21      41.329  57.074  36.872  1.00  0.00           O  
ATOM    177  N   LYS    22      39.898  58.227  38.143  1.00  0.00           N  
ATOM    178  H   LYS    22      39.475  59.117  38.311  1.00  0.00           H  
ATOM    179  CA  LYS    22      38.958  57.069  38.390  1.00  0.00           C  
ATOM    180  CB  LYS    22      38.031  57.488  39.538  1.00  0.00           C  
ATOM    181  CG  LYS    22      38.809  57.483  40.872  1.00  0.00           C  
ATOM    182  CD  LYS    22      37.802  57.575  42.008  1.00  0.00           C  
ATOM    183  CE  LYS    22      38.448  57.344  43.356  1.00  0.00           C  
ATOM    184  NZ  LYS    22      39.516  58.281  43.794  1.00  0.00           N  
ATOM    185  HZ1 LYS    22      40.295  58.053  43.210  1.00  0.00           H  
ATOM    186  HZ2 LYS    22      39.711  58.186  44.770  1.00  0.00           H  
ATOM    187  HZ3 LYS    22      39.317  59.253  43.671  1.00  0.00           H  
ATOM    188  C   LYS    22      38.225  56.597  37.152  1.00  0.00           C  
ATOM    189  O   LYS    22      37.528  55.585  37.179  1.00  0.00           O  
ATOM    190  N   SER    23      38.071  57.431  36.097  1.00  0.00           N  
ATOM    191  H   SER    23      38.496  58.333  36.024  1.00  0.00           H  
ATOM    192  CA  SER    23      37.334  57.033  34.887  1.00  0.00           C  
ATOM    193  CB  SER    23      36.725  58.235  34.189  1.00  0.00           C  
ATOM    194  OG  SER    23      35.694  57.793  33.250  1.00  0.00           O  
ATOM    195  HG  SER    23      35.389  58.630  32.794  1.00  0.00           H  
ATOM    196  C   SER    23      38.329  56.450  33.912  1.00  0.00           C  
ATOM    197  O   SER    23      38.029  55.366  33.336  1.00  0.00           O  
ATOM    198  N   LYS    24      39.478  57.114  33.544  1.00  0.00           N  
ATOM    199  H   LYS    24      39.689  58.039  33.859  1.00  0.00           H  
ATOM    200  CA  LYS    24      40.525  56.537  32.665  1.00  0.00           C  
ATOM    201  CB  LYS    24      41.613  57.612  32.576  1.00  0.00           C  
ATOM    202  CG  LYS    24      41.095  58.921  32.004  1.00  0.00           C  
ATOM    203  CD  LYS    24      40.608  58.720  30.569  1.00  0.00           C  
ATOM    204  CE  LYS    24      39.989  59.993  29.867  1.00  0.00           C  
ATOM    205  NZ  LYS    24      39.422  59.760  28.523  1.00  0.00           N  
ATOM    206  HZ1 LYS    24      38.480  59.443  28.638  1.00  0.00           H  
ATOM    207  HZ2 LYS    24      40.028  59.186  27.973  1.00  0.00           H  
ATOM    208  HZ3 LYS    24      39.333  60.671  28.119  1.00  0.00           H  
ATOM    209  C   LYS    24      41.312  55.356  33.275  1.00  0.00           C  
ATOM    210  O   LYS    24      41.741  55.392  34.429  1.00  0.00           O  
ATOM    211  N   VAL    25      41.367  54.298  32.477  1.00  0.00           N  
ATOM    212  H   VAL    25      40.678  54.208  31.758  1.00  0.00           H  
ATOM    213  CA  VAL    25      41.848  52.970  32.861  1.00  0.00           C  
ATOM    214  CB  VAL    25      41.776  51.961  31.677  1.00  0.00           C  
ATOM    215  CG1 VAL    25      40.343  51.584  31.292  1.00  0.00           C  
ATOM    216  CG2 VAL    25      42.412  52.553  30.450  1.00  0.00           C  
ATOM    217  C   VAL    25      43.325  53.029  33.413  1.00  0.00           C  
ATOM    218  O   VAL    25      44.175  53.672  32.782  1.00  0.00           O  
ATOM    219  N   ALA    26      43.549  52.275  34.506  1.00  0.00           N  
ATOM    220  H   ALA    26      42.788  51.835  34.981  1.00  0.00           H  
ATOM    221  CA  ALA    26      44.936  51.998  34.973  1.00  0.00           C  
ATOM    222  CB  ALA    26      44.887  51.364  36.366  1.00  0.00           C  
ATOM    223  C   ALA    26      45.745  51.096  33.969  1.00  0.00           C  
ATOM    224  O   ALA    26      46.837  51.417  33.511  1.00  0.00           O  
ATOM    225  N   GLY    27      45.049  50.054  33.583  1.00  0.00           N  
ATOM    226  H   GLY    27      44.057  49.935  33.626  1.00  0.00           H  
ATOM    227  CA  GLY    27      45.677  49.049  32.676  1.00  0.00           C  
ATOM    228  C   GLY    27      44.707  47.913  32.279  1.00  0.00           C  
ATOM    229  O   GLY    27      43.489  48.094  32.377  1.00  0.00           O  
ATOM    230  N   TYR    28      45.262  46.742  32.111  1.00  0.00           N  
ATOM    231  H   TYR    28      46.253  46.629  32.032  1.00  0.00           H  
ATOM    232  CA  TYR    28      44.454  45.629  31.566  1.00  0.00           C  
ATOM    233  CB  TYR    28      44.696  45.413  30.064  1.00  0.00           C  
ATOM    234  CG  TYR    28      43.450  44.996  29.301  1.00  0.00           C  
ATOM    235  CD1 TYR    28      42.673  45.967  28.758  1.00  0.00           C  
ATOM    236  HD1 TYR    28      42.834  47.025  28.963  1.00  0.00           H  
ATOM    237  CD2 TYR    28      43.148  43.658  29.161  1.00  0.00           C  
ATOM    238  HD2 TYR    28      43.918  42.910  29.352  1.00  0.00           H  
ATOM    239  CE1 TYR    28      41.620  45.589  27.866  1.00  0.00           C  
ATOM    240  HE1 TYR    28      41.070  46.362  27.329  1.00  0.00           H  
ATOM    241  CE2 TYR    28      42.030  43.260  28.413  1.00  0.00           C  
ATOM    242  HE2 TYR    28      41.540  42.297  28.555  1.00  0.00           H  
ATOM    243  CZ  TYR    28      41.265  44.264  27.705  1.00  0.00           C  
ATOM    244  OH  TYR    28      40.025  43.836  27.371  1.00  0.00           O  
ATOM    245  HH  TYR    28      39.537  44.670  27.116  1.00  0.00           H  
ATOM    246  C   TYR    28      44.888  44.333  32.299  1.00  0.00           C  
ATOM    247  O   TYR    28      46.055  44.003  32.086  1.00  0.00           O  
ATOM    248  N   ILE    29      44.036  43.517  32.914  1.00  0.00           N  
ATOM    249  H   ILE    29      43.087  43.759  32.712  1.00  0.00           H  
ATOM    250  CA  ILE    29      44.309  42.131  33.412  1.00  0.00           C  
ATOM    251  CB  ILE    29      43.594  41.910  34.809  1.00  0.00           C  
ATOM    252  CG1 ILE    29      44.060  40.729  35.610  1.00  0.00           C  
ATOM    253  CG2 ILE    29      42.059  42.015  34.657  1.00  0.00           C  
ATOM    254  CD  ILE    29      45.492  40.890  35.892  1.00  0.00           C  
ATOM    255  C   ILE    29      43.883  41.157  32.348  1.00  0.00           C  
ATOM    256  O   ILE    29      42.867  41.191  31.658  1.00  0.00           O  
ATOM    257  N   GLU    30      44.772  40.127  32.176  1.00  0.00           N  
ATOM    258  H   GLU    30      45.489  40.003  32.862  1.00  0.00           H  
ATOM    259  CA  GLU    30      44.564  39.001  31.218  1.00  0.00           C  
ATOM    260  CB  GLU    30      45.484  39.179  30.039  1.00  0.00           C  
ATOM    261  CG  GLU    30      45.020  38.243  28.901  1.00  0.00           C  
ATOM    262  CD  GLU    30      45.941  38.217  27.671  1.00  0.00           C  
ATOM    263  OE1 GLU    30      45.718  38.963  26.662  1.00  0.00           O  
ATOM    264  OE2 GLU    30      46.614  37.166  27.554  1.00  0.00           O  
ATOM    265  C   GLU    30      44.977  37.653  31.853  1.00  0.00           C  
ATOM    266  O   GLU    30      46.129  37.428  32.232  1.00  0.00           O  
ATOM    267  N   ILE    31      43.971  36.801  31.947  1.00  0.00           N  
ATOM    268  H   ILE    31      43.071  36.982  31.549  1.00  0.00           H  
ATOM    269  CA  ILE    31      44.122  35.460  32.717  1.00  0.00           C  
ATOM    270  CB  ILE    31      43.202  35.342  33.953  1.00  0.00           C  
ATOM    271  CG1 ILE    31      43.414  36.622  34.834  1.00  0.00           C  
ATOM    272  CG2 ILE    31      43.624  34.209  34.882  1.00  0.00           C  
ATOM    273  CD  ILE    31      42.347  36.732  35.899  1.00  0.00           C  
ATOM    274  C   ILE    31      43.836  34.322  31.748  1.00  0.00           C  
ATOM    275  O   ILE    31      42.826  33.663  31.721  1.00  0.00           O  
ATOM    276  N   PRO    32      44.904  33.928  31.017  1.00  0.00           N  
ATOM    277  CA  PRO    32      44.892  32.973  29.902  1.00  0.00           C  
ATOM    278  CB  PRO    32      46.310  32.842  29.363  1.00  0.00           C  
ATOM    279  CG  PRO    32      46.847  34.150  29.859  1.00  0.00           C  
ATOM    280  CD  PRO    32      46.266  34.258  31.279  1.00  0.00           C  
ATOM    281  C   PRO    32      44.187  31.604  30.177  1.00  0.00           C  
ATOM    282  O   PRO    32      43.530  31.096  29.279  1.00  0.00           O  
ATOM    283  N   ASP    33      44.560  30.970  31.275  1.00  0.00           N  
ATOM    284  H   ASP    33      45.389  31.185  31.792  1.00  0.00           H  
ATOM    285  CA  ASP    33      44.030  29.593  31.476  1.00  0.00           C  
ATOM    286  CB  ASP    33      44.627  28.917  32.708  1.00  0.00           C  
ATOM    287  CG  ASP    33      45.742  27.903  32.470  1.00  0.00           C  
ATOM    288  OD1 ASP    33      46.355  27.886  31.341  1.00  0.00           O  
ATOM    289  OD2 ASP    33      46.111  27.249  33.490  1.00  0.00           O  
ATOM    290  C   ASP    33      42.519  29.598  31.714  1.00  0.00           C  
ATOM    291  O   ASP    33      41.692  29.166  30.940  1.00  0.00           O  
ATOM    292  N   ALA    34      42.048  30.525  32.554  1.00  0.00           N  
ATOM    293  H   ALA    34      42.748  30.802  33.212  1.00  0.00           H  
ATOM    294  CA  ALA    34      40.619  30.880  32.821  1.00  0.00           C  
ATOM    295  CB  ALA    34      40.790  31.740  34.044  1.00  0.00           C  
ATOM    296  C   ALA    34      39.905  31.680  31.695  1.00  0.00           C  
ATOM    297  O   ALA    34      38.793  32.203  31.850  1.00  0.00           O  
ATOM    298  N   ASP    35      40.608  31.926  30.544  1.00  0.00           N  
ATOM    299  H   ASP    35      41.320  31.233  30.437  1.00  0.00           H  
ATOM    300  CA  ASP    35      40.060  32.635  29.337  1.00  0.00           C  
ATOM    301  CB  ASP    35      38.957  31.847  28.674  1.00  0.00           C  
ATOM    302  CG  ASP    35      39.529  31.110  27.440  1.00  0.00           C  
ATOM    303  OD1 ASP    35      39.231  31.642  26.342  1.00  0.00           O  
ATOM    304  OD2 ASP    35      40.115  30.057  27.644  1.00  0.00           O  
ATOM    305  C   ASP    35      39.598  34.124  29.469  1.00  0.00           C  
ATOM    306  O   ASP    35      39.679  34.849  28.471  1.00  0.00           O  
ATOM    307  N   ILE    36      39.588  34.600  30.739  1.00  0.00           N  
ATOM    308  H   ILE    36      39.513  33.900  31.449  1.00  0.00           H  
ATOM    309  CA  ILE    36      39.202  35.963  31.065  1.00  0.00           C  
ATOM    310  CB  ILE    36      38.397  36.018  32.437  1.00  0.00           C  
ATOM    311  CG1 ILE    36      39.148  35.391  33.606  1.00  0.00           C  
ATOM    312  CG2 ILE    36      36.941  35.346  32.161  1.00  0.00           C  
ATOM    313  CD  ILE    36      38.488  35.791  34.910  1.00  0.00           C  
ATOM    314  C   ILE    36      40.253  37.146  31.071  1.00  0.00           C  
ATOM    315  O   ILE    36      41.442  36.900  31.048  1.00  0.00           O  
ATOM    316  N   LYS    37      39.710  38.288  30.672  1.00  0.00           N  
ATOM    317  H   LYS    37      38.733  38.461  30.799  1.00  0.00           H  
ATOM    318  CA  LYS    37      40.513  39.461  30.342  1.00  0.00           C  
ATOM    319  CB  LYS    37      41.232  39.306  29.042  1.00  0.00           C  
ATOM    320  CG  LYS    37      40.244  38.931  27.909  1.00  0.00           C  
ATOM    321  CD  LYS    37      40.858  38.108  26.754  1.00  0.00           C  
ATOM    322  CE  LYS    37      42.141  38.787  26.208  1.00  0.00           C  
ATOM    323  NZ  LYS    37      42.741  37.891  25.208  1.00  0.00           N  
ATOM    324  HZ1 LYS    37      42.153  37.477  24.513  1.00  0.00           H  
ATOM    325  HZ2 LYS    37      43.187  37.110  25.645  1.00  0.00           H  
ATOM    326  HZ3 LYS    37      43.491  38.434  24.832  1.00  0.00           H  
ATOM    327  C   LYS    37      39.655  40.744  30.350  1.00  0.00           C  
ATOM    328  O   LYS    37      38.728  40.999  29.554  1.00  0.00           O  
ATOM    329  N   GLU    38      39.986  41.606  31.313  1.00  0.00           N  
ATOM    330  H   GLU    38      40.716  41.401  31.964  1.00  0.00           H  
ATOM    331  CA  GLU    38      39.174  42.807  31.721  1.00  0.00           C  
ATOM    332  CB  GLU    38      38.575  42.561  33.111  1.00  0.00           C  
ATOM    333  CG  GLU    38      37.429  43.490  33.537  1.00  0.00           C  
ATOM    334  CD  GLU    38      36.236  43.476  32.573  1.00  0.00           C  
ATOM    335  OE1 GLU    38      35.682  42.440  32.344  1.00  0.00           O  
ATOM    336  OE2 GLU    38      35.795  44.595  32.109  1.00  0.00           O  
ATOM    337  C   GLU    38      40.107  44.039  31.974  1.00  0.00           C  
ATOM    338  O   GLU    38      41.192  43.998  32.617  1.00  0.00           O  
ATOM    339  N   PRO    39      39.615  45.237  31.489  1.00  0.00           N  
ATOM    340  CA  PRO    39      40.231  46.501  31.889  1.00  0.00           C  
ATOM    341  CB  PRO    39      39.296  47.582  31.297  1.00  0.00           C  
ATOM    342  CG  PRO    39      38.741  46.869  30.049  1.00  0.00           C  
ATOM    343  CD  PRO    39      38.607  45.390  30.448  1.00  0.00           C  
ATOM    344  C   PRO    39      40.213  46.704  33.381  1.00  0.00           C  
ATOM    345  O   PRO    39      39.337  46.224  34.107  1.00  0.00           O  
ATOM    346  N   VAL    40      41.289  47.443  33.841  1.00  0.00           N  
ATOM    347  H   VAL    40      42.059  47.736  33.273  1.00  0.00           H  
ATOM    348  CA  VAL    40      41.511  47.677  35.300  1.00  0.00           C  
ATOM    349  CB  VAL    40      42.836  47.035  35.848  1.00  0.00           C  
ATOM    350  CG1 VAL    40      43.073  47.260  37.308  1.00  0.00           C  
ATOM    351  CG2 VAL    40      42.726  45.588  35.432  1.00  0.00           C  
ATOM    352  C   VAL    40      41.482  49.189  35.699  1.00  0.00           C  
ATOM    353  O   VAL    40      42.123  50.080  35.095  1.00  0.00           O  
ATOM    354  N   TYR    41      40.774  49.488  36.773  1.00  0.00           N  
ATOM    355  H   TYR    41      40.441  48.738  37.345  1.00  0.00           H  
ATOM    356  CA  TYR    41      40.417  50.851  37.204  1.00  0.00           C  
ATOM    357  CB  TYR    41      38.889  50.996  37.394  1.00  0.00           C  
ATOM    358  CG  TYR    41      38.136  51.017  36.098  1.00  0.00           C  
ATOM    359  CD1 TYR    41      37.930  49.839  35.442  1.00  0.00           C  
ATOM    360  HD1 TYR    41      37.954  48.877  35.955  1.00  0.00           H  
ATOM    361  CD2 TYR    41      37.873  52.269  35.560  1.00  0.00           C  
ATOM    362  HD2 TYR    41      37.846  53.145  36.208  1.00  0.00           H  
ATOM    363  CE1 TYR    41      37.467  49.840  34.134  1.00  0.00           C  
ATOM    364  HE1 TYR    41      37.376  48.941  33.524  1.00  0.00           H  
ATOM    365  CE2 TYR    41      37.347  52.203  34.328  1.00  0.00           C  
ATOM    366  HE2 TYR    41      37.043  53.143  33.867  1.00  0.00           H  
ATOM    367  CZ  TYR    41      37.157  51.096  33.590  1.00  0.00           C  
ATOM    368  OH  TYR    41      37.051  51.189  32.240  1.00  0.00           O  
ATOM    369  HH  TYR    41      36.779  50.272  31.948  1.00  0.00           H  
ATOM    370  C   TYR    41      41.070  51.195  38.506  1.00  0.00           C  
ATOM    371  O   TYR    41      41.419  50.330  39.379  1.00  0.00           O  
ATOM    372  N   PRO    42      41.430  52.436  38.588  1.00  0.00           N  
ATOM    373  CA  PRO    42      42.069  52.897  39.853  1.00  0.00           C  
ATOM    374  CB  PRO    42      42.651  54.328  39.565  1.00  0.00           C  
ATOM    375  CG  PRO    42      43.043  54.190  38.142  1.00  0.00           C  
ATOM    376  CD  PRO    42      41.832  53.424  37.587  1.00  0.00           C  
ATOM    377  C   PRO    42      41.125  52.814  41.054  1.00  0.00           C  
ATOM    378  O   PRO    42      39.897  52.572  41.000  1.00  0.00           O  
ATOM    379  N   GLY    43      41.801  52.682  42.183  1.00  0.00           N  
ATOM    380  H   GLY    43      42.792  52.737  42.055  1.00  0.00           H  
ATOM    381  CA  GLY    43      41.242  52.580  43.589  1.00  0.00           C  
ATOM    382  C   GLY    43      40.627  53.849  44.244  1.00  0.00           C  
ATOM    383  O   GLY    43      40.771  54.961  43.747  1.00  0.00           O  
ATOM    384  N   PRO    44      40.076  53.667  45.368  1.00  0.00           N  
ATOM    385  CA  PRO    44      39.688  52.358  46.035  1.00  0.00           C  
ATOM    386  CB  PRO    44      39.218  52.807  47.434  1.00  0.00           C  
ATOM    387  CG  PRO    44      38.893  54.316  47.482  1.00  0.00           C  
ATOM    388  CD  PRO    44      39.564  54.843  46.162  1.00  0.00           C  
ATOM    389  C   PRO    44      38.631  51.585  45.262  1.00  0.00           C  
ATOM    390  O   PRO    44      37.942  52.204  44.455  1.00  0.00           O  
ATOM    391  N   ALA    45      38.430  50.300  45.598  1.00  0.00           N  
ATOM    392  H   ALA    45      39.106  49.824  46.161  1.00  0.00           H  
ATOM    393  CA  ALA    45      37.520  49.329  44.911  1.00  0.00           C  
ATOM    394  CB  ALA    45      38.046  47.905  45.255  1.00  0.00           C  
ATOM    395  C   ALA    45      35.995  49.474  45.199  1.00  0.00           C  
ATOM    396  O   ALA    45      35.263  48.537  45.507  1.00  0.00           O  
ATOM    397  N   THR    46      35.591  50.747  45.243  1.00  0.00           N  
ATOM    398  H   THR    46      36.069  51.470  44.744  1.00  0.00           H  
ATOM    399  CA  THR    46      34.173  51.142  45.629  1.00  0.00           C  
ATOM    400  CB  THR    46      34.150  52.649  45.924  1.00  0.00           C  
ATOM    401  OG1 THR    46      34.420  53.448  44.728  1.00  0.00           O  
ATOM    402  HG1 THR    46      33.675  54.114  44.738  1.00  0.00           H  
ATOM    403  CG2 THR    46      35.142  53.056  47.068  1.00  0.00           C  
ATOM    404  C   THR    46      33.199  50.764  44.493  1.00  0.00           C  
ATOM    405  O   THR    46      33.652  50.768  43.356  1.00  0.00           O  
ATOM    406  N   PRO    47      31.888  50.620  44.804  1.00  0.00           N  
ATOM    407  CA  PRO    47      30.843  50.594  43.761  1.00  0.00           C  
ATOM    408  CB  PRO    47      29.515  50.958  44.419  1.00  0.00           C  
ATOM    409  CG  PRO    47      29.784  50.379  45.808  1.00  0.00           C  
ATOM    410  CD  PRO    47      31.272  50.537  46.140  1.00  0.00           C  
ATOM    411  C   PRO    47      31.113  51.446  42.505  1.00  0.00           C  
ATOM    412  O   PRO    47      31.073  50.916  41.442  1.00  0.00           O  
ATOM    413  N   GLU    48      31.418  52.738  42.687  1.00  0.00           N  
ATOM    414  H   GLU    48      31.207  53.232  43.530  1.00  0.00           H  
ATOM    415  CA  GLU    48      31.881  53.638  41.628  1.00  0.00           C  
ATOM    416  CB  GLU    48      32.347  54.975  42.288  1.00  0.00           C  
ATOM    417  CG  GLU    48      31.284  55.644  43.206  1.00  0.00           C  
ATOM    418  CD  GLU    48      31.605  55.251  44.636  1.00  0.00           C  
ATOM    419  OE1 GLU    48      32.053  56.178  45.342  1.00  0.00           O  
ATOM    420  OE2 GLU    48      31.191  54.227  45.153  1.00  0.00           O  
ATOM    421  C   GLU    48      32.907  53.116  40.744  1.00  0.00           C  
ATOM    422  O   GLU    48      32.650  53.147  39.538  1.00  0.00           O  
ATOM    423  N   GLN    49      34.000  52.506  41.196  1.00  0.00           N  
ATOM    424  H   GLN    49      34.293  52.826  42.097  1.00  0.00           H  
ATOM    425  CA  GLN    49      34.987  51.975  40.246  1.00  0.00           C  
ATOM    426  CB  GLN    49      36.403  52.175  40.723  1.00  0.00           C  
ATOM    427  CG  GLN    49      36.973  53.577  40.647  1.00  0.00           C  
ATOM    428  CD  GLN    49      36.458  54.560  41.730  1.00  0.00           C  
ATOM    429  OE1 GLN    49      35.614  55.376  41.514  1.00  0.00           O  
ATOM    430  NE2 GLN    49      36.906  54.429  42.992  1.00  0.00           N  
ATOM    431 HE21 GLN    49      36.334  55.025  43.555  1.00  0.00           H  
ATOM    432 HE22 GLN    49      37.492  53.665  43.264  1.00  0.00           H  
ATOM    433  C   GLN    49      34.814  50.496  39.948  1.00  0.00           C  
ATOM    434  O   GLN    49      34.773  50.080  38.775  1.00  0.00           O  
ATOM    435  N   LEU    50      34.290  49.695  40.900  1.00  0.00           N  
ATOM    436  H   LEU    50      34.402  50.010  41.843  1.00  0.00           H  
ATOM    437  CA  LEU    50      33.921  48.284  40.671  1.00  0.00           C  
ATOM    438  CB  LEU    50      33.582  47.626  42.039  1.00  0.00           C  
ATOM    439  CG  LEU    50      34.190  46.192  42.235  1.00  0.00           C  
ATOM    440  CD1 LEU    50      35.718  46.227  42.009  1.00  0.00           C  
ATOM    441  CD2 LEU    50      33.859  45.868  43.706  1.00  0.00           C  
ATOM    442  C   LEU    50      32.746  48.132  39.728  1.00  0.00           C  
ATOM    443  O   LEU    50      32.522  47.071  39.098  1.00  0.00           O  
ATOM    444  N   ASN    51      31.861  49.105  39.503  1.00  0.00           N  
ATOM    445  H   ASN    51      31.622  49.880  40.087  1.00  0.00           H  
ATOM    446  CA  ASN    51      30.774  49.119  38.434  1.00  0.00           C  
ATOM    447  CB  ASN    51      29.861  50.367  38.613  1.00  0.00           C  
ATOM    448  CG  ASN    51      28.484  49.926  38.042  1.00  0.00           C  
ATOM    449  OD1 ASN    51      28.000  50.356  36.990  1.00  0.00           O  
ATOM    450  ND2 ASN    51      27.629  49.455  38.945  1.00  0.00           N  
ATOM    451 HD21 ASN    51      26.683  49.221  38.720  1.00  0.00           H  
ATOM    452 HD22 ASN    51      27.934  49.227  39.870  1.00  0.00           H  
ATOM    453  C   ASN    51      31.399  48.989  37.055  1.00  0.00           C  
ATOM    454  O   ASN    51      30.980  48.158  36.264  1.00  0.00           O  
ATOM    455  N   ARG    52      32.489  49.724  36.887  1.00  0.00           N  
ATOM    456  H   ARG    52      32.880  50.175  37.689  1.00  0.00           H  
ATOM    457  CA  ARG    52      33.323  49.894  35.638  1.00  0.00           C  
ATOM    458  CB  ARG    52      34.266  51.080  35.908  1.00  0.00           C  
ATOM    459  CG  ARG    52      33.493  52.392  35.819  1.00  0.00           C  
ATOM    460  CD  ARG    52      34.456  53.609  35.940  1.00  0.00           C  
ATOM    461  NE  ARG    52      33.772  54.920  36.016  1.00  0.00           N  
ATOM    462  HE  ARG    52      33.087  55.150  35.324  1.00  0.00           H  
ATOM    463  CZ  ARG    52      33.788  55.692  37.180  1.00  0.00           C  
ATOM    464  NH1 ARG    52      34.662  55.536  38.198  1.00  0.00           N  
ATOM    465 HH11 ARG    52      34.535  56.142  38.984  1.00  0.00           H  
ATOM    466 HH12 ARG    52      35.434  54.902  38.173  1.00  0.00           H  
ATOM    467  NH2 ARG    52      32.712  56.472  37.327  1.00  0.00           N  
ATOM    468 HH21 ARG    52      32.678  56.940  38.210  1.00  0.00           H  
ATOM    469 HH22 ARG    52      32.004  56.475  36.620  1.00  0.00           H  
ATOM    470  C   ARG    52      34.137  48.709  35.160  1.00  0.00           C  
ATOM    471  O   ARG    52      33.959  48.355  33.996  1.00  0.00           O  
ATOM    472  N   GLY    53      34.725  47.930  36.015  1.00  0.00           N  
ATOM    473  H   GLY    53      34.399  48.005  36.957  1.00  0.00           H  
ATOM    474  CA  GLY    53      35.695  46.802  35.858  1.00  0.00           C  
ATOM    475  C   GLY    53      36.326  46.376  37.225  1.00  0.00           C  
ATOM    476  O   GLY    53      36.226  47.192  38.169  1.00  0.00           O  
ATOM    477  N   VAL    54      37.359  45.507  37.099  1.00  0.00           N  
ATOM    478  H   VAL    54      37.707  45.231  36.203  1.00  0.00           H  
ATOM    479  CA  VAL    54      38.200  45.284  38.313  1.00  0.00           C  
ATOM    480  CB  VAL    54      39.117  44.015  38.299  1.00  0.00           C  
ATOM    481  CG1 VAL    54      38.102  42.806  38.476  1.00  0.00           C  
ATOM    482  CG2 VAL    54      39.779  43.957  36.892  1.00  0.00           C  
ATOM    483  C   VAL    54      38.952  46.590  38.706  1.00  0.00           C  
ATOM    484  O   VAL    54      39.230  47.463  37.921  1.00  0.00           O  
ATOM    485  N   SER    55      39.038  46.789  39.993  1.00  0.00           N  
ATOM    486  H   SER    55      38.644  46.074  40.570  1.00  0.00           H  
ATOM    487  CA  SER    55      39.620  47.950  40.603  1.00  0.00           C  
ATOM    488  CB  SER    55      38.555  48.983  40.964  1.00  0.00           C  
ATOM    489  OG  SER    55      39.106  50.021  41.832  1.00  0.00           O  
ATOM    490  HG  SER    55      39.063  50.933  41.421  1.00  0.00           H  
ATOM    491  C   SER    55      40.651  47.654  41.727  1.00  0.00           C  
ATOM    492  O   SER    55      40.500  46.693  42.390  1.00  0.00           O  
ATOM    493  N   PHE    56      41.717  48.492  41.751  1.00  0.00           N  
ATOM    494  H   PHE    56      41.714  49.282  41.138  1.00  0.00           H  
ATOM    495  CA  PHE    56      42.654  48.531  42.918  1.00  0.00           C  
ATOM    496  CB  PHE    56      43.732  49.488  42.566  1.00  0.00           C  
ATOM    497  CG  PHE    56      44.798  49.063  41.582  1.00  0.00           C  
ATOM    498  CD1 PHE    56      45.856  48.377  42.104  1.00  0.00           C  
ATOM    499  HD1 PHE    56      45.854  47.838  43.051  1.00  0.00           H  
ATOM    500  CD2 PHE    56      44.713  49.481  40.278  1.00  0.00           C  
ATOM    501  HD2 PHE    56      43.722  49.711  39.888  1.00  0.00           H  
ATOM    502  CE1 PHE    56      46.942  48.283  41.214  1.00  0.00           C  
ATOM    503  HE1 PHE    56      47.865  47.757  41.458  1.00  0.00           H  
ATOM    504  CE2 PHE    56      45.740  49.303  39.350  1.00  0.00           C  
ATOM    505  HE2 PHE    56      45.819  49.619  38.310  1.00  0.00           H  
ATOM    506  CZ  PHE    56      46.888  48.792  39.915  1.00  0.00           C  
ATOM    507  HZ  PHE    56      47.804  48.684  39.335  1.00  0.00           H  
ATOM    508  C   PHE    56      42.102  48.765  44.356  1.00  0.00           C  
ATOM    509  O   PHE    56      41.438  49.748  44.662  1.00  0.00           O  
ATOM    510  N   ALA    57      42.512  47.841  45.220  1.00  0.00           N  
ATOM    511  H   ALA    57      43.373  47.354  45.073  1.00  0.00           H  
ATOM    512  CA  ALA    57      41.811  47.698  46.535  1.00  0.00           C  
ATOM    513  CB  ALA    57      42.279  46.333  47.159  1.00  0.00           C  
ATOM    514  C   ALA    57      41.823  48.789  47.554  1.00  0.00           C  
ATOM    515  O   ALA    57      40.816  49.164  48.143  1.00  0.00           O  
ATOM    516  N   GLU    58      43.016  49.480  47.631  1.00  0.00           N  
ATOM    517  H   GLU    58      43.846  49.084  47.237  1.00  0.00           H  
ATOM    518  CA  GLU    58      43.126  50.762  48.395  1.00  0.00           C  
ATOM    519  CB  GLU    58      44.032  50.481  49.593  1.00  0.00           C  
ATOM    520  CG  GLU    58      43.648  51.306  50.837  1.00  0.00           C  
ATOM    521  CD  GLU    58      43.640  52.845  50.696  1.00  0.00           C  
ATOM    522  OE1 GLU    58      42.464  53.355  50.734  1.00  0.00           O  
ATOM    523  OE2 GLU    58      44.685  53.470  50.396  1.00  0.00           O  
ATOM    524  C   GLU    58      43.697  51.883  47.487  1.00  0.00           C  
ATOM    525  O   GLU    58      44.599  51.622  46.661  1.00  0.00           O  
ATOM    526  N   GLU    59      43.337  53.108  47.744  1.00  0.00           N  
ATOM    527  H   GLU    59      43.086  53.372  48.676  1.00  0.00           H  
ATOM    528  CA  GLU    59      43.549  54.229  46.776  1.00  0.00           C  
ATOM    529  CB  GLU    59      43.141  55.526  47.420  1.00  0.00           C  
ATOM    530  CG  GLU    59      42.780  56.508  46.309  1.00  0.00           C  
ATOM    531  CD  GLU    59      42.317  57.887  46.801  1.00  0.00           C  
ATOM    532  OE1 GLU    59      41.130  58.229  46.662  1.00  0.00           O  
ATOM    533  OE2 GLU    59      43.120  58.661  47.355  1.00  0.00           O  
ATOM    534  C   GLU    59      45.075  54.447  46.422  1.00  0.00           C  
ATOM    535  O   GLU    59      45.432  54.406  45.268  1.00  0.00           O  
ATOM    536  N   ASN    60      45.878  54.252  47.486  1.00  0.00           N  
ATOM    537  H   ASN    60      45.577  54.061  48.420  1.00  0.00           H  
ATOM    538  CA  ASN    60      47.384  54.477  47.566  1.00  0.00           C  
ATOM    539  CB  ASN    60      47.909  54.270  48.994  1.00  0.00           C  
ATOM    540  CG  ASN    60      47.943  55.545  49.836  1.00  0.00           C  
ATOM    541  OD1 ASN    60      48.750  56.400  49.725  1.00  0.00           O  
ATOM    542  ND2 ASN    60      46.994  55.681  50.704  1.00  0.00           N  
ATOM    543 HD21 ASN    60      47.139  56.478  51.290  1.00  0.00           H  
ATOM    544 HD22 ASN    60      46.112  55.218  50.794  1.00  0.00           H  
ATOM    545  C   ASN    60      48.223  53.647  46.580  1.00  0.00           C  
ATOM    546  O   ASN    60      49.096  54.171  45.891  1.00  0.00           O  
ATOM    547  N   GLU    61      47.842  52.420  46.320  1.00  0.00           N  
ATOM    548  H   GLU    61      46.884  52.138  46.375  1.00  0.00           H  
ATOM    549  CA  GLU    61      48.632  51.383  45.705  1.00  0.00           C  
ATOM    550  CB  GLU    61      47.692  50.176  45.475  1.00  0.00           C  
ATOM    551  CG  GLU    61      47.741  49.192  46.628  1.00  0.00           C  
ATOM    552  CD  GLU    61      46.915  47.890  46.439  1.00  0.00           C  
ATOM    553  OE1 GLU    61      45.656  47.904  46.455  1.00  0.00           O  
ATOM    554  OE2 GLU    61      47.459  46.822  46.836  1.00  0.00           O  
ATOM    555  C   GLU    61      49.249  51.673  44.340  1.00  0.00           C  
ATOM    556  O   GLU    61      48.543  51.716  43.334  1.00  0.00           O  
ATOM    557  N   SER    62      50.481  52.131  44.344  1.00  0.00           N  
ATOM    558  H   SER    62      50.894  52.331  45.232  1.00  0.00           H  
ATOM    559  CA  SER    62      51.192  52.583  43.135  1.00  0.00           C  
ATOM    560  CB  SER    62      52.313  53.652  43.479  1.00  0.00           C  
ATOM    561  OG  SER    62      53.416  53.301  44.334  1.00  0.00           O  
ATOM    562  HG  SER    62      52.971  52.846  45.105  1.00  0.00           H  
ATOM    563  C   SER    62      51.904  51.426  42.490  1.00  0.00           C  
ATOM    564  O   SER    62      52.308  50.368  43.033  1.00  0.00           O  
ATOM    565  N   LEU    63      52.175  51.785  41.248  1.00  0.00           N  
ATOM    566  H   LEU    63      51.996  52.709  40.911  1.00  0.00           H  
ATOM    567  CA  LEU    63      52.477  50.739  40.165  1.00  0.00           C  
ATOM    568  CB  LEU    63      52.508  51.445  38.809  1.00  0.00           C  
ATOM    569  CG  LEU    63      51.229  52.083  38.279  1.00  0.00           C  
ATOM    570  CD1 LEU    63      51.580  52.642  36.896  1.00  0.00           C  
ATOM    571  CD2 LEU    63      50.264  50.956  37.957  1.00  0.00           C  
ATOM    572  C   LEU    63      53.774  49.875  40.218  1.00  0.00           C  
ATOM    573  O   LEU    63      53.904  48.946  39.459  1.00  0.00           O  
ATOM    574  N   ASP    64      54.582  50.179  41.198  1.00  0.00           N  
ATOM    575  H   ASP    64      54.435  51.070  41.628  1.00  0.00           H  
ATOM    576  CA  ASP    64      55.719  49.357  41.585  1.00  0.00           C  
ATOM    577  CB  ASP    64      56.912  50.300  41.437  1.00  0.00           C  
ATOM    578  CG  ASP    64      57.101  50.752  39.961  1.00  0.00           C  
ATOM    579  OD1 ASP    64      56.347  51.604  39.480  1.00  0.00           O  
ATOM    580  OD2 ASP    64      57.808  50.020  39.258  1.00  0.00           O  
ATOM    581  C   ASP    64      55.733  48.782  43.016  1.00  0.00           C  
ATOM    582  O   ASP    64      56.726  48.340  43.578  1.00  0.00           O  
ATOM    583  N   ASP    65      54.625  48.854  43.689  1.00  0.00           N  
ATOM    584  H   ASP    65      53.869  49.456  43.433  1.00  0.00           H  
ATOM    585  CA  ASP    65      54.400  48.242  45.014  1.00  0.00           C  
ATOM    586  CB  ASP    65      53.108  48.733  45.588  1.00  0.00           C  
ATOM    587  CG  ASP    65      53.196  49.000  47.097  1.00  0.00           C  
ATOM    588  OD1 ASP    65      52.899  48.098  47.938  1.00  0.00           O  
ATOM    589  OD2 ASP    65      53.657  50.015  47.463  1.00  0.00           O  
ATOM    590  C   ASP    65      54.632  46.682  45.099  1.00  0.00           C  
ATOM    591  O   ASP    65      54.261  45.868  44.269  1.00  0.00           O  
ATOM    592  N   GLN    66      54.912  46.319  46.328  1.00  0.00           N  
ATOM    593  H   GLN    66      54.711  46.833  47.162  1.00  0.00           H  
ATOM    594  CA  GLN    66      55.322  44.921  46.588  1.00  0.00           C  
ATOM    595  CB  GLN    66      56.096  44.788  47.865  1.00  0.00           C  
ATOM    596  CG  GLN    66      55.298  45.163  49.069  1.00  0.00           C  
ATOM    597  CD  GLN    66      56.259  45.045  50.326  1.00  0.00           C  
ATOM    598  OE1 GLN    66      56.530  43.993  50.881  1.00  0.00           O  
ATOM    599  NE2 GLN    66      56.710  46.184  50.793  1.00  0.00           N  
ATOM    600 HE21 GLN    66      57.400  46.290  51.509  1.00  0.00           H  
ATOM    601 HE22 GLN    66      56.378  47.081  50.499  1.00  0.00           H  
ATOM    602  C   GLN    66      54.136  43.925  46.373  1.00  0.00           C  
ATOM    603  O   GLN    66      54.226  42.860  45.789  1.00  0.00           O  
ATOM    604  N   ASN    67      52.971  44.416  46.728  1.00  0.00           N  
ATOM    605  H   ASN    67      52.771  45.291  47.170  1.00  0.00           H  
ATOM    606  CA  ASN    67      51.730  43.779  46.394  1.00  0.00           C  
ATOM    607  CB  ASN    67      51.225  42.987  47.606  1.00  0.00           C  
ATOM    608  CG  ASN    67      50.073  42.031  47.297  1.00  0.00           C  
ATOM    609  OD1 ASN    67      50.069  40.884  46.946  1.00  0.00           O  
ATOM    610  ND2 ASN    67      48.928  42.474  47.622  1.00  0.00           N  
ATOM    611 HD21 ASN    67      48.115  41.904  47.504  1.00  0.00           H  
ATOM    612 HD22 ASN    67      48.606  43.366  47.938  1.00  0.00           H  
ATOM    613  C   ASN    67      50.708  44.788  45.864  1.00  0.00           C  
ATOM    614  O   ASN    67      50.541  45.886  46.454  1.00  0.00           O  
ATOM    615  N   ILE    68      50.143  44.354  44.732  1.00  0.00           N  
ATOM    616  H   ILE    68      50.563  43.559  44.294  1.00  0.00           H  
ATOM    617  CA  ILE    68      49.051  45.055  44.033  1.00  0.00           C  
ATOM    618  CB  ILE    68      49.537  45.808  42.753  1.00  0.00           C  
ATOM    619  CG1 ILE    68      50.247  44.872  41.801  1.00  0.00           C  
ATOM    620  CG2 ILE    68      50.431  46.985  43.145  1.00  0.00           C  
ATOM    621  CD  ILE    68      50.790  45.467  40.496  1.00  0.00           C  
ATOM    622  C   ILE    68      47.689  44.387  43.894  1.00  0.00           C  
ATOM    623  O   ILE    68      47.403  43.523  43.058  1.00  0.00           O  
ATOM    624  N   SER    69      46.851  44.730  44.880  1.00  0.00           N  
ATOM    625  H   SER    69      46.986  45.555  45.428  1.00  0.00           H  
ATOM    626  CA  SER    69      45.577  44.062  45.098  1.00  0.00           C  
ATOM    627  CB  SER    69      44.983  44.368  46.442  1.00  0.00           C  
ATOM    628  OG  SER    69      45.852  43.997  47.541  1.00  0.00           O  
ATOM    629  HG  SER    69      45.825  44.770  48.175  1.00  0.00           H  
ATOM    630  C   SER    69      44.545  44.485  44.095  1.00  0.00           C  
ATOM    631  O   SER    69      43.973  45.579  44.263  1.00  0.00           O  
ATOM    632  N   ILE    70      44.041  43.550  43.344  1.00  0.00           N  
ATOM    633  H   ILE    70      44.232  42.572  43.429  1.00  0.00           H  
ATOM    634  CA  ILE    70      42.879  43.805  42.479  1.00  0.00           C  
ATOM    635  CB  ILE    70      43.257  43.604  41.028  1.00  0.00           C  
ATOM    636  CG1 ILE    70      43.938  42.253  40.728  1.00  0.00           C  
ATOM    637  CG2 ILE    70      44.123  44.837  40.553  1.00  0.00           C  
ATOM    638  CD  ILE    70      43.832  41.845  39.248  1.00  0.00           C  
ATOM    639  C   ILE    70      41.623  43.074  42.876  1.00  0.00           C  
ATOM    640  O   ILE    70      41.682  41.847  42.991  1.00  0.00           O  
ATOM    641  N   ALA    71      40.597  43.856  43.030  1.00  0.00           N  
ATOM    642  H   ALA    71      40.587  44.840  42.853  1.00  0.00           H  
ATOM    643  CA  ALA    71      39.246  43.414  43.451  1.00  0.00           C  
ATOM    644  CB  ALA    71      38.778  44.394  44.536  1.00  0.00           C  
ATOM    645  C   ALA    71      38.213  43.480  42.293  1.00  0.00           C  
ATOM    646  O   ALA    71      38.232  44.330  41.402  1.00  0.00           O  
ATOM    647  N   GLY    72      37.135  42.711  42.447  1.00  0.00           N  
ATOM    648  H   GLY    72      37.172  42.082  43.223  1.00  0.00           H  
ATOM    649  CA  GLY    72      35.886  42.612  41.600  1.00  0.00           C  
ATOM    650  C   GLY    72      34.808  41.661  42.200  1.00  0.00           C  
ATOM    651  O   GLY    72      34.937  41.143  43.287  1.00  0.00           O  
ATOM    652  N   HIS    73      33.663  41.676  41.493  1.00  0.00           N  
ATOM    653  H   HIS    73      33.553  42.420  40.834  1.00  0.00           H  
ATOM    654  CA  HIS    73      32.544  40.823  41.759  1.00  0.00           C  
ATOM    655  CB  HIS    73      31.210  41.560  41.834  1.00  0.00           C  
ATOM    656  CG  HIS    73      30.852  42.160  43.218  1.00  0.00           C  
ATOM    657  ND1 HIS    73      29.586  42.434  43.579  1.00  0.00           N  
ATOM    658  HD1 HIS    73      28.728  42.179  43.134  1.00  0.00           H  
ATOM    659  CD2 HIS    73      31.678  42.980  43.979  1.00  0.00           C  
ATOM    660  HD2 HIS    73      32.748  43.059  43.787  1.00  0.00           H  
ATOM    661  CE1 HIS    73      29.626  43.292  44.607  1.00  0.00           C  
ATOM    662  HE1 HIS    73      28.712  43.512  45.158  1.00  0.00           H  
ATOM    663  NE2 HIS    73      30.896  43.649  44.831  1.00  0.00           N  
ATOM    664  C   HIS    73      32.449  39.713  40.738  1.00  0.00           C  
ATOM    665  O   HIS    73      33.286  39.597  39.856  1.00  0.00           O  
ATOM    666  N   THR    74      31.632  38.785  41.183  1.00  0.00           N  
ATOM    667  H   THR    74      30.977  38.987  41.911  1.00  0.00           H  
ATOM    668  CA  THR    74      31.382  37.588  40.417  1.00  0.00           C  
ATOM    669  CB  THR    74      31.599  36.346  41.363  1.00  0.00           C  
ATOM    670  OG1 THR    74      31.086  35.113  40.825  1.00  0.00           O  
ATOM    671  HG1 THR    74      30.093  34.995  40.802  1.00  0.00           H  
ATOM    672  CG2 THR    74      31.166  36.426  42.818  1.00  0.00           C  
ATOM    673  C   THR    74      29.993  37.670  39.865  1.00  0.00           C  
ATOM    674  O   THR    74      29.136  38.252  40.538  1.00  0.00           O  
ATOM    675  N   PHE    75      29.742  36.902  38.803  1.00  0.00           N  
ATOM    676  H   PHE    75      30.488  36.391  38.376  1.00  0.00           H  
ATOM    677  CA  PHE    75      28.415  36.724  38.077  1.00  0.00           C  
ATOM    678  CB  PHE    75      28.163  37.816  37.075  1.00  0.00           C  
ATOM    679  CG  PHE    75      26.782  38.146  36.556  1.00  0.00           C  
ATOM    680  CD1 PHE    75      25.606  37.617  37.130  1.00  0.00           C  
ATOM    681  HD1 PHE    75      25.554  37.355  38.186  1.00  0.00           H  
ATOM    682  CD2 PHE    75      26.684  38.781  35.301  1.00  0.00           C  
ATOM    683  HD2 PHE    75      27.493  39.462  35.036  1.00  0.00           H  
ATOM    684  CE1 PHE    75      24.437  37.627  36.416  1.00  0.00           C  
ATOM    685  HE1 PHE    75      23.538  37.117  36.760  1.00  0.00           H  
ATOM    686  CE2 PHE    75      25.518  38.783  34.592  1.00  0.00           C  
ATOM    687  HE2 PHE    75      25.433  39.395  33.694  1.00  0.00           H  
ATOM    688  CZ  PHE    75      24.360  38.237  35.170  1.00  0.00           C  
ATOM    689  HZ  PHE    75      23.398  38.345  34.669  1.00  0.00           H  
ATOM    690  C   PHE    75      28.234  35.326  37.408  1.00  0.00           C  
ATOM    691  O   PHE    75      28.705  35.190  36.257  1.00  0.00           O  
ATOM    692  N   ILE    76      27.698  34.296  38.139  1.00  0.00           N  
ATOM    693  H   ILE    76      27.736  34.125  39.124  1.00  0.00           H  
ATOM    694  CA  ILE    76      27.559  33.002  37.404  1.00  0.00           C  
ATOM    695  CB  ILE    76      27.208  31.791  38.335  1.00  0.00           C  
ATOM    696  CG1 ILE    76      26.217  32.031  39.475  1.00  0.00           C  
ATOM    697  CG2 ILE    76      28.575  31.262  38.838  1.00  0.00           C  
ATOM    698  CD  ILE    76      24.853  32.267  38.888  1.00  0.00           C  
ATOM    699  C   ILE    76      26.819  32.947  36.016  1.00  0.00           C  
ATOM    700  O   ILE    76      27.302  32.329  35.036  1.00  0.00           O  
ATOM    701  N   ASP    77      25.837  33.808  35.802  1.00  0.00           N  
ATOM    702  H   ASP    77      25.288  34.138  36.571  1.00  0.00           H  
ATOM    703  CA  ASP    77      25.243  34.005  34.458  1.00  0.00           C  
ATOM    704  CB  ASP    77      23.815  34.611  34.561  1.00  0.00           C  
ATOM    705  CG  ASP    77      23.000  34.033  35.708  1.00  0.00           C  
ATOM    706  OD1 ASP    77      23.212  34.424  36.866  1.00  0.00           O  
ATOM    707  OD2 ASP    77      21.940  33.496  35.400  1.00  0.00           O  
ATOM    708  C   ASP    77      26.123  34.647  33.365  1.00  0.00           C  
ATOM    709  O   ASP    77      25.751  34.482  32.182  1.00  0.00           O  
ATOM    710  N   ARG    78      27.210  35.337  33.652  1.00  0.00           N  
ATOM    711  H   ARG    78      27.429  35.434  34.623  1.00  0.00           H  
ATOM    712  CA  ARG    78      28.288  35.712  32.662  1.00  0.00           C  
ATOM    713  CB  ARG    78      28.117  37.160  32.326  1.00  0.00           C  
ATOM    714  CG  ARG    78      26.998  37.617  31.447  1.00  0.00           C  
ATOM    715  CD  ARG    78      27.170  39.075  31.007  1.00  0.00           C  
ATOM    716  NE  ARG    78      28.482  39.413  30.448  1.00  0.00           N  
ATOM    717  HE  ARG    78      28.972  38.768  29.861  1.00  0.00           H  
ATOM    718  CZ  ARG    78      29.080  40.590  30.737  1.00  0.00           C  
ATOM    719  NH1 ARG    78      28.484  41.585  31.435  1.00  0.00           N  
ATOM    720 HH11 ARG    78      28.984  42.357  31.828  1.00  0.00           H  
ATOM    721 HH12 ARG    78      27.490  41.658  31.352  1.00  0.00           H  
ATOM    722  NH2 ARG    78      30.299  40.733  30.173  1.00  0.00           N  
ATOM    723 HH21 ARG    78      30.754  41.614  30.302  1.00  0.00           H  
ATOM    724 HH22 ARG    78      30.833  39.937  29.889  1.00  0.00           H  
ATOM    725  C   ARG    78      29.732  35.440  33.242  1.00  0.00           C  
ATOM    726  O   ARG    78      30.381  36.218  33.915  1.00  0.00           O  
ATOM    727  N   PRO    79      30.257  34.220  32.927  1.00  0.00           N  
ATOM    728  CA  PRO    79      31.638  33.816  33.384  1.00  0.00           C  
ATOM    729  CB  PRO    79      31.684  32.396  32.827  1.00  0.00           C  
ATOM    730  CG  PRO    79      30.682  32.250  31.671  1.00  0.00           C  
ATOM    731  CD  PRO    79      29.555  33.092  32.234  1.00  0.00           C  
ATOM    732  C   PRO    79      32.746  34.771  32.927  1.00  0.00           C  
ATOM    733  O   PRO    79      33.693  35.013  33.688  1.00  0.00           O  
ATOM    734  N   ASN    80      32.458  35.582  31.878  1.00  0.00           N  
ATOM    735  H   ASN    80      31.776  35.253  31.226  1.00  0.00           H  
ATOM    736  CA  ASN    80      33.172  36.839  31.417  1.00  0.00           C  
ATOM    737  CB  ASN    80      33.036  36.951  29.917  1.00  0.00           C  
ATOM    738  CG  ASN    80      31.633  36.931  29.268  1.00  0.00           C  
ATOM    739  OD1 ASN    80      30.800  37.810  29.432  1.00  0.00           O  
ATOM    740  ND2 ASN    80      31.228  35.840  28.695  1.00  0.00           N  
ATOM    741 HD21 ASN    80      30.293  35.689  28.375  1.00  0.00           H  
ATOM    742 HD22 ASN    80      31.776  35.024  28.878  1.00  0.00           H  
ATOM    743  C   ASN    80      32.940  38.165  32.189  1.00  0.00           C  
ATOM    744  O   ASN    80      33.377  39.238  31.717  1.00  0.00           O  
ATOM    745  N   TYR    81      32.204  38.145  33.314  1.00  0.00           N  
ATOM    746  H   TYR    81      31.614  37.385  33.587  1.00  0.00           H  
ATOM    747  CA  TYR    81      32.120  39.351  34.229  1.00  0.00           C  
ATOM    748  CB  TYR    81      30.791  39.391  34.831  1.00  0.00           C  
ATOM    749  CG  TYR    81      30.699  40.710  35.615  1.00  0.00           C  
ATOM    750  CD1 TYR    81      30.319  41.942  35.013  1.00  0.00           C  
ATOM    751  HD1 TYR    81      30.341  42.003  33.925  1.00  0.00           H  
ATOM    752  CD2 TYR    81      30.698  40.610  36.971  1.00  0.00           C  
ATOM    753  HD2 TYR    81      31.163  39.697  37.345  1.00  0.00           H  
ATOM    754  CE1 TYR    81      29.940  42.988  35.808  1.00  0.00           C  
ATOM    755  HE1 TYR    81      29.804  43.935  35.285  1.00  0.00           H  
ATOM    756  CE2 TYR    81      30.283  41.634  37.767  1.00  0.00           C  
ATOM    757  HE2 TYR    81      30.689  41.616  38.778  1.00  0.00           H  
ATOM    758  CZ  TYR    81      29.874  42.810  37.177  1.00  0.00           C  
ATOM    759  OH  TYR    81      29.346  43.787  37.898  1.00  0.00           O  
ATOM    760  HH  TYR    81      29.234  44.531  37.239  1.00  0.00           H  
ATOM    761  C   TYR    81      33.226  39.356  35.307  1.00  0.00           C  
ATOM    762  O   TYR    81      33.298  38.374  36.016  1.00  0.00           O  
ATOM    763  N   GLN    82      33.993  40.405  35.286  1.00  0.00           N  
ATOM    764  H   GLN    82      34.012  41.074  34.543  1.00  0.00           H  
ATOM    765  CA  GLN    82      35.016  40.724  36.299  1.00  0.00           C  
ATOM    766  CB  GLN    82      34.392  41.592  37.372  1.00  0.00           C  
ATOM    767  CG  GLN    82      34.154  42.983  36.852  1.00  0.00           C  
ATOM    768  CD  GLN    82      33.481  43.900  37.906  1.00  0.00           C  
ATOM    769  OE1 GLN    82      33.361  43.763  39.109  1.00  0.00           O  
ATOM    770  NE2 GLN    82      33.016  45.055  37.447  1.00  0.00           N  
ATOM    771 HE21 GLN    82      32.527  45.668  38.067  1.00  0.00           H  
ATOM    772 HE22 GLN    82      32.803  45.125  36.472  1.00  0.00           H  
ATOM    773  C   GLN    82      35.870  39.647  36.822  1.00  0.00           C  
ATOM    774  O   GLN    82      36.961  39.602  36.264  1.00  0.00           O  
ATOM    775  N   PHE    83      35.603  38.910  37.898  1.00  0.00           N  
ATOM    776  H   PHE    83      34.951  39.212  38.593  1.00  0.00           H  
ATOM    777  CA  PHE    83      36.446  37.726  38.140  1.00  0.00           C  
ATOM    778  CB  PHE    83      36.965  37.957  39.592  1.00  0.00           C  
ATOM    779  CG  PHE    83      38.289  38.828  39.664  1.00  0.00           C  
ATOM    780  CD1 PHE    83      39.287  38.697  38.655  1.00  0.00           C  
ATOM    781  HD1 PHE    83      39.076  38.141  37.741  1.00  0.00           H  
ATOM    782  CD2 PHE    83      38.470  39.671  40.716  1.00  0.00           C  
ATOM    783  HD2 PHE    83      37.639  39.979  41.351  1.00  0.00           H  
ATOM    784  CE1 PHE    83      40.347  39.562  38.620  1.00  0.00           C  
ATOM    785  HE1 PHE    83      41.233  39.389  38.010  1.00  0.00           H  
ATOM    786  CE2 PHE    83      39.590  40.427  40.731  1.00  0.00           C  
ATOM    787  HE2 PHE    83      39.706  41.120  41.565  1.00  0.00           H  
ATOM    788  CZ  PHE    83      40.482  40.449  39.691  1.00  0.00           C  
ATOM    789  HZ  PHE    83      41.333  41.131  39.682  1.00  0.00           H  
ATOM    790  C   PHE    83      35.835  36.359  38.005  1.00  0.00           C  
ATOM    791  O   PHE    83      36.501  35.340  38.245  1.00  0.00           O  
ATOM    792  N   THR    84      34.582  36.261  37.610  1.00  0.00           N  
ATOM    793  H   THR    84      34.123  37.036  37.176  1.00  0.00           H  
ATOM    794  CA  THR    84      33.808  34.962  37.717  1.00  0.00           C  
ATOM    795  CB  THR    84      32.547  35.082  36.854  1.00  0.00           C  
ATOM    796  OG1 THR    84      31.884  36.280  37.212  1.00  0.00           O  
ATOM    797  HG1 THR    84      32.234  36.989  36.600  1.00  0.00           H  
ATOM    798  CG2 THR    84      31.548  33.927  37.089  1.00  0.00           C  
ATOM    799  C   THR    84      34.472  33.655  37.295  1.00  0.00           C  
ATOM    800  O   THR    84      34.201  32.641  37.876  1.00  0.00           O  
ATOM    801  N   ASN    85      35.346  33.727  36.274  1.00  0.00           N  
ATOM    802  H   ASN    85      35.340  34.497  35.636  1.00  0.00           H  
ATOM    803  CA  ASN    85      35.928  32.418  35.911  1.00  0.00           C  
ATOM    804  CB  ASN    85      35.829  32.299  34.432  1.00  0.00           C  
ATOM    805  CG  ASN    85      35.548  30.883  33.845  1.00  0.00           C  
ATOM    806  OD1 ASN    85      34.966  29.991  34.463  1.00  0.00           O  
ATOM    807  ND2 ASN    85      36.304  30.421  32.908  1.00  0.00           N  
ATOM    808 HD21 ASN    85      36.103  29.528  32.505  1.00  0.00           H  
ATOM    809 HD22 ASN    85      36.974  30.979  32.418  1.00  0.00           H  
ATOM    810  C   ASN    85      37.257  32.023  36.566  1.00  0.00           C  
ATOM    811  O   ASN    85      37.845  31.021  36.184  1.00  0.00           O  
ATOM    812  N   LEU    86      37.590  32.745  37.635  1.00  0.00           N  
ATOM    813  H   LEU    86      37.136  33.614  37.835  1.00  0.00           H  
ATOM    814  CA  LEU    86      38.918  32.640  38.311  1.00  0.00           C  
ATOM    815  CB  LEU    86      39.142  33.550  39.474  1.00  0.00           C  
ATOM    816  CG  LEU    86      39.870  34.877  39.131  1.00  0.00           C  
ATOM    817  CD1 LEU    86      40.356  35.568  40.389  1.00  0.00           C  
ATOM    818  CD2 LEU    86      41.195  34.628  38.387  1.00  0.00           C  
ATOM    819  C   LEU    86      39.222  31.203  38.697  1.00  0.00           C  
ATOM    820  O   LEU    86      40.337  30.761  38.435  1.00  0.00           O  
ATOM    821  N   LYS    87      38.161  30.463  39.038  1.00  0.00           N  
ATOM    822  H   LYS    87      37.296  30.905  39.277  1.00  0.00           H  
ATOM    823  CA  LYS    87      38.053  29.036  39.480  1.00  0.00           C  
ATOM    824  CB  LYS    87      36.642  28.721  39.989  1.00  0.00           C  
ATOM    825  CG  LYS    87      35.637  29.054  38.870  1.00  0.00           C  
ATOM    826  CD  LYS    87      34.094  28.989  39.293  1.00  0.00           C  
ATOM    827  CE  LYS    87      33.337  29.345  38.067  1.00  0.00           C  
ATOM    828  NZ  LYS    87      31.899  29.251  38.214  1.00  0.00           N  
ATOM    829  HZ1 LYS    87      31.464  29.880  37.571  1.00  0.00           H  
ATOM    830  HZ2 LYS    87      31.706  29.597  39.132  1.00  0.00           H  
ATOM    831  HZ3 LYS    87      31.570  28.307  38.227  1.00  0.00           H  
ATOM    832  C   LYS    87      38.519  28.000  38.383  1.00  0.00           C  
ATOM    833  O   LYS    87      38.740  26.797  38.638  1.00  0.00           O  
ATOM    834  N   ALA    88      38.484  28.430  37.121  1.00  0.00           N  
ATOM    835  H   ALA    88      38.030  29.288  36.878  1.00  0.00           H  
ATOM    836  CA  ALA    88      39.131  27.714  36.057  1.00  0.00           C  
ATOM    837  CB  ALA    88      38.468  28.080  34.754  1.00  0.00           C  
ATOM    838  C   ALA    88      40.623  27.695  36.026  1.00  0.00           C  
ATOM    839  O   ALA    88      41.280  26.865  35.335  1.00  0.00           O  
ATOM    840  N   ALA    89      41.184  28.621  36.816  1.00  0.00           N  
ATOM    841  H   ALA    89      40.693  29.053  37.573  1.00  0.00           H  
ATOM    842  CA  ALA    89      42.651  28.736  36.979  1.00  0.00           C  
ATOM    843  CB  ALA    89      43.114  30.177  36.714  1.00  0.00           C  
ATOM    844  C   ALA    89      43.141  28.204  38.327  1.00  0.00           C  
ATOM    845  O   ALA    89      42.448  28.359  39.325  1.00  0.00           O  
ATOM    846  N   LYS    90      44.404  27.863  38.323  1.00  0.00           N  
ATOM    847  H   LYS    90      45.005  28.093  37.557  1.00  0.00           H  
ATOM    848  CA  LYS    90      44.976  27.065  39.427  1.00  0.00           C  
ATOM    849  CB  LYS    90      44.655  25.591  39.170  1.00  0.00           C  
ATOM    850  CG  LYS    90      45.496  25.040  37.985  1.00  0.00           C  
ATOM    851  CD  LYS    90      45.185  23.590  37.701  1.00  0.00           C  
ATOM    852  CE  LYS    90      44.437  23.525  36.370  1.00  0.00           C  
ATOM    853  NZ  LYS    90      45.048  22.626  35.342  1.00  0.00           N  
ATOM    854  HZ1 LYS    90      44.820  21.669  35.519  1.00  0.00           H  
ATOM    855  HZ2 LYS    90      46.037  22.751  35.425  1.00  0.00           H  
ATOM    856  HZ3 LYS    90      44.758  23.001  34.462  1.00  0.00           H  
ATOM    857  C   LYS    90      46.502  27.326  39.703  1.00  0.00           C  
ATOM    858  O   LYS    90      47.170  28.157  39.044  1.00  0.00           O  
ATOM    859  N   LYS    91      46.962  26.804  40.830  1.00  0.00           N  
ATOM    860  H   LYS    91      46.295  26.254  41.333  1.00  0.00           H  
ATOM    861  CA  LYS    91      48.368  26.730  41.177  1.00  0.00           C  
ATOM    862  CB  LYS    91      48.677  25.734  42.376  1.00  0.00           C  
ATOM    863  CG  LYS    91      49.973  26.088  43.119  1.00  0.00           C  
ATOM    864  CD  LYS    91      50.759  24.874  43.586  1.00  0.00           C  
ATOM    865  CE  LYS    91      52.060  25.327  44.299  1.00  0.00           C  
ATOM    866  NZ  LYS    91      52.530  24.321  45.252  1.00  0.00           N  
ATOM    867  HZ1 LYS    91      53.149  24.831  45.850  1.00  0.00           H  
ATOM    868  HZ2 LYS    91      53.156  23.699  44.782  1.00  0.00           H  
ATOM    869  HZ3 LYS    91      51.801  23.786  45.679  1.00  0.00           H  
ATOM    870  C   LYS    91      49.171  26.301  39.943  1.00  0.00           C  
ATOM    871  O   LYS    91      49.193  25.118  39.499  1.00  0.00           O  
ATOM    872  N   GLY    92      50.043  27.240  39.603  1.00  0.00           N  
ATOM    873  H   GLY    92      50.328  27.963  40.232  1.00  0.00           H  
ATOM    874  CA  GLY    92      50.966  27.126  38.408  1.00  0.00           C  
ATOM    875  C   GLY    92      50.581  28.089  37.218  1.00  0.00           C  
ATOM    876  O   GLY    92      51.435  28.563  36.430  1.00  0.00           O  
ATOM    877  N   SER    93      49.310  28.426  37.077  1.00  0.00           N  
ATOM    878  H   SER    93      48.630  28.074  37.721  1.00  0.00           H  
ATOM    879  CA  SER    93      48.835  29.320  35.963  1.00  0.00           C  
ATOM    880  CB  SER    93      47.330  29.528  36.094  1.00  0.00           C  
ATOM    881  OG  SER    93      46.534  28.302  36.004  1.00  0.00           O  
ATOM    882  HG  SER    93      46.280  28.161  35.047  1.00  0.00           H  
ATOM    883  C   SER    93      49.264  30.832  35.966  1.00  0.00           C  
ATOM    884  O   SER    93      49.334  31.476  36.982  1.00  0.00           O  
ATOM    885  N   MET    94      49.687  31.162  34.728  1.00  0.00           N  
ATOM    886  H   MET    94      49.544  30.503  33.989  1.00  0.00           H  
ATOM    887  CA  MET    94      50.163  32.483  34.318  1.00  0.00           C  
ATOM    888  CB  MET    94      50.677  32.304  32.873  1.00  0.00           C  
ATOM    889  CG  MET    94      51.969  33.103  32.700  1.00  0.00           C  
ATOM    890  SD  MET    94      53.311  32.654  33.844  1.00  0.00           S  
ATOM    891  CE  MET    94      54.107  31.317  32.978  1.00  0.00           C  
ATOM    892  C   MET    94      49.058  33.588  34.326  1.00  0.00           C  
ATOM    893  O   MET    94      47.943  33.172  34.173  1.00  0.00           O  
ATOM    894  N   VAL    95      49.277  34.762  34.834  1.00  0.00           N  
ATOM    895  H   VAL    95      50.133  35.065  35.252  1.00  0.00           H  
ATOM    896  CA  VAL    95      48.285  35.855  34.832  1.00  0.00           C  
ATOM    897  CB  VAL    95      47.819  36.041  36.260  1.00  0.00           C  
ATOM    898  CG1 VAL    95      46.709  37.056  36.545  1.00  0.00           C  
ATOM    899  CG2 VAL    95      47.546  34.726  37.015  1.00  0.00           C  
ATOM    900  C   VAL    95      49.059  37.093  34.378  1.00  0.00           C  
ATOM    901  O   VAL    95      49.982  37.573  35.007  1.00  0.00           O  
ATOM    902  N   TYR    96      48.677  37.610  33.221  1.00  0.00           N  
ATOM    903  H   TYR    96      47.856  37.295  32.744  1.00  0.00           H  
ATOM    904  CA  TYR    96      49.287  38.828  32.609  1.00  0.00           C  
ATOM    905  CB  TYR    96      49.266  38.741  31.043  1.00  0.00           C  
ATOM    906  CG  TYR    96      50.304  37.706  30.577  1.00  0.00           C  
ATOM    907  CD1 TYR    96      49.688  36.549  30.131  1.00  0.00           C  
ATOM    908  HD1 TYR    96      48.608  36.489  29.998  1.00  0.00           H  
ATOM    909  CD2 TYR    96      51.663  37.906  30.637  1.00  0.00           C  
ATOM    910  HD2 TYR    96      52.144  38.762  31.109  1.00  0.00           H  
ATOM    911  CE1 TYR    96      50.563  35.565  29.701  1.00  0.00           C  
ATOM    912  HE1 TYR    96      50.133  34.700  29.197  1.00  0.00           H  
ATOM    913  CE2 TYR    96      52.511  36.931  30.141  1.00  0.00           C  
ATOM    914  HE2 TYR    96      53.554  37.246  30.115  1.00  0.00           H  
ATOM    915  CZ  TYR    96      51.937  35.759  29.627  1.00  0.00           C  
ATOM    916  OH  TYR    96      52.773  34.818  29.116  1.00  0.00           O  
ATOM    917  HH  TYR    96      53.712  35.150  29.203  1.00  0.00           H  
ATOM    918  C   TYR    96      48.586  40.085  32.967  1.00  0.00           C  
ATOM    919  O   TYR    96      47.346  40.042  33.224  1.00  0.00           O  
ATOM    920  N   PHE    97      49.370  41.115  33.219  1.00  0.00           N  
ATOM    921  H   PHE    97      50.365  41.048  33.289  1.00  0.00           H  
ATOM    922  CA  PHE    97      48.874  42.514  33.454  1.00  0.00           C  
ATOM    923  CB  PHE    97      49.081  42.924  34.866  1.00  0.00           C  
ATOM    924  CG  PHE    97      48.392  44.195  35.416  1.00  0.00           C  
ATOM    925  CD1 PHE    97      49.009  45.430  35.263  1.00  0.00           C  
ATOM    926  HD1 PHE    97      49.279  45.776  34.265  1.00  0.00           H  
ATOM    927  CD2 PHE    97      47.540  44.034  36.503  1.00  0.00           C  
ATOM    928  HD2 PHE    97      47.034  43.114  36.795  1.00  0.00           H  
ATOM    929  CE1 PHE    97      48.807  46.477  36.157  1.00  0.00           C  
ATOM    930  HE1 PHE    97      49.087  47.493  35.880  1.00  0.00           H  
ATOM    931  CE2 PHE    97      47.249  45.080  37.353  1.00  0.00           C  
ATOM    932  HE2 PHE    97      46.855  44.827  38.337  1.00  0.00           H  
ATOM    933  CZ  PHE    97      47.930  46.297  37.209  1.00  0.00           C  
ATOM    934  HZ  PHE    97      47.591  47.183  37.746  1.00  0.00           H  
ATOM    935  C   PHE    97      49.540  43.531  32.496  1.00  0.00           C  
ATOM    936  O   PHE    97      50.750  43.794  32.605  1.00  0.00           O  
ATOM    937  N   LYS    98      48.720  44.085  31.563  1.00  0.00           N  
ATOM    938  H   LYS    98      47.728  43.982  31.638  1.00  0.00           H  
ATOM    939  CA  LYS    98      49.148  45.162  30.671  1.00  0.00           C  
ATOM    940  CB  LYS    98      48.551  44.858  29.305  1.00  0.00           C  
ATOM    941  CG  LYS    98      49.141  43.599  28.683  1.00  0.00           C  
ATOM    942  CD  LYS    98      48.615  43.504  27.241  1.00  0.00           C  
ATOM    943  CE  LYS    98      49.510  42.515  26.582  1.00  0.00           C  
ATOM    944  NZ  LYS    98      49.019  42.072  25.241  1.00  0.00           N  
ATOM    945  HZ1 LYS    98      48.090  41.769  25.449  1.00  0.00           H  
ATOM    946  HZ2 LYS    98      49.521  41.267  24.925  1.00  0.00           H  
ATOM    947  HZ3 LYS    98      48.933  42.832  24.596  1.00  0.00           H  
ATOM    948  C   LYS    98      48.939  46.496  31.375  1.00  0.00           C  
ATOM    949  O   LYS    98      47.933  46.665  32.123  1.00  0.00           O  
ATOM    950  N   VAL    99      49.905  47.429  31.226  1.00  0.00           N  
ATOM    951  H   VAL    99      50.744  47.153  30.757  1.00  0.00           H  
ATOM    952  CA  VAL    99      49.827  48.813  31.733  1.00  0.00           C  
ATOM    953  CB  VAL    99      50.177  49.071  33.192  1.00  0.00           C  
ATOM    954  CG1 VAL    99      51.467  48.342  33.523  1.00  0.00           C  
ATOM    955  CG2 VAL    99      50.026  50.592  33.483  1.00  0.00           C  
ATOM    956  C   VAL    99      50.597  49.696  30.668  1.00  0.00           C  
ATOM    957  O   VAL    99      51.786  49.668  30.475  1.00  0.00           O  
ATOM    958  N   GLY   100      49.781  50.589  30.107  1.00  0.00           N  
ATOM    959  H   GLY   100      48.818  50.654  30.368  1.00  0.00           H  
ATOM    960  CA  GLY   100      50.223  51.537  29.164  1.00  0.00           C  
ATOM    961  C   GLY   100      50.953  50.863  27.990  1.00  0.00           C  
ATOM    962  O   GLY   100      50.306  50.298  27.091  1.00  0.00           O  
ATOM    963  N   ASN   101      52.291  50.911  28.052  1.00  0.00           N  
ATOM    964  H   ASN   101      52.704  51.442  28.792  1.00  0.00           H  
ATOM    965  CA  ASN   101      53.260  50.248  27.139  1.00  0.00           C  
ATOM    966  CB  ASN   101      54.196  51.353  26.688  1.00  0.00           C  
ATOM    967  CG  ASN   101      53.654  52.168  25.545  1.00  0.00           C  
ATOM    968  OD1 ASN   101      52.622  51.865  25.065  1.00  0.00           O  
ATOM    969  ND2 ASN   101      54.163  53.199  25.095  1.00  0.00           N  
ATOM    970 HD21 ASN   101      53.707  53.708  24.365  1.00  0.00           H  
ATOM    971 HD22 ASN   101      55.009  53.540  25.504  1.00  0.00           H  
ATOM    972  C   ASN   101      54.021  49.011  27.626  1.00  0.00           C  
ATOM    973  O   ASN   101      54.998  48.672  27.042  1.00  0.00           O  
ATOM    974  N   GLU   102      53.734  48.533  28.821  1.00  0.00           N  
ATOM    975  H   GLU   102      53.049  48.939  29.426  1.00  0.00           H  
ATOM    976  CA  GLU   102      54.465  47.405  29.426  1.00  0.00           C  
ATOM    977  CB  GLU   102      55.179  47.912  30.716  1.00  0.00           C  
ATOM    978  CG  GLU   102      56.274  48.982  30.496  1.00  0.00           C  
ATOM    979  CD  GLU   102      56.772  49.626  31.857  1.00  0.00           C  
ATOM    980  OE1 GLU   102      57.323  48.845  32.636  1.00  0.00           O  
ATOM    981  OE2 GLU   102      56.557  50.825  32.078  1.00  0.00           O  
ATOM    982  C   GLU   102      53.482  46.302  29.770  1.00  0.00           C  
ATOM    983  O   GLU   102      52.378  46.573  30.185  1.00  0.00           O  
ATOM    984  N   THR   103      54.058  45.068  29.664  1.00  0.00           N  
ATOM    985  H   THR   103      54.826  45.009  29.026  1.00  0.00           H  
ATOM    986  CA  THR   103      53.480  43.829  30.198  1.00  0.00           C  
ATOM    987  CB  THR   103      53.355  42.868  28.962  1.00  0.00           C  
ATOM    988  OG1 THR   103      52.967  43.552  27.750  1.00  0.00           O  
ATOM    989  HG1 THR   103      53.139  42.877  27.033  1.00  0.00           H  
ATOM    990  CG2 THR   103      52.440  41.707  29.439  1.00  0.00           C  
ATOM    991  C   THR   103      54.218  43.184  31.392  1.00  0.00           C  
ATOM    992  O   THR   103      55.298  42.614  31.218  1.00  0.00           O  
ATOM    993  N   ARG   104      53.568  43.118  32.538  1.00  0.00           N  
ATOM    994  H   ARG   104      52.674  43.562  32.595  1.00  0.00           H  
ATOM    995  CA  ARG   104      54.142  42.363  33.693  1.00  0.00           C  
ATOM    996  CB  ARG   104      54.055  43.061  35.042  1.00  0.00           C  
ATOM    997  CG  ARG   104      54.768  44.461  35.021  1.00  0.00           C  
ATOM    998  CD  ARG   104      55.190  44.866  36.385  1.00  0.00           C  
ATOM    999  NE  ARG   104      55.677  46.255  36.324  1.00  0.00           N  
ATOM   1000  HE  ARG   104      55.547  46.727  35.452  1.00  0.00           H  
ATOM   1001  CZ  ARG   104      55.845  47.028  37.362  1.00  0.00           C  
ATOM   1002  NH1 ARG   104      56.055  46.578  38.603  1.00  0.00           N  
ATOM   1003 HH11 ARG   104      56.175  47.136  39.424  1.00  0.00           H  
ATOM   1004 HH12 ARG   104      56.279  45.611  38.723  1.00  0.00           H  
ATOM   1005  NH2 ARG   104      56.041  48.356  37.198  1.00  0.00           N  
ATOM   1006 HH21 ARG   104      56.090  48.991  37.970  1.00  0.00           H  
ATOM   1007 HH22 ARG   104      56.185  48.780  36.304  1.00  0.00           H  
ATOM   1008  C   ARG   104      53.535  40.952  33.939  1.00  0.00           C  
ATOM   1009  O   ARG   104      52.399  40.690  33.553  1.00  0.00           O  
ATOM   1010  N   LYS   105      54.347  39.934  34.147  1.00  0.00           N  
ATOM   1011  H   LYS   105      55.206  40.067  34.640  1.00  0.00           H  
ATOM   1012  CA  LYS   105      53.934  38.531  34.317  1.00  0.00           C  
ATOM   1013  CB  LYS   105      54.766  37.737  33.332  1.00  0.00           C  
ATOM   1014  CG  LYS   105      54.554  36.214  33.481  1.00  0.00           C  
ATOM   1015  CD  LYS   105      55.297  35.584  32.350  1.00  0.00           C  
ATOM   1016  CE  LYS   105      56.185  34.424  32.831  1.00  0.00           C  
ATOM   1017  NZ  LYS   105      56.911  33.938  31.662  1.00  0.00           N  
ATOM   1018  HZ1 LYS   105      56.299  33.694  30.910  1.00  0.00           H  
ATOM   1019  HZ2 LYS   105      57.525  33.180  31.886  1.00  0.00           H  
ATOM   1020  HZ3 LYS   105      57.544  34.578  31.227  1.00  0.00           H  
ATOM   1021  C   LYS   105      53.998  38.020  35.757  1.00  0.00           C  
ATOM   1022  O   LYS   105      55.101  38.012  36.322  1.00  0.00           O  
ATOM   1023  N   TYR   106      52.788  37.646  36.247  1.00  0.00           N  
ATOM   1024  H   TYR   106      51.951  37.892  35.758  1.00  0.00           H  
ATOM   1025  CA  TYR   106      52.558  37.032  37.566  1.00  0.00           C  
ATOM   1026  CB  TYR   106      51.518  37.898  38.359  1.00  0.00           C  
ATOM   1027  CG  TYR   106      51.816  39.394  38.419  1.00  0.00           C  
ATOM   1028  CD1 TYR   106      51.364  40.312  37.429  1.00  0.00           C  
ATOM   1029  HD1 TYR   106      50.635  40.009  36.677  1.00  0.00           H  
ATOM   1030  CD2 TYR   106      52.641  39.857  39.394  1.00  0.00           C  
ATOM   1031  HD2 TYR   106      52.948  39.193  40.202  1.00  0.00           H  
ATOM   1032  CE1 TYR   106      51.875  41.579  37.447  1.00  0.00           C  
ATOM   1033  HE1 TYR   106      51.558  42.339  36.733  1.00  0.00           H  
ATOM   1034  CE2 TYR   106      53.144  41.153  39.409  1.00  0.00           C  
ATOM   1035  HE2 TYR   106      53.875  41.494  40.143  1.00  0.00           H  
ATOM   1036  CZ  TYR   106      52.775  41.980  38.429  1.00  0.00           C  
ATOM   1037  OH  TYR   106      53.120  43.300  38.610  1.00  0.00           O  
ATOM   1038  HH  TYR   106      54.018  43.359  39.046  1.00  0.00           H  
ATOM   1039  C   TYR   106      52.016  35.586  37.341  1.00  0.00           C  
ATOM   1040  O   TYR   106      51.106  35.389  36.511  1.00  0.00           O  
ATOM   1041  N   LYS   107      52.494  34.679  38.244  1.00  0.00           N  
ATOM   1042  H   LYS   107      53.108  35.015  38.959  1.00  0.00           H  
ATOM   1043  CA  LYS   107      52.249  33.263  38.363  1.00  0.00           C  
ATOM   1044  CB  LYS   107      53.607  32.510  38.210  1.00  0.00           C  
ATOM   1045  CG  LYS   107      53.540  31.017  38.531  1.00  0.00           C  
ATOM   1046  CD  LYS   107      54.905  30.366  38.616  1.00  0.00           C  
ATOM   1047  CE  LYS   107      55.757  30.885  39.825  1.00  0.00           C  
ATOM   1048  NZ  LYS   107      56.900  30.113  40.183  1.00  0.00           N  
ATOM   1049  HZ1 LYS   107      57.160  30.003  41.142  1.00  0.00           H  
ATOM   1050  HZ2 LYS   107      57.638  30.405  39.574  1.00  0.00           H  
ATOM   1051  HZ3 LYS   107      56.693  29.181  39.887  1.00  0.00           H  
ATOM   1052  C   LYS   107      51.521  32.922  39.600  1.00  0.00           C  
ATOM   1053  O   LYS   107      51.948  33.387  40.685  1.00  0.00           O  
ATOM   1054  N   MET   108      50.376  32.224  39.440  1.00  0.00           N  
ATOM   1055  H   MET   108      50.017  32.092  38.516  1.00  0.00           H  
ATOM   1056  CA  MET   108      49.608  31.735  40.583  1.00  0.00           C  
ATOM   1057  CB  MET   108      48.185  31.266  40.206  1.00  0.00           C  
ATOM   1058  CG  MET   108      47.209  32.368  39.822  1.00  0.00           C  
ATOM   1059  SD  MET   108      45.493  31.802  39.851  1.00  0.00           S  
ATOM   1060  CE  MET   108      44.824  33.424  39.576  1.00  0.00           C  
ATOM   1061  C   MET   108      50.391  30.721  41.497  1.00  0.00           C  
ATOM   1062  O   MET   108      50.652  29.578  41.131  1.00  0.00           O  
ATOM   1063  N   THR   109      50.782  31.199  42.689  1.00  0.00           N  
ATOM   1064  H   THR   109      50.996  32.170  42.794  1.00  0.00           H  
ATOM   1065  CA  THR   109      51.434  30.388  43.776  1.00  0.00           C  
ATOM   1066  CB  THR   109      52.771  31.043  44.184  1.00  0.00           C  
ATOM   1067  OG1 THR   109      52.687  32.441  44.297  1.00  0.00           O  
ATOM   1068  HG1 THR   109      53.341  32.788  43.624  1.00  0.00           H  
ATOM   1069  CG2 THR   109      53.899  30.589  43.321  1.00  0.00           C  
ATOM   1070  C   THR   109      50.737  30.062  45.100  1.00  0.00           C  
ATOM   1071  O   THR   109      51.161  29.105  45.715  1.00  0.00           O  
ATOM   1072  N   SER   110      49.786  30.962  45.413  1.00  0.00           N  
ATOM   1073  H   SER   110      49.330  31.583  44.775  1.00  0.00           H  
ATOM   1074  CA  SER   110      49.082  30.789  46.712  1.00  0.00           C  
ATOM   1075  CB  SER   110      49.718  31.392  47.912  1.00  0.00           C  
ATOM   1076  OG  SER   110      50.966  30.711  48.197  1.00  0.00           O  
ATOM   1077  HG  SER   110      51.387  31.295  48.891  1.00  0.00           H  
ATOM   1078  C   SER   110      47.593  31.152  46.741  1.00  0.00           C  
ATOM   1079  O   SER   110      47.182  32.255  46.484  1.00  0.00           O  
ATOM   1080  N   ILE   111      46.767  30.191  47.024  1.00  0.00           N  
ATOM   1081  H   ILE   111      47.099  29.278  47.260  1.00  0.00           H  
ATOM   1082  CA  ILE   111      45.350  30.378  47.111  1.00  0.00           C  
ATOM   1083  CB  ILE   111      44.797  29.648  45.830  1.00  0.00           C  
ATOM   1084  CG1 ILE   111      45.648  29.738  44.535  1.00  0.00           C  
ATOM   1085  CG2 ILE   111      43.300  29.798  45.583  1.00  0.00           C  
ATOM   1086  CD  ILE   111      45.127  28.941  43.314  1.00  0.00           C  
ATOM   1087  C   ILE   111      44.713  29.971  48.440  1.00  0.00           C  
ATOM   1088  O   ILE   111      45.326  29.098  49.095  1.00  0.00           O  
ATOM   1089  N   ARG   112      43.666  30.725  48.828  1.00  0.00           N  
ATOM   1090  H   ARG   112      43.379  31.511  48.281  1.00  0.00           H  
ATOM   1091  CA  ARG   112      42.876  30.386  50.012  1.00  0.00           C  
ATOM   1092  CB  ARG   112      43.670  30.660  51.324  1.00  0.00           C  
ATOM   1093  CG  ARG   112      44.262  32.041  51.538  1.00  0.00           C  
ATOM   1094  CD  ARG   112      44.317  32.437  52.993  1.00  0.00           C  
ATOM   1095  NE  ARG   112      45.090  33.637  53.002  1.00  0.00           N  
ATOM   1096  HE  ARG   112      45.899  33.600  52.415  1.00  0.00           H  
ATOM   1097  CZ  ARG   112      44.871  34.667  53.801  1.00  0.00           C  
ATOM   1098  NH1 ARG   112      44.081  34.550  54.841  1.00  0.00           N  
ATOM   1099 HH11 ARG   112      44.056  35.229  55.576  1.00  0.00           H  
ATOM   1100 HH12 ARG   112      43.602  33.679  54.948  1.00  0.00           H  
ATOM   1101  NH2 ARG   112      45.551  35.762  53.825  1.00  0.00           N  
ATOM   1102 HH21 ARG   112      45.375  36.496  54.482  1.00  0.00           H  
ATOM   1103 HH22 ARG   112      46.373  35.820  53.259  1.00  0.00           H  
ATOM   1104  C   ARG   112      41.517  31.185  50.125  1.00  0.00           C  
ATOM   1105  O   ARG   112      41.314  32.047  49.338  1.00  0.00           O  
ATOM   1106  N   ASP   113      40.587  30.590  50.837  1.00  0.00           N  
ATOM   1107  H   ASP   113      40.511  29.598  50.929  1.00  0.00           H  
ATOM   1108  CA  ASP   113      39.342  31.253  51.246  1.00  0.00           C  
ATOM   1109  CB  ASP   113      38.204  30.161  51.268  1.00  0.00           C  
ATOM   1110  CG  ASP   113      38.510  29.016  52.204  1.00  0.00           C  
ATOM   1111  OD1 ASP   113      39.436  28.229  51.991  1.00  0.00           O  
ATOM   1112  OD2 ASP   113      37.753  28.871  53.200  1.00  0.00           O  
ATOM   1113  C   ASP   113      39.470  32.043  52.561  1.00  0.00           C  
ATOM   1114  O   ASP   113      40.192  31.722  53.517  1.00  0.00           O  
ATOM   1115  N   VAL   114      38.753  33.074  52.518  1.00  0.00           N  
ATOM   1116  H   VAL   114      38.051  33.161  51.811  1.00  0.00           H  
ATOM   1117  CA  VAL   114      38.660  33.948  53.686  1.00  0.00           C  
ATOM   1118  CB  VAL   114      39.483  35.229  53.585  1.00  0.00           C  
ATOM   1119  CG1 VAL   114      40.981  34.943  53.660  1.00  0.00           C  
ATOM   1120  CG2 VAL   114      39.214  35.946  52.229  1.00  0.00           C  
ATOM   1121  C   VAL   114      37.288  34.256  54.185  1.00  0.00           C  
ATOM   1122  O   VAL   114      36.366  34.350  53.358  1.00  0.00           O  
ATOM   1123  N   LYS   115      37.176  34.557  55.456  1.00  0.00           N  
ATOM   1124  H   LYS   115      37.961  34.434  56.063  1.00  0.00           H  
ATOM   1125  CA  LYS   115      35.986  35.142  56.173  1.00  0.00           C  
ATOM   1126  CB  LYS   115      36.125  34.926  57.707  1.00  0.00           C  
ATOM   1127  CG  LYS   115      37.318  35.591  58.430  1.00  0.00           C  
ATOM   1128  CD  LYS   115      37.349  35.093  59.830  1.00  0.00           C  
ATOM   1129  CE  LYS   115      38.610  35.537  60.565  1.00  0.00           C  
ATOM   1130  NZ  LYS   115      38.305  35.395  61.968  1.00  0.00           N  
ATOM   1131  HZ1 LYS   115      37.889  34.535  62.263  1.00  0.00           H  
ATOM   1132  HZ2 LYS   115      37.775  36.187  62.271  1.00  0.00           H  
ATOM   1133  HZ3 LYS   115      39.194  35.339  62.422  1.00  0.00           H  
ATOM   1134  C   LYS   115      35.646  36.623  55.787  1.00  0.00           C  
ATOM   1135  O   LYS   115      36.539  37.415  55.645  1.00  0.00           O  
ATOM   1136  N   PRO   116      34.347  36.994  55.903  1.00  0.00           N  
ATOM   1137  CA  PRO   116      33.871  38.332  55.525  1.00  0.00           C  
ATOM   1138  CB  PRO   116      32.420  38.356  55.980  1.00  0.00           C  
ATOM   1139  CG  PRO   116      32.049  36.925  55.547  1.00  0.00           C  
ATOM   1140  CD  PRO   116      33.223  36.085  56.151  1.00  0.00           C  
ATOM   1141  C   PRO   116      34.608  39.549  56.081  1.00  0.00           C  
ATOM   1142  O   PRO   116      34.877  40.443  55.268  1.00  0.00           O  
ATOM   1143  N   THR   117      34.907  39.511  57.367  1.00  0.00           N  
ATOM   1144  H   THR   117      34.548  38.798  57.969  1.00  0.00           H  
ATOM   1145  CA  THR   117      35.759  40.476  58.084  1.00  0.00           C  
ATOM   1146  CB  THR   117      35.704  40.166  59.583  1.00  0.00           C  
ATOM   1147  OG1 THR   117      35.708  38.778  59.769  1.00  0.00           O  
ATOM   1148  HG1 THR   117      36.098  38.557  60.663  1.00  0.00           H  
ATOM   1149  CG2 THR   117      34.434  40.818  60.051  1.00  0.00           C  
ATOM   1150  C   THR   117      37.251  40.651  57.643  1.00  0.00           C  
ATOM   1151  O   THR   117      37.613  41.795  57.373  1.00  0.00           O  
ATOM   1152  N   ASP   118      37.933  39.549  57.305  1.00  0.00           N  
ATOM   1153  H   ASP   118      37.490  38.653  57.290  1.00  0.00           H  
ATOM   1154  CA  ASP   118      39.393  39.532  57.197  1.00  0.00           C  
ATOM   1155  CB  ASP   118      39.894  38.092  56.961  1.00  0.00           C  
ATOM   1156  CG  ASP   118      41.325  37.884  57.337  1.00  0.00           C  
ATOM   1157  OD1 ASP   118      42.320  38.427  56.694  1.00  0.00           O  
ATOM   1158  OD2 ASP   118      41.498  37.061  58.294  1.00  0.00           O  
ATOM   1159  C   ASP   118      40.063  40.474  56.188  1.00  0.00           C  
ATOM   1160  O   ASP   118      40.414  40.299  55.029  1.00  0.00           O  
ATOM   1161  N   VAL   119      40.387  41.622  56.747  1.00  0.00           N  
ATOM   1162  H   VAL   119      40.005  41.797  57.655  1.00  0.00           H  
ATOM   1163  CA  VAL   119      41.074  42.763  56.112  1.00  0.00           C  
ATOM   1164  CB  VAL   119      41.034  43.882  57.134  1.00  0.00           C  
ATOM   1165  CG1 VAL   119      41.949  43.682  58.379  1.00  0.00           C  
ATOM   1166  CG2 VAL   119      41.228  45.294  56.611  1.00  0.00           C  
ATOM   1167  C   VAL   119      42.457  42.407  55.520  1.00  0.00           C  
ATOM   1168  O   VAL   119      42.668  42.770  54.343  1.00  0.00           O  
ATOM   1169  N   GLY   120      43.134  41.411  56.081  1.00  0.00           N  
ATOM   1170  H   GLY   120      42.663  40.959  56.839  1.00  0.00           H  
ATOM   1171  CA  GLY   120      44.496  40.898  55.726  1.00  0.00           C  
ATOM   1172  C   GLY   120      44.569  40.258  54.344  1.00  0.00           C  
ATOM   1173  O   GLY   120      45.596  39.612  54.057  1.00  0.00           O  
ATOM   1174  N   VAL   121      43.430  40.029  53.688  1.00  0.00           N  
ATOM   1175  H   VAL   121      42.530  40.021  54.123  1.00  0.00           H  
ATOM   1176  CA  VAL   121      43.389  39.758  52.211  1.00  0.00           C  
ATOM   1177  CB  VAL   121      41.968  39.787  51.675  1.00  0.00           C  
ATOM   1178  CG1 VAL   121      41.120  38.638  52.095  1.00  0.00           C  
ATOM   1179  CG2 VAL   121      41.298  41.116  51.946  1.00  0.00           C  
ATOM   1180  C   VAL   121      44.356  40.748  51.452  1.00  0.00           C  
ATOM   1181  O   VAL   121      45.232  40.338  50.745  1.00  0.00           O  
ATOM   1182  N   LEU   122      44.467  41.946  51.956  1.00  0.00           N  
ATOM   1183  H   LEU   122      43.856  42.253  52.686  1.00  0.00           H  
ATOM   1184  CA  LEU   122      45.221  43.028  51.353  1.00  0.00           C  
ATOM   1185  CB  LEU   122      44.582  44.360  51.754  1.00  0.00           C  
ATOM   1186  CG  LEU   122      43.095  44.554  51.307  1.00  0.00           C  
ATOM   1187  CD1 LEU   122      42.832  46.064  51.446  1.00  0.00           C  
ATOM   1188  CD2 LEU   122      42.778  44.001  49.941  1.00  0.00           C  
ATOM   1189  C   LEU   122      46.699  43.023  51.723  1.00  0.00           C  
ATOM   1190  O   LEU   122      47.274  44.090  52.074  1.00  0.00           O  
ATOM   1191  N   ASP   123      47.167  41.817  52.033  1.00  0.00           N  
ATOM   1192  H   ASP   123      46.762  40.926  51.829  1.00  0.00           H  
ATOM   1193  CA  ASP   123      48.531  41.638  52.537  1.00  0.00           C  
ATOM   1194  CB  ASP   123      48.622  40.151  52.886  1.00  0.00           C  
ATOM   1195  CG  ASP   123      49.885  39.824  53.681  1.00  0.00           C  
ATOM   1196  OD1 ASP   123      50.860  40.573  53.586  1.00  0.00           O  
ATOM   1197  OD2 ASP   123      50.042  38.680  54.013  1.00  0.00           O  
ATOM   1198  C   ASP   123      49.703  42.185  51.674  1.00  0.00           C  
ATOM   1199  O   ASP   123      49.948  41.623  50.645  1.00  0.00           O  
ATOM   1200  N   GLU   124      50.227  43.382  52.040  1.00  0.00           N  
ATOM   1201  H   GLU   124      49.681  43.903  52.696  1.00  0.00           H  
ATOM   1202  CA  GLU   124      51.424  43.949  51.403  1.00  0.00           C  
ATOM   1203  CB  GLU   124      51.565  45.300  52.082  1.00  0.00           C  
ATOM   1204  CG  GLU   124      52.721  46.172  51.609  1.00  0.00           C  
ATOM   1205  CD  GLU   124      53.272  47.131  52.666  1.00  0.00           C  
ATOM   1206  OE1 GLU   124      52.786  47.208  53.795  1.00  0.00           O  
ATOM   1207  OE2 GLU   124      53.982  48.059  52.257  1.00  0.00           O  
ATOM   1208  C   GLU   124      52.709  43.103  51.482  1.00  0.00           C  
ATOM   1209  O   GLU   124      53.497  43.062  50.541  1.00  0.00           O  
ATOM   1210  N   GLN   125      52.960  42.483  52.592  1.00  0.00           N  
ATOM   1211  H   GLN   125      52.179  41.997  52.984  1.00  0.00           H  
ATOM   1212  CA  GLN   125      54.323  42.173  53.005  1.00  0.00           C  
ATOM   1213  CB  GLN   125      54.463  42.047  54.545  1.00  0.00           C  
ATOM   1214  CG  GLN   125      54.191  43.356  55.255  1.00  0.00           C  
ATOM   1215  CD  GLN   125      55.387  44.350  55.215  1.00  0.00           C  
ATOM   1216  OE1 GLN   125      56.497  44.059  55.526  1.00  0.00           O  
ATOM   1217  NE2 GLN   125      55.123  45.604  54.842  1.00  0.00           N  
ATOM   1218 HE21 GLN   125      55.863  46.275  54.896  1.00  0.00           H  
ATOM   1219 HE22 GLN   125      54.193  45.926  54.663  1.00  0.00           H  
ATOM   1220  C   GLN   125      55.035  41.024  52.331  1.00  0.00           C  
ATOM   1221  O   GLN   125      54.785  39.827  52.621  1.00  0.00           O  
ATOM   1222  N   LYS   126      56.067  41.366  51.516  1.00  0.00           N  
ATOM   1223  H   LYS   126      56.321  42.332  51.465  1.00  0.00           H  
ATOM   1224  CA  LYS   126      56.835  40.462  50.614  1.00  0.00           C  
ATOM   1225  CB  LYS   126      55.854  39.954  49.539  1.00  0.00           C  
ATOM   1226  CG  LYS   126      56.151  38.546  49.115  1.00  0.00           C  
ATOM   1227  CD  LYS   126      55.763  37.385  50.043  1.00  0.00           C  
ATOM   1228  CE  LYS   126      56.339  36.070  49.413  1.00  0.00           C  
ATOM   1229  NZ  LYS   126      56.101  34.848  50.256  1.00  0.00           N  
ATOM   1230  HZ1 LYS   126      56.662  34.063  49.994  1.00  0.00           H  
ATOM   1231  HZ2 LYS   126      55.108  34.735  50.294  1.00  0.00           H  
ATOM   1232  HZ3 LYS   126      56.449  35.157  51.140  1.00  0.00           H  
ATOM   1233  C   LYS   126      58.176  41.000  50.120  1.00  0.00           C  
ATOM   1234  O   LYS   126      59.195  40.446  50.573  1.00  0.00           O  
ATOM   1235  N   GLY   127      58.193  42.039  49.234  1.00  0.00           N  
ATOM   1236  H   GLY   127      57.398  42.224  48.655  1.00  0.00           H  
ATOM   1237  CA  GLY   127      59.368  42.821  48.968  1.00  0.00           C  
ATOM   1238  C   GLY   127      60.267  42.220  47.921  1.00  0.00           C  
ATOM   1239  O   GLY   127      60.453  42.882  46.855  1.00  0.00           O  
ATOM   1240  N   LYS   128      60.928  41.140  48.285  1.00  0.00           N  
ATOM   1241  H   LYS   128      60.877  40.739  49.200  1.00  0.00           H  
ATOM   1242  CA  LYS   128      61.979  40.556  47.416  1.00  0.00           C  
ATOM   1243  CB  LYS   128      62.768  39.592  48.210  1.00  0.00           C  
ATOM   1244  CG  LYS   128      64.217  39.485  47.682  1.00  0.00           C  
ATOM   1245  CD  LYS   128      65.094  38.465  48.424  1.00  0.00           C  
ATOM   1246  CE  LYS   128      65.417  38.926  49.827  1.00  0.00           C  
ATOM   1247  NZ  LYS   128      66.301  40.134  49.785  1.00  0.00           N  
ATOM   1248  HZ1 LYS   128      66.696  40.304  50.688  1.00  0.00           H  
ATOM   1249  HZ2 LYS   128      65.802  40.951  49.498  1.00  0.00           H  
ATOM   1250  HZ3 LYS   128      66.979  39.934  49.077  1.00  0.00           H  
ATOM   1251  C   LYS   128      61.294  39.708  46.341  1.00  0.00           C  
ATOM   1252  O   LYS   128      61.786  39.793  45.208  1.00  0.00           O  
ATOM   1253  N   ASP   129      60.171  39.140  46.621  1.00  0.00           N  
ATOM   1254  H   ASP   129      59.991  38.979  47.591  1.00  0.00           H  
ATOM   1255  CA  ASP   129      59.269  38.687  45.612  1.00  0.00           C  
ATOM   1256  CB  ASP   129      58.839  37.215  45.760  1.00  0.00           C  
ATOM   1257  CG  ASP   129      59.894  36.193  45.919  1.00  0.00           C  
ATOM   1258  OD1 ASP   129      60.140  35.715  47.089  1.00  0.00           O  
ATOM   1259  OD2 ASP   129      60.573  35.845  44.946  1.00  0.00           O  
ATOM   1260  C   ASP   129      58.128  39.718  45.618  1.00  0.00           C  
ATOM   1261  O   ASP   129      57.752  40.422  46.593  1.00  0.00           O  
ATOM   1262  N   LYS   130      57.664  40.025  44.409  1.00  0.00           N  
ATOM   1263  H   LYS   130      58.200  39.679  43.638  1.00  0.00           H  
ATOM   1264  CA  LYS   130      56.503  40.939  44.216  1.00  0.00           C  
ATOM   1265  CB  LYS   130      56.740  42.104  43.296  1.00  0.00           C  
ATOM   1266  CG  LYS   130      57.718  43.147  43.756  1.00  0.00           C  
ATOM   1267  CD  LYS   130      57.958  44.139  42.558  1.00  0.00           C  
ATOM   1268  CE  LYS   130      59.118  45.185  42.813  1.00  0.00           C  
ATOM   1269  NZ  LYS   130      60.440  44.562  42.731  1.00  0.00           N  
ATOM   1270  HZ1 LYS   130      60.601  44.026  41.902  1.00  0.00           H  
ATOM   1271  HZ2 LYS   130      60.594  44.047  43.574  1.00  0.00           H  
ATOM   1272  HZ3 LYS   130      61.038  45.360  42.814  1.00  0.00           H  
ATOM   1273  C   LYS   130      55.241  40.172  43.804  1.00  0.00           C  
ATOM   1274  O   LYS   130      55.155  39.052  43.236  1.00  0.00           O  
ATOM   1275  N   GLN   131      54.106  40.775  44.157  1.00  0.00           N  
ATOM   1276  H   GLN   131      54.121  41.689  44.562  1.00  0.00           H  
ATOM   1277  CA  GLN   131      52.793  40.134  44.201  1.00  0.00           C  
ATOM   1278  CB  GLN   131      52.511  39.737  45.626  1.00  0.00           C  
ATOM   1279  CG  GLN   131      53.141  38.478  46.240  1.00  0.00           C  
ATOM   1280  CD  GLN   131      52.681  38.082  47.683  1.00  0.00           C  
ATOM   1281  OE1 GLN   131      53.185  37.187  48.300  1.00  0.00           O  
ATOM   1282  NE2 GLN   131      51.847  38.925  48.258  1.00  0.00           N  
ATOM   1283 HE21 GLN   131      51.618  38.655  49.193  1.00  0.00           H  
ATOM   1284 HE22 GLN   131      51.394  39.712  47.839  1.00  0.00           H  
ATOM   1285  C   GLN   131      51.593  40.904  43.603  1.00  0.00           C  
ATOM   1286  O   GLN   131      51.512  42.145  43.689  1.00  0.00           O  
ATOM   1287  N   LEU   132      50.654  40.170  43.098  1.00  0.00           N  
ATOM   1288  H   LEU   132      50.912  39.210  42.993  1.00  0.00           H  
ATOM   1289  CA  LEU   132      49.392  40.582  42.522  1.00  0.00           C  
ATOM   1290  CB  LEU   132      49.443  40.287  41.022  1.00  0.00           C  
ATOM   1291  CG  LEU   132      48.145  40.679  40.301  1.00  0.00           C  
ATOM   1292  CD1 LEU   132      48.143  42.161  40.143  1.00  0.00           C  
ATOM   1293  CD2 LEU   132      48.199  40.084  38.908  1.00  0.00           C  
ATOM   1294  C   LEU   132      48.344  39.625  43.183  1.00  0.00           C  
ATOM   1295  O   LEU   132      48.525  38.392  43.266  1.00  0.00           O  
ATOM   1296  N   THR   133      47.515  40.392  43.856  1.00  0.00           N  
ATOM   1297  H   THR   133      47.551  41.381  44.002  1.00  0.00           H  
ATOM   1298  CA  THR   133      46.393  39.669  44.533  1.00  0.00           C  
ATOM   1299  CB  THR   133      46.227  40.112  46.037  1.00  0.00           C  
ATOM   1300  OG1 THR   133      47.494  39.869  46.656  1.00  0.00           O  
ATOM   1301  HG1 THR   133      48.302  40.018  46.085  1.00  0.00           H  
ATOM   1302  CG2 THR   133      45.125  39.329  46.834  1.00  0.00           C  
ATOM   1303  C   THR   133      45.067  39.887  43.776  1.00  0.00           C  
ATOM   1304  O   THR   133      44.446  40.946  43.920  1.00  0.00           O  
ATOM   1305  N   LEU   134      44.429  38.714  43.550  1.00  0.00           N  
ATOM   1306  H   LEU   134      44.629  37.866  44.039  1.00  0.00           H  
ATOM   1307  CA  LEU   134      43.245  38.567  42.769  1.00  0.00           C  
ATOM   1308  CB  LEU   134      43.334  37.535  41.655  1.00  0.00           C  
ATOM   1309  CG  LEU   134      44.333  37.949  40.557  1.00  0.00           C  
ATOM   1310  CD1 LEU   134      45.647  37.272  40.799  1.00  0.00           C  
ATOM   1311  CD2 LEU   134      43.906  37.694  39.091  1.00  0.00           C  
ATOM   1312  C   LEU   134      42.038  38.234  43.662  1.00  0.00           C  
ATOM   1313  O   LEU   134      41.859  37.160  44.243  1.00  0.00           O  
ATOM   1314  N   ILE   135      41.257  39.288  44.077  1.00  0.00           N  
ATOM   1315  H   ILE   135      41.428  40.229  43.786  1.00  0.00           H  
ATOM   1316  CA  ILE   135      40.144  39.112  45.094  1.00  0.00           C  
ATOM   1317  CB  ILE   135      40.232  40.157  46.186  1.00  0.00           C  
ATOM   1318  CG1 ILE   135      41.662  40.185  46.771  1.00  0.00           C  
ATOM   1319  CG2 ILE   135      39.222  39.878  47.214  1.00  0.00           C  
ATOM   1320  CD  ILE   135      42.043  41.490  47.394  1.00  0.00           C  
ATOM   1321  C   ILE   135      38.770  39.135  44.392  1.00  0.00           C  
ATOM   1322  O   ILE   135      38.131  40.205  44.347  1.00  0.00           O  
ATOM   1323  N   THR   136      38.202  37.900  44.306  1.00  0.00           N  
ATOM   1324  H   THR   136      38.597  37.171  44.864  1.00  0.00           H  
ATOM   1325  CA  THR   136      36.819  37.704  44.074  1.00  0.00           C  
ATOM   1326  CB  THR   136      36.673  36.571  43.066  1.00  0.00           C  
ATOM   1327  OG1 THR   136      35.385  36.525  42.499  1.00  0.00           O  
ATOM   1328  HG1 THR   136      34.773  36.137  43.188  1.00  0.00           H  
ATOM   1329  CG2 THR   136      36.824  35.137  43.567  1.00  0.00           C  
ATOM   1330  C   THR   136      36.111  37.358  45.349  1.00  0.00           C  
ATOM   1331  O   THR   136      36.711  36.921  46.344  1.00  0.00           O  
ATOM   1332  N   CYS   137      34.777  37.614  45.271  1.00  0.00           N  
ATOM   1333  H   CYS   137      34.519  38.420  44.738  1.00  0.00           H  
ATOM   1334  CA  CYS   137      33.762  37.163  46.281  1.00  0.00           C  
ATOM   1335  CB  CYS   137      32.659  38.224  46.293  1.00  0.00           C  
ATOM   1336  SG  CYS   137      33.231  39.892  46.710  1.00  0.00           S  
ATOM   1337  C   CYS   137      33.126  35.785  45.898  1.00  0.00           C  
ATOM   1338  O   CYS   137      33.675  35.254  44.923  1.00  0.00           O  
ATOM   1339  N   ASP   138      32.339  35.236  46.793  1.00  0.00           N  
ATOM   1340  H   ASP   138      32.213  35.644  47.697  1.00  0.00           H  
ATOM   1341  CA  ASP   138      31.637  33.974  46.629  1.00  0.00           C  
ATOM   1342  CB  ASP   138      32.540  32.789  46.608  1.00  0.00           C  
ATOM   1343  CG  ASP   138      32.093  31.627  45.691  1.00  0.00           C  
ATOM   1344  OD1 ASP   138      31.185  31.799  44.792  1.00  0.00           O  
ATOM   1345  OD2 ASP   138      32.690  30.551  45.705  1.00  0.00           O  
ATOM   1346  C   ASP   138      30.528  33.590  47.593  1.00  0.00           C  
ATOM   1347  O   ASP   138      30.393  34.276  48.645  1.00  0.00           O  
ATOM   1348  N   ASP   139      29.792  32.532  47.227  1.00  0.00           N  
ATOM   1349  H   ASP   139      30.083  31.915  46.495  1.00  0.00           H  
ATOM   1350  CA  ASP   139      28.588  32.067  47.994  1.00  0.00           C  
ATOM   1351  CB  ASP   139      29.013  30.972  48.995  1.00  0.00           C  
ATOM   1352  CG  ASP   139      29.050  29.586  48.349  1.00  0.00           C  
ATOM   1353  OD1 ASP   139      28.019  29.291  47.784  1.00  0.00           O  
ATOM   1354  OD2 ASP   139      29.981  28.881  48.576  1.00  0.00           O  
ATOM   1355  C   ASP   139      27.617  33.108  48.611  1.00  0.00           C  
ATOM   1356  O   ASP   139      27.824  33.475  49.779  1.00  0.00           O  
ATOM   1357  N   TYR   140      26.896  33.805  47.734  1.00  0.00           N  
ATOM   1358  H   TYR   140      27.172  33.818  46.773  1.00  0.00           H  
ATOM   1359  CA  TYR   140      25.869  34.781  48.065  1.00  0.00           C  
ATOM   1360  CB  TYR   140      25.389  35.578  46.824  1.00  0.00           C  
ATOM   1361  CG  TYR   140      24.500  36.821  46.997  1.00  0.00           C  
ATOM   1362  CD1 TYR   140      23.146  36.765  46.795  1.00  0.00           C  
ATOM   1363  HD1 TYR   140      22.699  35.803  46.542  1.00  0.00           H  
ATOM   1364  CD2 TYR   140      25.028  38.073  47.356  1.00  0.00           C  
ATOM   1365  HD2 TYR   140      26.099  38.223  47.491  1.00  0.00           H  
ATOM   1366  CE1 TYR   140      22.355  37.836  47.044  1.00  0.00           C  
ATOM   1367  HE1 TYR   140      21.271  37.828  46.935  1.00  0.00           H  
ATOM   1368  CE2 TYR   140      24.239  39.211  47.588  1.00  0.00           C  
ATOM   1369  HE2 TYR   140      24.745  40.132  47.874  1.00  0.00           H  
ATOM   1370  CZ  TYR   140      22.892  39.074  47.325  1.00  0.00           C  
ATOM   1371  OH  TYR   140      22.035  40.082  47.668  1.00  0.00           O  
ATOM   1372  HH  TYR   140      21.202  40.005  47.120  1.00  0.00           H  
ATOM   1373  C   TYR   140      24.670  34.147  48.798  1.00  0.00           C  
ATOM   1374  O   TYR   140      23.773  33.484  48.241  1.00  0.00           O  
ATOM   1375  N   ASN   141      24.604  34.505  50.077  1.00  0.00           N  
ATOM   1376  H   ASN   141      25.305  35.057  50.530  1.00  0.00           H  
ATOM   1377  CA  ASN   141      23.597  34.044  51.078  1.00  0.00           C  
ATOM   1378  CB  ASN   141      24.129  34.178  52.493  1.00  0.00           C  
ATOM   1379  CG  ASN   141      23.084  33.963  53.608  1.00  0.00           C  
ATOM   1380  OD1 ASN   141      21.986  34.559  53.668  1.00  0.00           O  
ATOM   1381  ND2 ASN   141      23.510  33.257  54.579  1.00  0.00           N  
ATOM   1382 HD21 ASN   141      23.004  32.930  55.377  1.00  0.00           H  
ATOM   1383 HD22 ASN   141      24.450  32.930  54.476  1.00  0.00           H  
ATOM   1384  C   ASN   141      22.312  34.801  50.880  1.00  0.00           C  
ATOM   1385  O   ASN   141      22.197  35.949  51.273  1.00  0.00           O  
ATOM   1386  N   GLU   142      21.370  34.227  50.119  1.00  0.00           N  
ATOM   1387  H   GLU   142      21.644  33.380  49.665  1.00  0.00           H  
ATOM   1388  CA  GLU   142      20.011  34.685  49.765  1.00  0.00           C  
ATOM   1389  CB  GLU   142      19.279  33.593  48.962  1.00  0.00           C  
ATOM   1390  CG  GLU   142      20.097  32.957  47.762  1.00  0.00           C  
ATOM   1391  CD  GLU   142      19.172  32.293  46.777  1.00  0.00           C  
ATOM   1392  OE1 GLU   142      19.280  31.105  46.733  1.00  0.00           O  
ATOM   1393  OE2 GLU   142      18.536  32.995  46.033  1.00  0.00           O  
ATOM   1394  C   GLU   142      19.104  35.155  50.932  1.00  0.00           C  
ATOM   1395  O   GLU   142      18.229  36.025  50.779  1.00  0.00           O  
ATOM   1396  N   LYS   143      19.231  34.412  52.024  1.00  0.00           N  
ATOM   1397  H   LYS   143      19.798  33.589  52.022  1.00  0.00           H  
ATOM   1398  CA  LYS   143      18.425  34.758  53.202  1.00  0.00           C  
ATOM   1399  CB  LYS   143      18.612  33.695  54.269  1.00  0.00           C  
ATOM   1400  CG  LYS   143      18.186  32.236  53.936  1.00  0.00           C  
ATOM   1401  CD  LYS   143      18.365  31.313  55.161  1.00  0.00           C  
ATOM   1402  CE  LYS   143      18.235  29.900  54.701  1.00  0.00           C  
ATOM   1403  NZ  LYS   143      19.256  29.349  53.760  1.00  0.00           N  
ATOM   1404  HZ1 LYS   143      18.932  29.590  52.845  1.00  0.00           H  
ATOM   1405  HZ2 LYS   143      19.296  28.357  53.879  1.00  0.00           H  
ATOM   1406  HZ3 LYS   143      20.149  29.762  53.936  1.00  0.00           H  
ATOM   1407  C   LYS   143      18.746  36.196  53.718  1.00  0.00           C  
ATOM   1408  O   LYS   143      17.838  36.986  53.810  1.00  0.00           O  
ATOM   1409  N   THR   144      20.006  36.419  54.126  1.00  0.00           N  
ATOM   1410  H   THR   144      20.719  35.718  54.106  1.00  0.00           H  
ATOM   1411  CA  THR   144      20.552  37.779  54.469  1.00  0.00           C  
ATOM   1412  CB  THR   144      21.830  37.800  55.126  1.00  0.00           C  
ATOM   1413  OG1 THR   144      22.783  37.132  54.330  1.00  0.00           O  
ATOM   1414  HG1 THR   144      23.449  36.632  54.884  1.00  0.00           H  
ATOM   1415  CG2 THR   144      21.744  37.012  56.393  1.00  0.00           C  
ATOM   1416  C   THR   144      20.796  38.825  53.341  1.00  0.00           C  
ATOM   1417  O   THR   144      20.587  40.034  53.423  1.00  0.00           O  
ATOM   1418  N   GLY   145      21.240  38.273  52.188  1.00  0.00           N  
ATOM   1419  H   GLY   145      21.569  37.331  52.241  1.00  0.00           H  
ATOM   1420  CA  GLY   145      21.629  39.062  50.964  1.00  0.00           C  
ATOM   1421  C   GLY   145      23.087  39.420  50.921  1.00  0.00           C  
ATOM   1422  O   GLY   145      23.392  40.470  50.358  1.00  0.00           O  
ATOM   1423  N   VAL   146      23.965  38.662  51.621  1.00  0.00           N  
ATOM   1424  H   VAL   146      23.635  37.772  51.934  1.00  0.00           H  
ATOM   1425  CA  VAL   146      25.429  38.937  51.669  1.00  0.00           C  
ATOM   1426  CB  VAL   146      25.761  39.300  53.129  1.00  0.00           C  
ATOM   1427  CG1 VAL   146      25.167  40.649  53.450  1.00  0.00           C  
ATOM   1428  CG2 VAL   146      25.500  38.162  54.124  1.00  0.00           C  
ATOM   1429  C   VAL   146      26.346  37.792  51.205  1.00  0.00           C  
ATOM   1430  O   VAL   146      25.922  36.601  51.222  1.00  0.00           O  
ATOM   1431  N   TRP   147      27.610  38.098  50.770  1.00  0.00           N  
ATOM   1432  H   TRP   147      27.805  39.066  50.612  1.00  0.00           H  
ATOM   1433  CA  TRP   147      28.659  37.148  50.404  1.00  0.00           C  
ATOM   1434  CB  TRP   147      29.679  37.825  49.488  1.00  0.00           C  
ATOM   1435  CG  TRP   147      29.069  38.696  48.349  1.00  0.00           C  
ATOM   1436  CD1 TRP   147      28.707  39.973  48.365  1.00  0.00           C  
ATOM   1437  HD1 TRP   147      28.639  40.596  49.257  1.00  0.00           H  
ATOM   1438  CD2 TRP   147      28.995  38.239  47.098  1.00  0.00           C  
ATOM   1439  NE1 TRP   147      28.321  40.302  47.172  1.00  0.00           N  
ATOM   1440  HE1 TRP   147      27.669  41.039  46.995  1.00  0.00           H  
ATOM   1441  CE2 TRP   147      28.522  39.263  46.322  1.00  0.00           C  
ATOM   1442  CE3 TRP   147      29.042  36.960  46.460  1.00  0.00           C  
ATOM   1443  HE3 TRP   147      29.475  36.082  46.938  1.00  0.00           H  
ATOM   1444  CZ2 TRP   147      28.050  39.075  45.042  1.00  0.00           C  
ATOM   1445  HZ2 TRP   147      27.601  39.920  44.519  1.00  0.00           H  
ATOM   1446  CZ3 TRP   147      28.631  36.772  45.139  1.00  0.00           C  
ATOM   1447  HZ3 TRP   147      29.033  35.892  44.639  1.00  0.00           H  
ATOM   1448  CH2 TRP   147      28.064  37.820  44.479  1.00  0.00           C  
ATOM   1449  HH2 TRP   147      27.724  37.688  43.453  1.00  0.00           H  
ATOM   1450  C   TRP   147      29.394  36.421  51.538  1.00  0.00           C  
ATOM   1451  O   TRP   147      30.424  36.915  52.157  1.00  0.00           O  
ATOM   1452  N   GLU   148      28.891  35.270  51.800  1.00  0.00           N  
ATOM   1453  H   GLU   148      28.071  35.046  51.273  1.00  0.00           H  
ATOM   1454  CA  GLU   148      29.423  34.335  52.848  1.00  0.00           C  
ATOM   1455  CB  GLU   148      28.372  33.300  53.199  1.00  0.00           C  
ATOM   1456  CG  GLU   148      27.531  33.750  54.411  1.00  0.00           C  
ATOM   1457  CD  GLU   148      26.791  32.550  55.098  1.00  0.00           C  
ATOM   1458  OE1 GLU   148      26.798  32.436  56.320  1.00  0.00           O  
ATOM   1459  OE2 GLU   148      25.990  31.828  54.409  1.00  0.00           O  
ATOM   1460  C   GLU   148      30.883  33.813  52.893  1.00  0.00           C  
ATOM   1461  O   GLU   148      31.515  33.898  53.984  1.00  0.00           O  
ATOM   1462  N   LYS   149      31.372  33.568  51.752  1.00  0.00           N  
ATOM   1463  H   LYS   149      30.897  33.512  50.873  1.00  0.00           H  
ATOM   1464  CA  LYS   149      32.785  33.214  51.599  1.00  0.00           C  
ATOM   1465  CB  LYS   149      32.835  31.758  51.135  1.00  0.00           C  
ATOM   1466  CG  LYS   149      34.089  31.032  51.592  1.00  0.00           C  
ATOM   1467  CD  LYS   149      34.069  31.017  53.143  1.00  0.00           C  
ATOM   1468  CE  LYS   149      35.416  30.550  53.728  1.00  0.00           C  
ATOM   1469  NZ  LYS   149      35.241  30.747  55.144  1.00  0.00           N  
ATOM   1470  HZ1 LYS   149      35.279  31.733  55.310  1.00  0.00           H  
ATOM   1471  HZ2 LYS   149      35.978  30.320  55.669  1.00  0.00           H  
ATOM   1472  HZ3 LYS   149      34.402  30.317  55.477  1.00  0.00           H  
ATOM   1473  C   LYS   149      33.535  34.181  50.644  1.00  0.00           C  
ATOM   1474  O   LYS   149      32.976  34.379  49.531  1.00  0.00           O  
ATOM   1475  N   ARG   150      34.726  34.689  50.934  1.00  0.00           N  
ATOM   1476  H   ARG   150      35.309  34.611  51.742  1.00  0.00           H  
ATOM   1477  CA  ARG   150      35.451  35.511  49.914  1.00  0.00           C  
ATOM   1478  CB  ARG   150      35.813  36.823  50.594  1.00  0.00           C  
ATOM   1479  CG  ARG   150      34.633  37.592  51.273  1.00  0.00           C  
ATOM   1480  CD  ARG   150      33.577  38.038  50.285  1.00  0.00           C  
ATOM   1481  NE  ARG   150      32.818  39.146  50.900  1.00  0.00           N  
ATOM   1482  HE  ARG   150      32.394  38.944  51.782  1.00  0.00           H  
ATOM   1483  CZ  ARG   150      32.951  40.462  50.608  1.00  0.00           C  
ATOM   1484  NH1 ARG   150      33.873  40.951  49.827  1.00  0.00           N  
ATOM   1485 HH11 ARG   150      34.001  41.934  49.695  1.00  0.00           H  
ATOM   1486 HH12 ARG   150      34.406  40.313  49.271  1.00  0.00           H  
ATOM   1487  NH2 ARG   150      32.033  41.210  51.216  1.00  0.00           N  
ATOM   1488 HH21 ARG   150      32.175  42.200  51.211  1.00  0.00           H  
ATOM   1489 HH22 ARG   150      31.189  40.753  51.499  1.00  0.00           H  
ATOM   1490  C   ARG   150      36.677  34.721  49.581  1.00  0.00           C  
ATOM   1491  O   ARG   150      37.318  34.113  50.461  1.00  0.00           O  
ATOM   1492  N   LYS   151      37.076  34.646  48.346  1.00  0.00           N  
ATOM   1493  H   LYS   151      36.793  35.386  47.736  1.00  0.00           H  
ATOM   1494  CA  LYS   151      38.190  33.757  47.816  1.00  0.00           C  
ATOM   1495  CB  LYS   151      37.600  32.767  46.759  1.00  0.00           C  
ATOM   1496  CG  LYS   151      36.834  31.694  47.566  1.00  0.00           C  
ATOM   1497  CD  LYS   151      35.973  30.832  46.654  1.00  0.00           C  
ATOM   1498  CE  LYS   151      35.868  29.474  47.244  1.00  0.00           C  
ATOM   1499  NZ  LYS   151      35.112  28.592  46.274  1.00  0.00           N  
ATOM   1500  HZ1 LYS   151      34.140  28.789  46.144  1.00  0.00           H  
ATOM   1501  HZ2 LYS   151      35.133  27.616  46.492  1.00  0.00           H  
ATOM   1502  HZ3 LYS   151      35.503  28.719  45.363  1.00  0.00           H  
ATOM   1503  C   LYS   151      39.286  34.626  47.205  1.00  0.00           C  
ATOM   1504  O   LYS   151      39.118  35.256  46.183  1.00  0.00           O  
ATOM   1505  N   ILE   152      40.437  34.265  47.726  1.00  0.00           N  
ATOM   1506  H   ILE   152      40.508  33.445  48.294  1.00  0.00           H  
ATOM   1507  CA  ILE   152      41.677  35.034  47.438  1.00  0.00           C  
ATOM   1508  CB  ILE   152      42.258  35.922  48.521  1.00  0.00           C  
ATOM   1509  CG1 ILE   152      42.359  35.218  49.909  1.00  0.00           C  
ATOM   1510  CG2 ILE   152      41.334  37.109  48.501  1.00  0.00           C  
ATOM   1511  CD  ILE   152      43.435  35.828  50.730  1.00  0.00           C  
ATOM   1512  C   ILE   152      42.816  34.198  46.720  1.00  0.00           C  
ATOM   1513  O   ILE   152      43.446  33.335  47.367  1.00  0.00           O  
ATOM   1514  N   PHE   153      43.103  34.726  45.539  1.00  0.00           N  
ATOM   1515  H   PHE   153      42.882  35.662  45.266  1.00  0.00           H  
ATOM   1516  CA  PHE   153      44.076  34.208  44.615  1.00  0.00           C  
ATOM   1517  CB  PHE   153      43.510  34.040  43.192  1.00  0.00           C  
ATOM   1518  CG  PHE   153      42.446  32.893  43.119  1.00  0.00           C  
ATOM   1519  CD1 PHE   153      41.130  33.183  43.507  1.00  0.00           C  
ATOM   1520  HD1 PHE   153      40.978  34.122  44.040  1.00  0.00           H  
ATOM   1521  CD2 PHE   153      42.689  31.788  42.290  1.00  0.00           C  
ATOM   1522  HD2 PHE   153      43.656  31.285  42.299  1.00  0.00           H  
ATOM   1523  CE1 PHE   153      40.068  32.404  43.152  1.00  0.00           C  
ATOM   1524  HE1 PHE   153      39.070  32.523  43.574  1.00  0.00           H  
ATOM   1525  CE2 PHE   153      41.550  31.085  41.829  1.00  0.00           C  
ATOM   1526  HE2 PHE   153      41.706  30.394  41.000  1.00  0.00           H  
ATOM   1527  CZ  PHE   153      40.247  31.363  42.221  1.00  0.00           C  
ATOM   1528  HZ  PHE   153      39.444  31.147  41.516  1.00  0.00           H  
ATOM   1529  C   PHE   153      45.341  35.107  44.489  1.00  0.00           C  
ATOM   1530  O   PHE   153      45.233  36.273  44.228  1.00  0.00           O  
ATOM   1531  N   VAL   154      46.450  34.809  45.142  1.00  0.00           N  
ATOM   1532  H   VAL   154      46.564  34.000  45.719  1.00  0.00           H  
ATOM   1533  CA  VAL   154      47.736  35.562  45.048  1.00  0.00           C  
ATOM   1534  CB  VAL   154      48.447  35.651  46.419  1.00  0.00           C  
ATOM   1535  CG1 VAL   154      49.794  36.387  46.443  1.00  0.00           C  
ATOM   1536  CG2 VAL   154      47.589  36.083  47.609  1.00  0.00           C  
ATOM   1537  C   VAL   154      48.650  34.899  43.964  1.00  0.00           C  
ATOM   1538  O   VAL   154      48.933  33.706  44.073  1.00  0.00           O  
ATOM   1539  N   ALA   155      49.289  35.825  43.254  1.00  0.00           N  
ATOM   1540  H   ALA   155      48.970  36.771  43.198  1.00  0.00           H  
ATOM   1541  CA  ALA   155      50.151  35.466  42.161  1.00  0.00           C  
ATOM   1542  CB  ALA   155      49.438  35.863  40.814  1.00  0.00           C  
ATOM   1543  C   ALA   155      51.531  36.238  42.213  1.00  0.00           C  
ATOM   1544  O   ALA   155      51.488  37.469  42.501  1.00  0.00           O  
ATOM   1545  N   THR   156      52.583  35.482  42.049  1.00  0.00           N  
ATOM   1546  H   THR   156      52.481  34.505  41.863  1.00  0.00           H  
ATOM   1547  CA  THR   156      53.992  36.000  42.258  1.00  0.00           C  
ATOM   1548  CB  THR   156      54.881  35.096  43.130  1.00  0.00           C  
ATOM   1549  OG1 THR   156      54.654  33.710  42.772  1.00  0.00           O  
ATOM   1550  HG1 THR   156      55.496  33.208  42.971  1.00  0.00           H  
ATOM   1551  CG2 THR   156      54.615  35.228  44.634  1.00  0.00           C  
ATOM   1552  C   THR   156      54.610  36.400  40.879  1.00  0.00           C  
ATOM   1553  O   THR   156      54.539  35.736  39.872  1.00  0.00           O  
ATOM   1554  N   GLU   157      55.199  37.601  40.839  1.00  0.00           N  
ATOM   1555  H   GLU   157      55.082  38.241  41.599  1.00  0.00           H  
ATOM   1556  CA  GLU   157      56.017  38.196  39.711  1.00  0.00           C  
ATOM   1557  CB  GLU   157      56.550  39.603  39.935  1.00  0.00           C  
ATOM   1558  CG  GLU   157      57.435  40.199  38.789  1.00  0.00           C  
ATOM   1559  CD  GLU   157      58.505  41.106  39.336  1.00  0.00           C  
ATOM   1560  OE1 GLU   157      59.636  40.579  39.570  1.00  0.00           O  
ATOM   1561  OE2 GLU   157      58.217  42.263  39.546  1.00  0.00           O  
ATOM   1562  C   GLU   157      57.202  37.342  39.238  1.00  0.00           C  
ATOM   1563  O   GLU   157      58.095  37.080  40.022  1.00  0.00           O  
ATOM   1564  N   VAL   158      57.007  36.791  38.019  1.00  0.00           N  
ATOM   1565  H   VAL   158      56.194  37.083  37.514  1.00  0.00           H  
ATOM   1566  CA  VAL   158      58.051  36.077  37.223  1.00  0.00           C  
ATOM   1567  CB  VAL   158      57.937  34.551  37.095  1.00  0.00           C  
ATOM   1568  CG1 VAL   158      58.560  33.824  38.292  1.00  0.00           C  
ATOM   1569  CG2 VAL   158      56.537  34.099  36.863  1.00  0.00           C  
ATOM   1570  C   VAL   158      58.314  36.707  35.814  1.00  0.00           C  
ATOM   1571  O   VAL   158      58.118  36.090  34.795  1.00  0.00           O  
ATOM   1572  N   LYS   159      59.150  37.704  35.981  1.00  0.00           N  
ATOM   1573  H   LYS   159      59.715  38.013  36.746  1.00  0.00           H  
ATOM   1574  CA  LYS   159      59.551  38.455  34.789  1.00  0.00           C  
ATOM   1575  CB  LYS   159      59.873  39.840  35.203  1.00  0.00           C  
ATOM   1576  CG  LYS   159      59.047  40.939  34.560  1.00  0.00           C  
ATOM   1577  CD  LYS   159      59.595  42.343  34.945  1.00  0.00           C  
ATOM   1578  CE  LYS   159      58.622  43.323  34.361  1.00  0.00           C  
ATOM   1579  NZ  LYS   159      59.112  44.686  34.409  1.00  0.00           N  
ATOM   1580  HZ1 LYS   159      60.075  44.593  34.155  1.00  0.00           H  
ATOM   1581  HZ2 LYS   159      59.104  45.108  35.316  1.00  0.00           H  
ATOM   1582  HZ3 LYS   159      58.642  45.263  33.741  1.00  0.00           H  
ATOM   1583  C   LYS   159      60.884  37.902  34.234  1.00  0.00           C  
ATOM   1584  O1  LYS   159      61.572  37.143  34.899  1.00  0.00           O  
ATOM   1585  O2  LYS   159      61.357  38.334  33.179  1.00  0.00           O  
TER    1586      LYS   159 
END   
