# Supplementary material for: Self-cyclisation as a general and efficient platform for peptide and protein macrocyclisation
Source: Commun Chem. 2023 Mar 4;6:48. doi: 10.1038/s42004-023-00841-5 (PMC9985607; doi:10.1038/s42004-023-00841-5)
Supplement: Supplementary file 4 — Supplementary Data 2 [file 42004_2023_841_MOESM4_ESM.zip › L12_250ns_end.pdb]

ATOM      1  H1  LEU     1      36.357  31.042  37.939  1.00  0.00           H  
ATOM      2  H2  LEU     1      35.194  32.058  38.092  1.00  0.00           H  
ATOM      3  N   LEU     1      35.974  31.690  38.598  1.00  0.00           N  
ATOM      4  H3  LEU     1      35.780  31.080  39.366  1.00  0.00           H  
ATOM      5  CA  LEU     1      36.917  32.707  39.016  1.00  0.00           C  
ATOM      6  CB  LEU     1      38.186  32.127  39.554  1.00  0.00           C  
ATOM      7  CG  LEU     1      38.002  31.805  41.036  1.00  0.00           C  
ATOM      8  CD1 LEU     1      39.056  30.936  41.756  1.00  0.00           C  
ATOM      9  CD2 LEU     1      37.961  33.110  41.896  1.00  0.00           C  
ATOM     10  C   LEU     1      37.161  33.601  37.784  1.00  0.00           C  
ATOM     11  O   LEU     1      37.007  33.118  36.674  1.00  0.00           O  
ATOM     12  N   PRO     2      37.426  34.890  38.025  1.00  0.00           N  
ATOM     13  CA  PRO     2      38.025  35.763  36.927  1.00  0.00           C  
ATOM     14  CB  PRO     2      37.624  37.159  37.410  1.00  0.00           C  
ATOM     15  CG  PRO     2      36.391  36.973  38.275  1.00  0.00           C  
ATOM     16  CD  PRO     2      36.620  35.631  38.994  1.00  0.00           C  
ATOM     17  C   PRO     2      39.563  35.609  36.960  1.00  0.00           C  
ATOM     18  O   PRO     2      40.150  35.355  37.993  1.00  0.00           O  
ATOM     19  N   GLY     3      40.147  35.686  35.781  1.00  0.00           N  
ATOM     20  H   GLY     3      41.143  35.593  35.777  1.00  0.00           H  
ATOM     21  CA  GLY     3      39.453  35.896  34.495  1.00  0.00           C  
ATOM     22  C   GLY     3      40.260  35.228  33.385  1.00  0.00           C  
ATOM     23  O   GLY     3      39.762  34.157  32.960  1.00  0.00           O  
ATOM     24  N   THR     4      41.471  35.745  33.104  1.00  0.00           N  
ATOM     25  H   THR     4      41.829  36.641  33.366  1.00  0.00           H  
ATOM     26  CA  THR     4      42.381  35.022  32.211  1.00  0.00           C  
ATOM     27  CB  THR     4      43.823  35.623  32.124  1.00  0.00           C  
ATOM     28  OG1 THR     4      44.484  35.848  33.343  1.00  0.00           O  
ATOM     29  HG1 THR     4      45.477  35.812  33.234  1.00  0.00           H  
ATOM     30  CG2 THR     4      43.727  37.007  31.432  1.00  0.00           C  
ATOM     31  C   THR     4      42.598  33.531  32.536  1.00  0.00           C  
ATOM     32  O   THR     4      43.067  33.105  33.593  1.00  0.00           O  
ATOM     33  N   GLY     5      42.018  32.709  31.694  1.00  0.00           N  
ATOM     34  H   GLY     5      41.349  33.047  31.031  1.00  0.00           H  
ATOM     35  CA  GLY     5      42.094  31.238  31.735  1.00  0.00           C  
ATOM     36  C   GLY     5      41.341  30.613  32.981  1.00  0.00           C  
ATOM     37  O   GLY     5      41.599  29.509  33.480  1.00  0.00           O  
ATOM     38  N   ALA     6      40.373  31.413  33.539  1.00  0.00           N  
ATOM     39  H   ALA     6      40.123  32.303  33.156  1.00  0.00           H  
ATOM     40  CA  ALA     6      39.697  30.978  34.772  1.00  0.00           C  
ATOM     41  CB  ALA     6      40.057  32.001  35.859  1.00  0.00           C  
ATOM     42  C   ALA     6      38.194  30.992  34.505  1.00  0.00           C  
ATOM     43  O   ALA     6      37.672  31.956  34.033  1.00  0.00           O  
ATOM     44  N   ALA     7      37.553  29.876  34.654  1.00  0.00           N  
ATOM     45  H   ALA     7      38.071  29.116  35.046  1.00  0.00           H  
ATOM     46  CA  ALA     7      36.192  29.519  34.298  1.00  0.00           C  
ATOM     47  CB  ALA     7      36.100  27.984  34.335  1.00  0.00           C  
ATOM     48  C   ALA     7      35.078  30.252  35.123  1.00  0.00           C  
ATOM     49  O   ALA     7      34.954  30.190  36.367  1.00  0.00           O  
ATOM     50  N   ALA     8      34.145  30.727  34.417  1.00  0.00           N  
ATOM     51  H   ALA     8      34.191  30.469  33.452  1.00  0.00           H  
ATOM     52  CA  ALA     8      32.809  31.356  34.790  1.00  0.00           C  
ATOM     53  CB  ALA     8      31.887  30.229  35.164  1.00  0.00           C  
ATOM     54  C   ALA     8      32.923  32.452  35.890  1.00  0.00           C  
ATOM     55  O   ALA     8      33.765  32.450  36.781  1.00  0.00           O  
ATOM     56  N   LEU     9      32.190  33.476  35.535  1.00  0.00           N  
ATOM     57  H   LEU     9      31.493  33.554  34.822  1.00  0.00           H  
ATOM     58  CA  LEU     9      32.144  34.616  36.441  1.00  0.00           C  
ATOM     59  CB  LEU     9      31.420  35.741  35.673  1.00  0.00           C  
ATOM     60  CG  LEU     9      32.353  36.601  34.733  1.00  0.00           C  
ATOM     61  CD1 LEU     9      31.604  37.750  34.017  1.00  0.00           C  
ATOM     62  CD2 LEU     9      33.414  37.195  35.615  1.00  0.00           C  
ATOM     63  C   LEU     9      31.447  34.322  37.776  1.00  0.00           C  
ATOM     64  O   LEU     9      30.981  33.188  38.039  1.00  0.00           O  
ATOM     65  N   GLU    10      31.762  35.162  38.737  1.00  0.00           N  
ATOM     66  H   GLU    10      32.601  35.705  38.769  1.00  0.00           H  
ATOM     67  CA  GLU    10      31.265  34.903  40.133  1.00  0.00           C  
ATOM     68  CB  GLU    10      31.948  35.997  41.024  1.00  0.00           C  
ATOM     69  CG  GLU    10      33.478  35.762  41.044  1.00  0.00           C  
ATOM     70  CD  GLU    10      33.826  34.347  41.594  1.00  0.00           C  
ATOM     71  OE1 GLU    10      34.351  33.566  40.771  1.00  0.00           O  
ATOM     72  OE2 GLU    10      33.307  33.956  42.713  1.00  0.00           O  
ATOM     73  C   GLU    10      29.720  34.812  40.240  1.00  0.00           C  
ATOM     74  O   GLU    10      29.247  34.133  41.110  1.00  0.00           O  
ATOM     75  N   GLY    11      28.988  35.603  39.426  1.00  0.00           N  
ATOM     76  H   GLY    11      29.370  36.378  38.923  1.00  0.00           H  
ATOM     77  CA  GLY    11      27.474  35.463  39.365  1.00  0.00           C  
ATOM     78  C   GLY    11      26.823  35.985  40.694  1.00  0.00           C  
ATOM     79  O   GLY    11      25.856  35.452  41.316  1.00  0.00           O  
ATOM     80  N   THR    12      27.491  36.976  41.248  1.00  0.00           N  
ATOM     81  H   THR    12      28.248  37.500  40.857  1.00  0.00           H  
ATOM     82  CA  THR    12      27.186  37.560  42.601  1.00  0.00           C  
ATOM     83  CB  THR    12      28.281  38.515  43.173  1.00  0.00           C  
ATOM     84  OG1 THR    12      28.522  39.600  42.258  1.00  0.00           O  
ATOM     85  HG1 THR    12      29.293  39.490  41.630  1.00  0.00           H  
ATOM     86  CG2 THR    12      29.582  37.718  43.605  1.00  0.00           C  
ATOM     87  C   THR    12      25.851  38.378  42.505  1.00  0.00           C  
ATOM     88  O   THR    12      25.299  38.585  43.574  1.00  0.00           O  
ATOM     89  N   LEU    13      25.520  39.024  41.388  1.00  0.00           N  
ATOM     90  H   LEU    13      26.205  39.349  40.736  1.00  0.00           H  
ATOM     91  CA  LEU    13      24.253  39.745  41.050  1.00  0.00           C  
ATOM     92  CB  LEU    13      22.983  38.856  41.228  1.00  0.00           C  
ATOM     93  CG  LEU    13      22.882  37.605  40.391  1.00  0.00           C  
ATOM     94  CD1 LEU    13      21.792  36.738  40.964  1.00  0.00           C  
ATOM     95  CD2 LEU    13      22.660  37.943  38.900  1.00  0.00           C  
ATOM     96  C   LEU    13      23.953  41.133  41.666  1.00  0.00           C  
ATOM     97  O   LEU    13      23.656  42.036  40.855  1.00  0.00           O  
ATOM     98  N   VAL    14      24.280  41.294  42.923  1.00  0.00           N  
ATOM     99  H   VAL    14      24.700  40.551  43.444  1.00  0.00           H  
ATOM    100  CA  VAL    14      24.015  42.598  43.674  1.00  0.00           C  
ATOM    101  CB  VAL    14      24.361  42.423  45.156  1.00  0.00           C  
ATOM    102  CG1 VAL    14      23.341  41.526  45.868  1.00  0.00           C  
ATOM    103  CG2 VAL    14      25.805  41.917  45.312  1.00  0.00           C  
ATOM    104  C   VAL    14      24.600  43.877  43.029  1.00  0.00           C  
ATOM    105  O   VAL    14      25.761  43.853  42.559  1.00  0.00           O  
ATOM    106  N   PRO    15      23.654  44.895  42.795  1.00  0.00           N  
ATOM    107  CA  PRO    15      24.111  46.166  42.173  1.00  0.00           C  
ATOM    108  CB  PRO    15      22.822  46.929  41.949  1.00  0.00           C  
ATOM    109  CG  PRO    15      21.684  45.939  42.022  1.00  0.00           C  
ATOM    110  CD  PRO    15      22.180  44.918  42.994  1.00  0.00           C  
ATOM    111  C   PRO    15      25.001  46.901  43.185  1.00  0.00           C  
ATOM    112  O   PRO    15      24.531  47.514  44.181  1.00  0.00           O  
ATOM    113  N   ARG    16      26.317  46.622  43.050  1.00  0.00           N  
ATOM    114  H   ARG    16      26.720  46.068  42.321  1.00  0.00           H  
ATOM    115  CA  ARG    16      27.222  47.280  44.025  1.00  0.00           C  
ATOM    116  CB  ARG    16      28.628  46.593  44.273  1.00  0.00           C  
ATOM    117  CG  ARG    16      28.585  45.089  44.684  1.00  0.00           C  
ATOM    118  CD  ARG    16      29.969  44.391  44.636  1.00  0.00           C  
ATOM    119  NE  ARG    16      29.758  43.077  45.297  1.00  0.00           N  
ATOM    120  HE  ARG    16      29.375  43.175  46.215  1.00  0.00           H  
ATOM    121  CZ  ARG    16      30.318  41.906  44.835  1.00  0.00           C  
ATOM    122  NH1 ARG    16      29.974  40.746  45.406  1.00  0.00           N  
ATOM    123 HH11 ARG    16      30.608  39.994  45.224  1.00  0.00           H  
ATOM    124 HH12 ARG    16      29.212  40.631  46.043  1.00  0.00           H  
ATOM    125  NH2 ARG    16      30.791  41.823  43.628  1.00  0.00           N  
ATOM    126 HH21 ARG    16      31.341  41.009  43.438  1.00  0.00           H  
ATOM    127 HH22 ARG    16      30.818  42.609  43.011  1.00  0.00           H  
ATOM    128  C   ARG    16      27.397  48.808  43.669  1.00  0.00           C  
ATOM    129  O   ARG    16      27.615  49.159  42.517  1.00  0.00           O  
ATOM    130  N   SER    17      27.175  49.607  44.706  1.00  0.00           N  
ATOM    131  H   SER    17      26.772  49.133  45.489  1.00  0.00           H  
ATOM    132  CA  SER    17      27.166  51.104  44.604  1.00  0.00           C  
ATOM    133  CB  SER    17      27.049  51.595  46.057  1.00  0.00           C  
ATOM    134  OG  SER    17      26.940  53.045  46.230  1.00  0.00           O  
ATOM    135  HG  SER    17      27.725  53.262  46.810  1.00  0.00           H  
ATOM    136  C   SER    17      28.443  51.796  43.971  1.00  0.00           C  
ATOM    137  O   SER    17      29.631  51.499  44.320  1.00  0.00           O  
ATOM    138  N   GLN    18      28.154  52.458  42.841  1.00  0.00           N  
ATOM    139  H   GLN    18      28.839  53.067  42.442  1.00  0.00           H  
ATOM    140  CA  GLN    18      26.810  52.448  42.163  1.00  0.00           C  
ATOM    141  CB  GLN    18      26.099  53.872  42.198  1.00  0.00           C  
ATOM    142  CG  GLN    18      24.634  53.655  41.835  1.00  0.00           C  
ATOM    143  CD  GLN    18      23.961  54.994  41.788  1.00  0.00           C  
ATOM    144  OE1 GLN    18      23.819  55.739  42.786  1.00  0.00           O  
ATOM    145  NE2 GLN    18      23.477  55.392  40.610  1.00  0.00           N  
ATOM    146 HE21 GLN    18      23.172  56.343  40.671  1.00  0.00           H  
ATOM    147 HE22 GLN    18      23.376  54.786  39.821  1.00  0.00           H  
ATOM    148  C   GLN    18      26.880  52.053  40.713  1.00  0.00           C  
ATOM    149  O   GLN    18      27.036  52.843  39.762  1.00  0.00           O  
ATOM    150  N   ALA    19      26.625  50.775  40.550  1.00  0.00           N  
ATOM    151  H   ALA    19      26.962  50.140  41.245  1.00  0.00           H  
ATOM    152  CA  ALA    19      26.415  50.104  39.271  1.00  0.00           C  
ATOM    153  CB  ALA    19      25.993  48.695  39.595  1.00  0.00           C  
ATOM    154  C   ALA    19      25.379  50.631  38.274  1.00  0.00           C  
ATOM    155  O   ALA    19      24.443  51.352  38.606  1.00  0.00           O  
ATOM    156  N   LYS    20      25.829  50.721  36.983  1.00  0.00           N  
ATOM    157  H   LYS    20      25.147  50.944  36.286  1.00  0.00           H  
ATOM    158  CA  LYS    20      27.232  50.583  36.532  1.00  0.00           C  
ATOM    159  CB  LYS    20      27.231  49.822  35.198  1.00  0.00           C  
ATOM    160  CG  LYS    20      27.074  48.306  35.407  1.00  0.00           C  
ATOM    161  CD  LYS    20      25.580  47.787  35.339  1.00  0.00           C  
ATOM    162  CE  LYS    20      25.617  46.269  35.619  1.00  0.00           C  
ATOM    163  NZ  LYS    20      24.372  45.545  35.198  1.00  0.00           N  
ATOM    164  HZ1 LYS    20      24.632  44.580  35.185  1.00  0.00           H  
ATOM    165  HZ2 LYS    20      24.087  45.801  34.274  1.00  0.00           H  
ATOM    166  HZ3 LYS    20      23.608  45.699  35.823  1.00  0.00           H  
ATOM    167  C   LYS    20      27.947  51.907  36.436  1.00  0.00           C  
ATOM    168  O   LYS    20      27.343  52.781  35.936  1.00  0.00           O  
ATOM    169  N   PRO    21      29.189  52.153  36.968  1.00  0.00           N  
ATOM    170  CA  PRO    21      29.818  53.517  37.155  1.00  0.00           C  
ATOM    171  CB  PRO    21      31.217  53.077  37.758  1.00  0.00           C  
ATOM    172  CG  PRO    21      31.507  51.633  37.346  1.00  0.00           C  
ATOM    173  CD  PRO    21      30.088  51.097  37.448  1.00  0.00           C  
ATOM    174  C   PRO    21      30.039  54.169  35.751  1.00  0.00           C  
ATOM    175  O   PRO    21      30.453  53.562  34.772  1.00  0.00           O  
ATOM    176  N   GLN    22      29.785  55.459  35.728  1.00  0.00           N  
ATOM    177  H   GLN    22      29.474  55.858  36.590  1.00  0.00           H  
ATOM    178  CA  GLN    22      29.864  56.385  34.555  1.00  0.00           C  
ATOM    179  CB  GLN    22      29.234  57.744  34.803  1.00  0.00           C  
ATOM    180  CG  GLN    22      27.721  57.637  35.209  1.00  0.00           C  
ATOM    181  CD  GLN    22      27.219  59.069  35.140  1.00  0.00           C  
ATOM    182  OE1 GLN    22      27.692  60.096  35.617  1.00  0.00           O  
ATOM    183  NE2 GLN    22      25.957  59.194  34.853  1.00  0.00           N  
ATOM    184 HE21 GLN    22      25.629  60.087  34.545  1.00  0.00           H  
ATOM    185 HE22 GLN    22      25.293  58.459  34.994  1.00  0.00           H  
ATOM    186  C   GLN    22      31.176  56.493  33.744  1.00  0.00           C  
ATOM    187  O   GLN    22      31.082  56.926  32.623  1.00  0.00           O  
ATOM    188  N   ILE    23      32.271  56.551  34.527  1.00  0.00           N  
ATOM    189  H   ILE    23      32.102  56.651  35.508  1.00  0.00           H  
ATOM    190  CA  ILE    23      33.645  56.617  33.962  1.00  0.00           C  
ATOM    191  CB  ILE    23      34.723  56.485  34.975  1.00  0.00           C  
ATOM    192  CG1 ILE    23      34.441  55.342  35.968  1.00  0.00           C  
ATOM    193  CG2 ILE    23      34.769  57.762  35.747  1.00  0.00           C  
ATOM    194  CD  ILE    23      35.621  54.891  36.820  1.00  0.00           C  
ATOM    195  C   ILE    23      33.821  55.706  32.742  1.00  0.00           C  
ATOM    196  O   ILE    23      33.377  54.576  32.620  1.00  0.00           O  
ATOM    197  N   PRO    24      34.243  56.418  31.684  1.00  0.00           N  
ATOM    198  CA  PRO    24      34.799  55.843  30.467  1.00  0.00           C  
ATOM    199  CB  PRO    24      35.255  57.031  29.640  1.00  0.00           C  
ATOM    200  CG  PRO    24      34.137  57.981  30.049  1.00  0.00           C  
ATOM    201  CD  PRO    24      34.064  57.919  31.534  1.00  0.00           C  
ATOM    202  C   PRO    24      35.893  54.813  30.693  1.00  0.00           C  
ATOM    203  O   PRO    24      36.664  54.854  31.634  1.00  0.00           O  
ATOM    204  N   LYS    25      36.183  54.057  29.712  1.00  0.00           N  
ATOM    205  H   LYS    25      35.946  54.361  28.789  1.00  0.00           H  
ATOM    206  CA  LYS    25      37.139  52.899  29.789  1.00  0.00           C  
ATOM    207  CB  LYS    25      36.710  51.770  28.862  1.00  0.00           C  
ATOM    208  CG  LYS    25      35.581  50.953  29.545  1.00  0.00           C  
ATOM    209  CD  LYS    25      34.987  49.883  28.622  1.00  0.00           C  
ATOM    210  CE  LYS    25      33.854  49.234  29.368  1.00  0.00           C  
ATOM    211  NZ  LYS    25      33.327  48.154  28.562  1.00  0.00           N  
ATOM    212  HZ1 LYS    25      32.796  47.590  29.195  1.00  0.00           H  
ATOM    213  HZ2 LYS    25      33.984  47.504  28.179  1.00  0.00           H  
ATOM    214  HZ3 LYS    25      32.660  48.490  27.897  1.00  0.00           H  
ATOM    215  C   LYS    25      38.656  53.278  29.564  1.00  0.00           C  
ATOM    216  O   LYS    25      39.466  52.391  29.313  1.00  0.00           O  
ATOM    217  N   ASP    26      39.012  54.535  29.538  1.00  0.00           N  
ATOM    218  H   ASP    26      38.445  55.294  29.860  1.00  0.00           H  
ATOM    219  CA  ASP    26      40.327  55.046  29.167  1.00  0.00           C  
ATOM    220  CB  ASP    26      39.981  56.526  28.736  1.00  0.00           C  
ATOM    221  CG  ASP    26      41.211  57.351  28.366  1.00  0.00           C  
ATOM    222  OD1 ASP    26      41.779  57.017  27.283  1.00  0.00           O  
ATOM    223  OD2 ASP    26      41.783  57.976  29.315  1.00  0.00           O  
ATOM    224  C   ASP    26      41.325  55.098  30.405  1.00  0.00           C  
ATOM    225  O   ASP    26      40.858  55.450  31.515  1.00  0.00           O  
ATOM    226  N   LYS    27      42.618  55.123  30.114  1.00  0.00           N  
ATOM    227  H   LYS    27      42.933  55.679  29.345  1.00  0.00           H  
ATOM    228  CA  LYS    27      43.615  55.037  31.216  1.00  0.00           C  
ATOM    229  CB  LYS    27      45.001  54.617  30.700  1.00  0.00           C  
ATOM    230  CG  LYS    27      45.923  54.083  31.833  1.00  0.00           C  
ATOM    231  CD  LYS    27      46.916  53.044  31.375  1.00  0.00           C  
ATOM    232  CE  LYS    27      47.600  52.376  32.577  1.00  0.00           C  
ATOM    233  NZ  LYS    27      49.071  52.510  32.549  1.00  0.00           N  
ATOM    234  HZ1 LYS    27      49.468  51.998  33.311  1.00  0.00           H  
ATOM    235  HZ2 LYS    27      49.396  53.455  32.581  1.00  0.00           H  
ATOM    236  HZ3 LYS    27      49.303  52.131  31.653  1.00  0.00           H  
ATOM    237  C   LYS    27      43.679  56.168  32.239  1.00  0.00           C  
ATOM    238  O   LYS    27      43.998  55.931  33.405  1.00  0.00           O  
ATOM    239  N   SER    28      43.246  57.362  31.799  1.00  0.00           N  
ATOM    240  H   SER    28      42.902  57.470  30.866  1.00  0.00           H  
ATOM    241  CA  SER    28      43.053  58.517  32.653  1.00  0.00           C  
ATOM    242  CB  SER    28      43.335  59.867  31.997  1.00  0.00           C  
ATOM    243  OG  SER    28      42.429  60.073  30.926  1.00  0.00           O  
ATOM    244  HG  SER    28      42.472  59.322  30.268  1.00  0.00           H  
ATOM    245  C   SER    28      41.655  58.558  33.235  1.00  0.00           C  
ATOM    246  O   SER    28      41.467  59.014  34.342  1.00  0.00           O  
ATOM    247  N   LYS    29      40.635  58.251  32.365  1.00  0.00           N  
ATOM    248  H   LYS    29      40.778  58.379  31.384  1.00  0.00           H  
ATOM    249  CA  LYS    29      39.225  58.268  32.707  1.00  0.00           C  
ATOM    250  CB  LYS    29      38.226  58.155  31.553  1.00  0.00           C  
ATOM    251  CG  LYS    29      38.268  59.466  30.735  1.00  0.00           C  
ATOM    252  CD  LYS    29      37.355  60.514  31.405  1.00  0.00           C  
ATOM    253  CE  LYS    29      37.926  61.925  31.050  1.00  0.00           C  
ATOM    254  NZ  LYS    29      37.768  62.391  29.688  1.00  0.00           N  
ATOM    255  HZ1 LYS    29      38.288  61.790  29.081  1.00  0.00           H  
ATOM    256  HZ2 LYS    29      38.163  63.306  29.608  1.00  0.00           H  
ATOM    257  HZ3 LYS    29      36.824  62.376  29.360  1.00  0.00           H  
ATOM    258  C   LYS    29      38.782  57.202  33.736  1.00  0.00           C  
ATOM    259  O   LYS    29      37.728  57.478  34.308  1.00  0.00           O  
ATOM    260  N   VAL    30      39.539  56.103  33.842  1.00  0.00           N  
ATOM    261  H   VAL    30      40.038  55.772  33.041  1.00  0.00           H  
ATOM    262  CA  VAL    30      39.492  55.221  35.044  1.00  0.00           C  
ATOM    263  CB  VAL    30      40.224  53.872  34.818  1.00  0.00           C  
ATOM    264  CG1 VAL    30      39.696  53.226  33.481  1.00  0.00           C  
ATOM    265  CG2 VAL    30      41.726  54.066  34.559  1.00  0.00           C  
ATOM    266  C   VAL    30      39.884  55.871  36.395  1.00  0.00           C  
ATOM    267  O   VAL    30      41.008  56.088  36.715  1.00  0.00           O  
ATOM    268  N   ALA    31      38.920  56.396  37.129  1.00  0.00           N  
ATOM    269  H   ALA    31      38.037  56.699  36.770  1.00  0.00           H  
ATOM    270  CA  ALA    31      39.076  56.883  38.527  1.00  0.00           C  
ATOM    271  CB  ALA    31      37.696  57.435  38.905  1.00  0.00           C  
ATOM    272  C   ALA    31      39.571  55.792  39.509  1.00  0.00           C  
ATOM    273  O   ALA    31      40.246  56.195  40.523  1.00  0.00           O  
ATOM    274  N   GLY    32      39.370  54.495  39.251  1.00  0.00           N  
ATOM    275  H   GLY    32      38.721  54.142  38.578  1.00  0.00           H  
ATOM    276  CA  GLY    32      39.998  53.500  40.137  1.00  0.00           C  
ATOM    277  C   GLY    32      41.490  53.263  39.830  1.00  0.00           C  
ATOM    278  O   GLY    32      41.975  53.234  38.680  1.00  0.00           O  
ATOM    279  N   TYR    33      42.235  53.044  40.963  1.00  0.00           N  
ATOM    280  H   TYR    33      41.872  53.513  41.768  1.00  0.00           H  
ATOM    281  CA  TYR    33      43.640  52.577  41.032  1.00  0.00           C  
ATOM    282  CB  TYR    33      44.396  53.860  40.931  1.00  0.00           C  
ATOM    283  CG  TYR    33      45.927  53.801  40.903  1.00  0.00           C  
ATOM    284  CD1 TYR    33      46.739  53.610  42.058  1.00  0.00           C  
ATOM    285  HD1 TYR    33      46.428  52.999  42.905  1.00  0.00           H  
ATOM    286  CD2 TYR    33      46.532  54.321  39.753  1.00  0.00           C  
ATOM    287  HD2 TYR    33      46.140  54.121  38.756  1.00  0.00           H  
ATOM    288  CE1 TYR    33      48.002  54.072  42.202  1.00  0.00           C  
ATOM    289  HE1 TYR    33      48.308  54.371  43.204  1.00  0.00           H  
ATOM    290  CE2 TYR    33      47.811  54.793  39.851  1.00  0.00           C  
ATOM    291  HE2 TYR    33      48.307  55.007  38.904  1.00  0.00           H  
ATOM    292  CZ  TYR    33      48.492  54.700  41.067  1.00  0.00           C  
ATOM    293  OH  TYR    33      49.680  55.316  41.378  1.00  0.00           O  
ATOM    294  HH  TYR    33      50.038  54.978  42.248  1.00  0.00           H  
ATOM    295  C   TYR    33      43.930  51.956  42.394  1.00  0.00           C  
ATOM    296  O   TYR    33      43.256  52.216  43.426  1.00  0.00           O  
ATOM    297  N   ILE    34      44.630  50.853  42.282  1.00  0.00           N  
ATOM    298  H   ILE    34      44.753  50.287  41.466  1.00  0.00           H  
ATOM    299  CA  ILE    34      45.210  50.190  43.496  1.00  0.00           C  
ATOM    300  CB  ILE    34      44.906  48.666  43.614  1.00  0.00           C  
ATOM    301  CG1 ILE    34      45.021  47.828  42.323  1.00  0.00           C  
ATOM    302  CG2 ILE    34      43.407  48.548  43.953  1.00  0.00           C  
ATOM    303  CD  ILE    34      46.437  47.419  41.876  1.00  0.00           C  
ATOM    304  C   ILE    34      46.740  50.375  43.531  1.00  0.00           C  
ATOM    305  O   ILE    34      47.314  50.321  42.397  1.00  0.00           O  
ATOM    306  N   GLU    35      47.033  50.996  44.672  1.00  0.00           N  
ATOM    307  H   GLU    35      46.332  51.305  45.314  1.00  0.00           H  
ATOM    308  CA  GLU    35      48.455  51.261  45.008  1.00  0.00           C  
ATOM    309  CB  GLU    35      48.660  52.793  45.206  1.00  0.00           C  
ATOM    310  CG  GLU    35      50.115  53.259  45.443  1.00  0.00           C  
ATOM    311  CD  GLU    35      50.366  54.689  45.095  1.00  0.00           C  
ATOM    312  OE1 GLU    35      50.347  54.963  43.885  1.00  0.00           O  
ATOM    313  OE2 GLU    35      50.942  55.397  45.897  1.00  0.00           O  
ATOM    314  C   GLU    35      48.841  50.625  46.335  1.00  0.00           C  
ATOM    315  O   GLU    35      48.389  50.946  47.445  1.00  0.00           O  
ATOM    316  N   ILE    36      49.772  49.676  46.175  1.00  0.00           N  
ATOM    317  H   ILE    36      50.276  49.622  45.313  1.00  0.00           H  
ATOM    318  CA  ILE    36      50.441  48.957  47.270  1.00  0.00           C  
ATOM    319  CB  ILE    36      50.374  47.444  47.027  1.00  0.00           C  
ATOM    320  CG1 ILE    36      48.900  47.099  46.629  1.00  0.00           C  
ATOM    321  CG2 ILE    36      50.657  46.641  48.295  1.00  0.00           C  
ATOM    322  CD  ILE    36      48.822  45.765  45.948  1.00  0.00           C  
ATOM    323  C   ILE    36      51.890  49.470  47.369  1.00  0.00           C  
ATOM    324  O   ILE    36      52.604  49.435  46.351  1.00  0.00           O  
ATOM    325  N   PRO    37      52.368  49.924  48.504  1.00  0.00           N  
ATOM    326  CA  PRO    37      53.687  50.335  48.916  1.00  0.00           C  
ATOM    327  CB  PRO    37      53.584  50.581  50.424  1.00  0.00           C  
ATOM    328  CG  PRO    37      52.299  51.317  50.481  1.00  0.00           C  
ATOM    329  CD  PRO    37      51.445  50.556  49.493  1.00  0.00           C  
ATOM    330  C   PRO    37      54.595  49.148  48.744  1.00  0.00           C  
ATOM    331  O   PRO    37      55.672  49.451  48.176  1.00  0.00           O  
ATOM    332  N   ASP    38      54.214  47.910  49.032  1.00  0.00           N  
ATOM    333  H   ASP    38      53.369  47.820  49.559  1.00  0.00           H  
ATOM    334  CA  ASP    38      55.139  46.787  48.830  1.00  0.00           C  
ATOM    335  CB  ASP    38      54.578  45.550  49.554  1.00  0.00           C  
ATOM    336  CG  ASP    38      54.704  45.573  51.068  1.00  0.00           C  
ATOM    337  OD1 ASP    38      55.692  46.091  51.569  1.00  0.00           O  
ATOM    338  OD2 ASP    38      53.902  44.918  51.805  1.00  0.00           O  
ATOM    339  C   ASP    38      55.303  46.410  47.315  1.00  0.00           C  
ATOM    340  O   ASP    38      54.300  46.582  46.598  1.00  0.00           O  
ATOM    341  N   ALA    39      56.419  45.884  46.791  1.00  0.00           N  
ATOM    342  H   ALA    39      57.254  45.885  47.341  1.00  0.00           H  
ATOM    343  CA  ALA    39      56.615  45.634  45.349  1.00  0.00           C  
ATOM    344  CB  ALA    39      55.770  44.477  44.843  1.00  0.00           C  
ATOM    345  C   ALA    39      56.486  46.806  44.338  1.00  0.00           C  
ATOM    346  O   ALA    39      57.106  46.651  43.281  1.00  0.00           O  
ATOM    347  N   ASP    40      55.927  47.991  44.725  1.00  0.00           N  
ATOM    348  H   ASP    40      55.603  48.090  45.666  1.00  0.00           H  
ATOM    349  CA  ASP    40      55.705  49.188  43.864  1.00  0.00           C  
ATOM    350  CB  ASP    40      56.974  49.907  43.309  1.00  0.00           C  
ATOM    351  CG  ASP    40      57.779  50.496  44.512  1.00  0.00           C  
ATOM    352  OD1 ASP    40      58.762  49.829  44.980  1.00  0.00           O  
ATOM    353  OD2 ASP    40      57.576  51.649  44.907  1.00  0.00           O  
ATOM    354  C   ASP    40      54.747  48.825  42.690  1.00  0.00           C  
ATOM    355  O   ASP    40      54.712  49.424  41.632  1.00  0.00           O  
ATOM    356  N   ILE    41      53.664  48.175  43.158  1.00  0.00           N  
ATOM    357  H   ILE    41      53.644  47.969  44.136  1.00  0.00           H  
ATOM    358  CA  ILE    41      52.530  47.848  42.250  1.00  0.00           C  
ATOM    359  CB  ILE    41      51.869  46.518  42.536  1.00  0.00           C  
ATOM    360  CG1 ILE    41      52.963  45.432  42.644  1.00  0.00           C  
ATOM    361  CG2 ILE    41      51.065  46.213  41.303  1.00  0.00           C  
ATOM    362  CD  ILE    41      52.355  44.042  42.796  1.00  0.00           C  
ATOM    363  C   ILE    41      51.547  49.060  42.375  1.00  0.00           C  
ATOM    364  O   ILE    41      50.645  49.115  43.218  1.00  0.00           O  
ATOM    365  N   LYS    42      51.569  49.740  41.268  1.00  0.00           N  
ATOM    366  H   LYS    42      52.237  49.595  40.538  1.00  0.00           H  
ATOM    367  CA  LYS    42      50.746  50.947  41.018  1.00  0.00           C  
ATOM    368  CB  LYS    42      51.668  52.171  40.893  1.00  0.00           C  
ATOM    369  CG  LYS    42      52.331  52.614  42.193  1.00  0.00           C  
ATOM    370  CD  LYS    42      53.187  53.699  41.611  1.00  0.00           C  
ATOM    371  CE  LYS    42      53.917  54.451  42.832  1.00  0.00           C  
ATOM    372  NZ  LYS    42      54.829  55.557  42.408  1.00  0.00           N  
ATOM    373  HZ1 LYS    42      54.477  56.113  41.655  1.00  0.00           H  
ATOM    374  HZ2 LYS    42      55.742  55.249  42.140  1.00  0.00           H  
ATOM    375  HZ3 LYS    42      54.964  56.179  43.179  1.00  0.00           H  
ATOM    376  C   LYS    42      49.902  50.830  39.703  1.00  0.00           C  
ATOM    377  O   LYS    42      50.372  51.160  38.610  1.00  0.00           O  
ATOM    378  N   GLU    43      48.713  50.226  39.831  1.00  0.00           N  
ATOM    379  H   GLU    43      48.161  50.235  40.664  1.00  0.00           H  
ATOM    380  CA  GLU    43      47.962  49.702  38.665  1.00  0.00           C  
ATOM    381  CB  GLU    43      47.981  48.180  38.491  1.00  0.00           C  
ATOM    382  CG  GLU    43      49.357  47.656  37.993  1.00  0.00           C  
ATOM    383  CD  GLU    43      49.558  48.258  36.627  1.00  0.00           C  
ATOM    384  OE1 GLU    43      48.630  48.254  35.767  1.00  0.00           O  
ATOM    385  OE2 GLU    43      50.660  48.686  36.321  1.00  0.00           O  
ATOM    386  C   GLU    43      46.494  50.209  38.615  1.00  0.00           C  
ATOM    387  O   GLU    43      45.721  49.851  39.509  1.00  0.00           O  
ATOM    388  N   PRO    44      46.158  51.097  37.651  1.00  0.00           N  
ATOM    389  CA  PRO    44      44.743  51.566  37.347  1.00  0.00           C  
ATOM    390  CB  PRO    44      44.927  52.539  36.189  1.00  0.00           C  
ATOM    391  CG  PRO    44      46.351  53.113  36.382  1.00  0.00           C  
ATOM    392  CD  PRO    44      47.221  51.893  36.902  1.00  0.00           C  
ATOM    393  C   PRO    44      43.750  50.460  37.066  1.00  0.00           C  
ATOM    394  O   PRO    44      44.114  49.526  36.298  1.00  0.00           O  
ATOM    395  N   VAL    45      42.545  50.651  37.637  1.00  0.00           N  
ATOM    396  H   VAL    45      42.193  51.550  37.900  1.00  0.00           H  
ATOM    397  CA  VAL    45      41.598  49.532  37.534  1.00  0.00           C  
ATOM    398  CB  VAL    45      40.941  49.112  38.874  1.00  0.00           C  
ATOM    399  CG1 VAL    45      40.355  47.740  38.818  1.00  0.00           C  
ATOM    400  CG2 VAL    45      42.027  49.132  39.931  1.00  0.00           C  
ATOM    401  C   VAL    45      40.358  49.732  36.623  1.00  0.00           C  
ATOM    402  O   VAL    45      39.599  50.710  36.828  1.00  0.00           O  
ATOM    403  N   TYR    46      40.340  49.039  35.436  1.00  0.00           N  
ATOM    404  H   TYR    46      41.127  48.490  35.156  1.00  0.00           H  
ATOM    405  CA  TYR    46      39.195  49.064  34.483  1.00  0.00           C  
ATOM    406  CB  TYR    46      39.665  48.337  33.219  1.00  0.00           C  
ATOM    407  CG  TYR    46      40.859  48.986  32.562  1.00  0.00           C  
ATOM    408  CD1 TYR    46      40.780  50.259  31.989  1.00  0.00           C  
ATOM    409  HD1 TYR    46      39.829  50.764  31.824  1.00  0.00           H  
ATOM    410  CD2 TYR    46      42.046  48.309  32.379  1.00  0.00           C  
ATOM    411  HD2 TYR    46      42.055  47.220  32.389  1.00  0.00           H  
ATOM    412  CE1 TYR    46      41.850  50.982  31.414  1.00  0.00           C  
ATOM    413  HE1 TYR    46      41.837  52.065  31.287  1.00  0.00           H  
ATOM    414  CE2 TYR    46      43.146  49.011  31.843  1.00  0.00           C  
ATOM    415  HE2 TYR    46      44.113  48.583  32.107  1.00  0.00           H  
ATOM    416  CZ  TYR    46      43.080  50.292  31.359  1.00  0.00           C  
ATOM    417  OH  TYR    46      44.230  50.885  30.898  1.00  0.00           O  
ATOM    418  HH  TYR    46      45.059  50.393  31.164  1.00  0.00           H  
ATOM    419  C   TYR    46      37.924  48.449  35.030  1.00  0.00           C  
ATOM    420  O   TYR    46      37.922  47.533  35.856  1.00  0.00           O  
ATOM    421  N   PRO    47      36.775  49.030  34.737  1.00  0.00           N  
ATOM    422  CA  PRO    47      35.499  48.462  35.181  1.00  0.00           C  
ATOM    423  CB  PRO    47      34.437  49.398  34.583  1.00  0.00           C  
ATOM    424  CG  PRO    47      35.237  50.745  34.401  1.00  0.00           C  
ATOM    425  CD  PRO    47      36.542  50.214  33.846  1.00  0.00           C  
ATOM    426  C   PRO    47      35.327  47.024  34.570  1.00  0.00           C  
ATOM    427  O   PRO    47      35.668  46.824  33.407  1.00  0.00           O  
ATOM    428  N   GLY    48      34.384  46.305  35.153  1.00  0.00           N  
ATOM    429  H   GLY    48      33.764  46.692  35.836  1.00  0.00           H  
ATOM    430  CA  GLY    48      34.049  44.825  34.906  1.00  0.00           C  
ATOM    431  C   GLY    48      33.325  44.781  33.524  1.00  0.00           C  
ATOM    432  O   GLY    48      33.007  45.777  32.945  1.00  0.00           O  
ATOM    433  N   PRO    49      33.241  43.544  33.011  1.00  0.00           N  
ATOM    434  CA  PRO    49      33.866  42.332  33.548  1.00  0.00           C  
ATOM    435  CB  PRO    49      33.092  41.238  32.895  1.00  0.00           C  
ATOM    436  CG  PRO    49      32.778  41.799  31.524  1.00  0.00           C  
ATOM    437  CD  PRO    49      32.306  43.165  31.914  1.00  0.00           C  
ATOM    438  C   PRO    49      35.376  42.241  33.372  1.00  0.00           C  
ATOM    439  O   PRO    49      35.886  42.767  32.401  1.00  0.00           O  
ATOM    440  N   ALA    50      35.906  41.393  34.180  1.00  0.00           N  
ATOM    441  H   ALA    50      35.367  41.003  34.927  1.00  0.00           H  
ATOM    442  CA  ALA    50      37.308  40.902  34.097  1.00  0.00           C  
ATOM    443  CB  ALA    50      37.787  40.383  35.383  1.00  0.00           C  
ATOM    444  C   ALA    50      37.485  39.821  32.967  1.00  0.00           C  
ATOM    445  O   ALA    50      37.841  38.652  33.247  1.00  0.00           O  
ATOM    446  N   THR    51      37.332  40.327  31.751  1.00  0.00           N  
ATOM    447  H   THR    51      37.200  41.292  31.526  1.00  0.00           H  
ATOM    448  CA  THR    51      37.722  39.521  30.563  1.00  0.00           C  
ATOM    449  CB  THR    51      37.134  40.088  29.286  1.00  0.00           C  
ATOM    450  OG1 THR    51      37.892  41.312  29.128  1.00  0.00           O  
ATOM    451  HG1 THR    51      37.322  41.865  28.520  1.00  0.00           H  
ATOM    452  CG2 THR    51      35.642  40.417  29.281  1.00  0.00           C  
ATOM    453  C   THR    51      39.238  39.303  30.272  1.00  0.00           C  
ATOM    454  O   THR    51      40.099  40.075  30.767  1.00  0.00           O  
ATOM    455  N   PRO    52      39.572  38.199  29.542  1.00  0.00           N  
ATOM    456  CA  PRO    52      40.898  37.818  29.075  1.00  0.00           C  
ATOM    457  CB  PRO    52      40.814  36.530  28.317  1.00  0.00           C  
ATOM    458  CG  PRO    52      39.776  35.782  29.159  1.00  0.00           C  
ATOM    459  CD  PRO    52      38.787  36.936  29.603  1.00  0.00           C  
ATOM    460  C   PRO    52      41.547  38.968  28.300  1.00  0.00           C  
ATOM    461  O   PRO    52      42.651  39.437  28.570  1.00  0.00           O  
ATOM    462  N   GLU    53      40.751  39.669  27.498  1.00  0.00           N  
ATOM    463  H   GLU    53      40.140  39.136  26.913  1.00  0.00           H  
ATOM    464  CA  GLU    53      41.189  40.928  26.845  1.00  0.00           C  
ATOM    465  CB  GLU    53      40.406  41.271  25.574  1.00  0.00           C  
ATOM    466  CG  GLU    53      41.068  42.311  24.647  1.00  0.00           C  
ATOM    467  CD  GLU    53      40.148  42.667  23.451  1.00  0.00           C  
ATOM    468  OE1 GLU    53      40.280  42.025  22.371  1.00  0.00           O  
ATOM    469  OE2 GLU    53      39.166  43.353  23.687  1.00  0.00           O  
ATOM    470  C   GLU    53      41.453  42.154  27.704  1.00  0.00           C  
ATOM    471  O   GLU    53      42.560  42.651  27.803  1.00  0.00           O  
ATOM    472  N   GLN    54      40.589  42.303  28.680  1.00  0.00           N  
ATOM    473  H   GLN    54      39.836  41.703  28.951  1.00  0.00           H  
ATOM    474  CA  GLN    54      40.811  43.387  29.656  1.00  0.00           C  
ATOM    475  CB  GLN    54      39.577  43.845  30.465  1.00  0.00           C  
ATOM    476  CG  GLN    54      38.930  44.994  29.694  1.00  0.00           C  
ATOM    477  CD  GLN    54      37.858  45.787  30.427  1.00  0.00           C  
ATOM    478  OE1 GLN    54      36.770  46.091  29.926  1.00  0.00           O  
ATOM    479  NE2 GLN    54      37.945  45.908  31.745  1.00  0.00           N  
ATOM    480 HE21 GLN    54      37.232  46.376  32.267  1.00  0.00           H  
ATOM    481 HE22 GLN    54      38.590  45.423  32.335  1.00  0.00           H  
ATOM    482  C   GLN    54      42.017  43.239  30.594  1.00  0.00           C  
ATOM    483  O   GLN    54      42.893  44.086  30.520  1.00  0.00           O  
ATOM    484  N   LEU    55      42.223  42.049  31.102  1.00  0.00           N  
ATOM    485  H   LEU    55      41.452  41.413  31.112  1.00  0.00           H  
ATOM    486  CA  LEU    55      43.377  41.659  31.996  1.00  0.00           C  
ATOM    487  CB  LEU    55      43.037  40.412  32.802  1.00  0.00           C  
ATOM    488  CG  LEU    55      41.881  40.615  33.777  1.00  0.00           C  
ATOM    489  CD1 LEU    55      41.366  39.222  34.196  1.00  0.00           C  
ATOM    490  CD2 LEU    55      42.234  41.495  34.968  1.00  0.00           C  
ATOM    491  C   LEU    55      44.699  41.530  31.322  1.00  0.00           C  
ATOM    492  O   LEU    55      45.803  41.832  31.827  1.00  0.00           O  
ATOM    493  N   ASN    56      44.567  41.343  29.989  1.00  0.00           N  
ATOM    494  H   ASN    56      43.718  41.080  29.529  1.00  0.00           H  
ATOM    495  CA  ASN    56      45.703  41.337  29.061  1.00  0.00           C  
ATOM    496  CB  ASN    56      45.279  40.977  27.630  1.00  0.00           C  
ATOM    497  CG  ASN    56      46.475  40.379  26.900  1.00  0.00           C  
ATOM    498  OD1 ASN    56      47.358  41.161  26.605  1.00  0.00           O  
ATOM    499  ND2 ASN    56      46.638  39.092  26.693  1.00  0.00           N  
ATOM    500 HD21 ASN    56      47.443  38.821  26.165  1.00  0.00           H  
ATOM    501 HD22 ASN    56      45.931  38.417  26.904  1.00  0.00           H  
ATOM    502  C   ASN    56      46.449  42.677  29.062  1.00  0.00           C  
ATOM    503  O   ASN    56      47.662  42.819  29.052  1.00  0.00           O  
ATOM    504  N   ARG    57      45.557  43.706  28.955  1.00  0.00           N  
ATOM    505  H   ARG    57      44.584  43.564  28.769  1.00  0.00           H  
ATOM    506  CA  ARG    57      45.881  45.141  29.009  1.00  0.00           C  
ATOM    507  CB  ARG    57      44.544  45.811  28.574  1.00  0.00           C  
ATOM    508  CG  ARG    57      44.532  47.371  28.620  1.00  0.00           C  
ATOM    509  CD  ARG    57      43.090  47.768  28.393  1.00  0.00           C  
ATOM    510  NE  ARG    57      42.941  49.214  28.234  1.00  0.00           N  
ATOM    511  HE  ARG    57      43.793  49.691  28.018  1.00  0.00           H  
ATOM    512  CZ  ARG    57      41.812  49.985  28.193  1.00  0.00           C  
ATOM    513  NH1 ARG    57      40.589  49.449  28.364  1.00  0.00           N  
ATOM    514 HH11 ARG    57      39.715  49.930  28.294  1.00  0.00           H  
ATOM    515 HH12 ARG    57      40.544  48.466  28.541  1.00  0.00           H  
ATOM    516  NH2 ARG    57      41.980  51.188  27.797  1.00  0.00           N  
ATOM    517 HH21 ARG    57      41.207  51.813  27.693  1.00  0.00           H  
ATOM    518 HH22 ARG    57      42.860  51.636  27.637  1.00  0.00           H  
ATOM    519  C   ARG    57      46.252  45.562  30.466  1.00  0.00           C  
ATOM    520  O   ARG    57      47.333  46.216  30.672  1.00  0.00           O  
ATOM    521  N   GLY    58      45.282  45.318  31.419  1.00  0.00           N  
ATOM    522  H   GLY    58      44.540  44.661  31.284  1.00  0.00           H  
ATOM    523  CA  GLY    58      45.508  45.732  32.840  1.00  0.00           C  
ATOM    524  C   GLY    58      44.341  45.276  33.701  1.00  0.00           C  
ATOM    525  O   GLY    58      43.408  44.613  33.263  1.00  0.00           O  
ATOM    526  N   VAL    59      44.448  45.724  34.974  1.00  0.00           N  
ATOM    527  H   VAL    59      44.980  46.530  35.231  1.00  0.00           H  
ATOM    528  CA  VAL    59      43.651  45.170  36.128  1.00  0.00           C  
ATOM    529  CB  VAL    59      44.358  45.579  37.439  1.00  0.00           C  
ATOM    530  CG1 VAL    59      45.559  44.743  37.755  1.00  0.00           C  
ATOM    531  CG2 VAL    59      44.762  47.012  37.628  1.00  0.00           C  
ATOM    532  C   VAL    59      42.162  45.614  36.098  1.00  0.00           C  
ATOM    533  O   VAL    59      41.820  46.641  35.482  1.00  0.00           O  
ATOM    534  N   SER    60      41.338  44.630  36.268  1.00  0.00           N  
ATOM    535  H   SER    60      41.703  43.789  36.669  1.00  0.00           H  
ATOM    536  CA  SER    60      39.847  44.835  36.047  1.00  0.00           C  
ATOM    537  CB  SER    60      39.420  44.257  34.684  1.00  0.00           C  
ATOM    538  OG  SER    60      40.123  44.753  33.452  1.00  0.00           O  
ATOM    539  HG  SER    60      41.116  44.713  33.560  1.00  0.00           H  
ATOM    540  C   SER    60      38.921  44.260  37.128  1.00  0.00           C  
ATOM    541  O   SER    60      39.288  43.351  37.796  1.00  0.00           O  
ATOM    542  N   PHE    61      37.802  44.887  37.354  1.00  0.00           N  
ATOM    543  H   PHE    61      37.680  45.840  37.078  1.00  0.00           H  
ATOM    544  CA  PHE    61      36.799  44.372  38.278  1.00  0.00           C  
ATOM    545  CB  PHE    61      35.752  45.425  38.587  1.00  0.00           C  
ATOM    546  CG  PHE    61      36.340  46.446  39.615  1.00  0.00           C  
ATOM    547  CD1 PHE    61      36.686  47.689  39.040  1.00  0.00           C  
ATOM    548  HD1 PHE    61      36.181  47.872  38.091  1.00  0.00           H  
ATOM    549  CD2 PHE    61      36.367  46.281  40.983  1.00  0.00           C  
ATOM    550  HD2 PHE    61      35.948  45.392  41.453  1.00  0.00           H  
ATOM    551  CE1 PHE    61      37.065  48.779  39.897  1.00  0.00           C  
ATOM    552  HE1 PHE    61      37.297  49.725  39.408  1.00  0.00           H  
ATOM    553  CE2 PHE    61      36.729  47.347  41.777  1.00  0.00           C  
ATOM    554  HE2 PHE    61      36.688  47.204  42.856  1.00  0.00           H  
ATOM    555  CZ  PHE    61      37.031  48.611  41.294  1.00  0.00           C  
ATOM    556  HZ  PHE    61      37.238  49.385  42.033  1.00  0.00           H  
ATOM    557  C   PHE    61      36.207  43.005  37.962  1.00  0.00           C  
ATOM    558  O   PHE    61      35.916  42.759  36.787  1.00  0.00           O  
ATOM    559  N   ALA    62      35.818  42.190  38.938  1.00  0.00           N  
ATOM    560  H   ALA    62      35.621  42.420  39.891  1.00  0.00           H  
ATOM    561  CA  ALA    62      35.370  40.830  38.613  1.00  0.00           C  
ATOM    562  CB  ALA    62      35.175  39.999  39.889  1.00  0.00           C  
ATOM    563  C   ALA    62      34.144  40.707  37.682  1.00  0.00           C  
ATOM    564  O   ALA    62      34.216  40.110  36.587  1.00  0.00           O  
ATOM    565  N   GLU    63      33.092  41.437  38.056  1.00  0.00           N  
ATOM    566  H   GLU    63      33.041  41.778  38.995  1.00  0.00           H  
ATOM    567  CA  GLU    63      31.859  41.519  37.238  1.00  0.00           C  
ATOM    568  CB  GLU    63      30.748  40.699  37.878  1.00  0.00           C  
ATOM    569  CG  GLU    63      31.080  39.235  38.119  1.00  0.00           C  
ATOM    570  CD  GLU    63      29.901  38.447  38.759  1.00  0.00           C  
ATOM    571  OE1 GLU    63      29.752  38.546  39.985  1.00  0.00           O  
ATOM    572  OE2 GLU    63      29.008  38.085  37.997  1.00  0.00           O  
ATOM    573  C   GLU    63      31.322  42.986  37.006  1.00  0.00           C  
ATOM    574  O   GLU    63      31.658  43.886  37.866  1.00  0.00           O  
ATOM    575  N   GLU    64      30.434  43.224  36.013  1.00  0.00           N  
ATOM    576  H   GLU    64      30.258  42.409  35.461  1.00  0.00           H  
ATOM    577  CA  GLU    64      29.808  44.476  35.736  1.00  0.00           C  
ATOM    578  CB  GLU    64      28.871  44.405  34.513  1.00  0.00           C  
ATOM    579  CG  GLU    64      29.531  45.254  33.403  1.00  0.00           C  
ATOM    580  CD  GLU    64      28.696  45.390  32.093  1.00  0.00           C  
ATOM    581  OE1 GLU    64      29.321  45.572  31.031  1.00  0.00           O  
ATOM    582  OE2 GLU    64      27.449  45.483  32.122  1.00  0.00           O  
ATOM    583  C   GLU    64      28.971  45.014  36.920  1.00  0.00           C  
ATOM    584  O   GLU    64      29.113  46.226  37.115  1.00  0.00           O  
ATOM    585  N   ASN    65      28.356  44.167  37.720  1.00  0.00           N  
ATOM    586  H   ASN    65      28.316  43.206  37.446  1.00  0.00           H  
ATOM    587  CA  ASN    65      27.631  44.622  38.900  1.00  0.00           C  
ATOM    588  CB  ASN    65      26.910  43.402  39.527  1.00  0.00           C  
ATOM    589  CG  ASN    65      27.789  42.377  40.248  1.00  0.00           C  
ATOM    590  OD1 ASN    65      28.380  41.529  39.575  1.00  0.00           O  
ATOM    591  ND2 ASN    65      27.516  42.124  41.493  1.00  0.00           N  
ATOM    592 HD21 ASN    65      28.107  41.373  41.788  1.00  0.00           H  
ATOM    593 HD22 ASN    65      26.857  42.599  42.077  1.00  0.00           H  
ATOM    594  C   ASN    65      28.430  45.419  39.927  1.00  0.00           C  
ATOM    595  O   ASN    65      27.974  45.732  41.013  1.00  0.00           O  
ATOM    596  N   GLU    66      29.723  45.654  39.687  1.00  0.00           N  
ATOM    597  H   GLU    66      30.127  45.400  38.808  1.00  0.00           H  
ATOM    598  CA  GLU    66      30.743  46.186  40.674  1.00  0.00           C  
ATOM    599  CB  GLU    66      32.044  45.411  40.847  1.00  0.00           C  
ATOM    600  CG  GLU    66      31.777  44.002  41.373  1.00  0.00           C  
ATOM    601  CD  GLU    66      33.051  43.161  41.734  1.00  0.00           C  
ATOM    602  OE1 GLU    66      33.351  42.218  40.929  1.00  0.00           O  
ATOM    603  OE2 GLU    66      33.507  43.333  42.877  1.00  0.00           O  
ATOM    604  C   GLU    66      30.988  47.682  40.506  1.00  0.00           C  
ATOM    605  O   GLU    66      31.019  47.998  39.293  1.00  0.00           O  
ATOM    606  N   SER    67      31.345  48.428  41.529  1.00  0.00           N  
ATOM    607  H   SER    67      31.353  48.093  42.472  1.00  0.00           H  
ATOM    608  CA  SER    67      31.788  49.857  41.372  1.00  0.00           C  
ATOM    609  CB  SER    67      30.603  50.861  41.221  1.00  0.00           C  
ATOM    610  OG  SER    67      31.072  52.148  40.774  1.00  0.00           O  
ATOM    611  HG  SER    67      30.670  52.952  41.211  1.00  0.00           H  
ATOM    612  C   SER    67      32.514  50.396  42.620  1.00  0.00           C  
ATOM    613  O   SER    67      32.307  49.943  43.767  1.00  0.00           O  
ATOM    614  N   LEU    68      33.150  51.576  42.361  1.00  0.00           N  
ATOM    615  H   LEU    68      32.987  51.992  41.467  1.00  0.00           H  
ATOM    616  CA  LEU    68      34.114  52.280  43.226  1.00  0.00           C  
ATOM    617  CB  LEU    68      34.384  53.643  42.610  1.00  0.00           C  
ATOM    618  CG  LEU    68      35.073  53.643  41.267  1.00  0.00           C  
ATOM    619  CD1 LEU    68      34.919  55.092  40.766  1.00  0.00           C  
ATOM    620  CD2 LEU    68      36.536  53.230  41.294  1.00  0.00           C  
ATOM    621  C   LEU    68      33.800  52.387  44.724  1.00  0.00           C  
ATOM    622  O   LEU    68      34.672  52.403  45.560  1.00  0.00           O  
ATOM    623  N   ASP    69      32.552  52.516  45.040  1.00  0.00           N  
ATOM    624  H   ASP    69      31.833  52.563  44.347  1.00  0.00           H  
ATOM    625  CA  ASP    69      32.074  53.029  46.352  1.00  0.00           C  
ATOM    626  CB  ASP    69      30.860  53.881  46.089  1.00  0.00           C  
ATOM    627  CG  ASP    69      30.080  54.449  47.325  1.00  0.00           C  
ATOM    628  OD1 ASP    69      30.409  55.577  47.812  1.00  0.00           O  
ATOM    629  OD2 ASP    69      29.068  53.726  47.632  1.00  0.00           O  
ATOM    630  C   ASP    69      31.839  51.918  47.392  1.00  0.00           C  
ATOM    631  O   ASP    69      32.349  52.042  48.507  1.00  0.00           O  
ATOM    632  N   ASP    70      31.130  50.853  46.991  1.00  0.00           N  
ATOM    633  H   ASP    70      30.842  50.721  46.043  1.00  0.00           H  
ATOM    634  CA  ASP    70      30.755  49.796  47.978  1.00  0.00           C  
ATOM    635  CB  ASP    70      29.825  48.668  47.553  1.00  0.00           C  
ATOM    636  CG  ASP    70      29.271  47.664  48.617  1.00  0.00           C  
ATOM    637  OD1 ASP    70      29.966  46.739  49.114  1.00  0.00           O  
ATOM    638  OD2 ASP    70      28.103  47.784  48.993  1.00  0.00           O  
ATOM    639  C   ASP    70      31.958  49.138  48.672  1.00  0.00           C  
ATOM    640  O   ASP    70      32.918  48.780  47.982  1.00  0.00           O  
ATOM    641  N   GLN    71      31.902  48.844  49.953  1.00  0.00           N  
ATOM    642  H   GLN    71      31.085  48.934  50.523  1.00  0.00           H  
ATOM    643  CA  GLN    71      33.001  48.109  50.569  1.00  0.00           C  
ATOM    644  CB  GLN    71      32.818  48.178  52.131  1.00  0.00           C  
ATOM    645  CG  GLN    71      32.879  49.576  52.752  1.00  0.00           C  
ATOM    646  CD  GLN    71      34.376  50.094  52.791  1.00  0.00           C  
ATOM    647  OE1 GLN    71      34.755  50.994  52.032  1.00  0.00           O  
ATOM    648  NE2 GLN    71      35.077  49.727  53.872  1.00  0.00           N  
ATOM    649 HE21 GLN    71      36.055  49.939  53.875  1.00  0.00           H  
ATOM    650 HE22 GLN    71      34.669  49.410  54.728  1.00  0.00           H  
ATOM    651  C   GLN    71      33.530  46.735  50.112  1.00  0.00           C  
ATOM    652  O   GLN    71      34.745  46.469  50.232  1.00  0.00           O  
ATOM    653  N   ASN    72      32.678  45.974  49.411  1.00  0.00           N  
ATOM    654  H   ASN    72      31.746  46.302  49.254  1.00  0.00           H  
ATOM    655  CA  ASN    72      32.975  44.585  49.026  1.00  0.00           C  
ATOM    656  CB  ASN    72      31.733  43.883  49.627  1.00  0.00           C  
ATOM    657  CG  ASN    72      32.004  42.378  49.789  1.00  0.00           C  
ATOM    658  OD1 ASN    72      32.861  41.982  50.532  1.00  0.00           O  
ATOM    659  ND2 ASN    72      31.290  41.468  49.168  1.00  0.00           N  
ATOM    660 HD21 ASN    72      31.461  40.535  49.484  1.00  0.00           H  
ATOM    661 HD22 ASN    72      30.507  41.705  48.594  1.00  0.00           H  
ATOM    662  C   ASN    72      32.996  44.451  47.492  1.00  0.00           C  
ATOM    663  O   ASN    72      32.121  43.902  46.779  1.00  0.00           O  
ATOM    664  N   ILE    73      34.241  44.748  46.988  1.00  0.00           N  
ATOM    665  H   ILE    73      35.048  45.013  47.515  1.00  0.00           H  
ATOM    666  CA  ILE    73      34.604  44.836  45.576  1.00  0.00           C  
ATOM    667  CB  ILE    73      34.560  46.203  44.891  1.00  0.00           C  
ATOM    668  CG1 ILE    73      35.164  47.328  45.662  1.00  0.00           C  
ATOM    669  CG2 ILE    73      33.107  46.626  44.546  1.00  0.00           C  
ATOM    670  CD  ILE    73      35.152  48.700  44.889  1.00  0.00           C  
ATOM    671  C   ILE    73      35.926  44.151  45.272  1.00  0.00           C  
ATOM    672  O   ILE    73      36.859  44.218  46.060  1.00  0.00           O  
ATOM    673  N   SER    74      35.884  43.499  44.123  1.00  0.00           N  
ATOM    674  H   SER    74      35.156  43.589  43.444  1.00  0.00           H  
ATOM    675  CA  SER    74      36.881  42.418  43.804  1.00  0.00           C  
ATOM    676  CB  SER    74      36.123  41.119  43.620  1.00  0.00           C  
ATOM    677  OG  SER    74      37.073  40.103  43.894  1.00  0.00           O  
ATOM    678  HG  SER    74      36.509  39.287  43.765  1.00  0.00           H  
ATOM    679  C   SER    74      37.651  42.724  42.521  1.00  0.00           C  
ATOM    680  O   SER    74      36.884  43.002  41.553  1.00  0.00           O  
ATOM    681  N   ILE    75      38.972  42.769  42.470  1.00  0.00           N  
ATOM    682  H   ILE    75      39.403  42.308  43.246  1.00  0.00           H  
ATOM    683  CA  ILE    75      39.777  43.323  41.415  1.00  0.00           C  
ATOM    684  CB  ILE    75      40.523  44.516  41.984  1.00  0.00           C  
ATOM    685  CG1 ILE    75      39.579  45.698  42.154  1.00  0.00           C  
ATOM    686  CG2 ILE    75      41.681  44.998  41.058  1.00  0.00           C  
ATOM    687  CD  ILE    75      39.915  46.593  43.353  1.00  0.00           C  
ATOM    688  C   ILE    75      40.745  42.181  40.918  1.00  0.00           C  
ATOM    689  O   ILE    75      41.569  41.703  41.725  1.00  0.00           O  
ATOM    690  N   ALA    76      40.649  41.792  39.647  1.00  0.00           N  
ATOM    691  H   ALA    76      39.953  42.142  39.021  1.00  0.00           H  
ATOM    692  CA  ALA    76      41.519  40.794  39.074  1.00  0.00           C  
ATOM    693  CB  ALA    76      40.672  40.152  37.956  1.00  0.00           C  
ATOM    694  C   ALA    76      42.776  41.405  38.492  1.00  0.00           C  
ATOM    695  O   ALA    76      42.748  42.616  38.076  1.00  0.00           O  
ATOM    696  N   GLY    77      43.751  40.518  38.303  1.00  0.00           N  
ATOM    697  H   GLY    77      43.829  39.735  38.920  1.00  0.00           H  
ATOM    698  CA  GLY    77      45.025  40.977  37.606  1.00  0.00           C  
ATOM    699  C   GLY    77      45.903  39.727  37.251  1.00  0.00           C  
ATOM    700  O   GLY    77      45.871  38.698  37.991  1.00  0.00           O  
ATOM    701  N   HIS    78      46.678  39.781  36.180  1.00  0.00           N  
ATOM    702  H   HIS    78      46.727  40.651  35.689  1.00  0.00           H  
ATOM    703  CA  HIS    78      47.541  38.682  35.792  1.00  0.00           C  
ATOM    704  CB  HIS    78      47.366  38.423  34.257  1.00  0.00           C  
ATOM    705  CG  HIS    78      47.387  36.974  33.825  1.00  0.00           C  
ATOM    706  ND1 HIS    78      47.353  35.876  34.594  1.00  0.00           N  
ATOM    707  HD1 HIS    78      47.070  35.730  35.542  1.00  0.00           H  
ATOM    708  CD2 HIS    78      47.609  36.601  32.561  1.00  0.00           C  
ATOM    709  HD2 HIS    78      47.767  37.242  31.693  1.00  0.00           H  
ATOM    710  CE1 HIS    78      47.430  34.823  33.792  1.00  0.00           C  
ATOM    711  HE1 HIS    78      47.467  33.761  34.038  1.00  0.00           H  
ATOM    712  NE2 HIS    78      47.574  35.293  32.547  1.00  0.00           N  
ATOM    713  C   HIS    78      49.075  38.902  35.985  1.00  0.00           C  
ATOM    714  O   HIS    78      49.678  39.939  36.255  1.00  0.00           O  
ATOM    715  N   THR    79      49.624  37.786  36.422  1.00  0.00           N  
ATOM    716  H   THR    79      49.087  36.996  36.716  1.00  0.00           H  
ATOM    717  CA  THR    79      51.104  37.651  36.416  1.00  0.00           C  
ATOM    718  CB  THR    79      51.731  36.684  37.401  1.00  0.00           C  
ATOM    719  OG1 THR    79      50.997  35.403  37.458  1.00  0.00           O  
ATOM    720  HG1 THR    79      51.166  34.939  36.588  1.00  0.00           H  
ATOM    721  CG2 THR    79      51.784  37.275  38.840  1.00  0.00           C  
ATOM    722  C   THR    79      51.797  37.266  35.147  1.00  0.00           C  
ATOM    723  O   THR    79      51.304  36.371  34.476  1.00  0.00           O  
ATOM    724  N   PHE    80      52.986  37.838  34.855  1.00  0.00           N  
ATOM    725  H   PHE    80      53.429  38.537  35.415  1.00  0.00           H  
ATOM    726  CA  PHE    80      53.640  37.594  33.572  1.00  0.00           C  
ATOM    727  CB  PHE    80      53.867  38.932  32.879  1.00  0.00           C  
ATOM    728  CG  PHE    80      52.471  39.554  32.475  1.00  0.00           C  
ATOM    729  CD1 PHE    80      51.739  40.291  33.437  1.00  0.00           C  
ATOM    730  HD1 PHE    80      52.228  40.741  34.301  1.00  0.00           H  
ATOM    731  CD2 PHE    80      51.909  39.163  31.280  1.00  0.00           C  
ATOM    732  HD2 PHE    80      52.477  38.531  30.596  1.00  0.00           H  
ATOM    733  CE1 PHE    80      50.349  40.568  33.155  1.00  0.00           C  
ATOM    734  HE1 PHE    80      49.668  41.221  33.702  1.00  0.00           H  
ATOM    735  CE2 PHE    80      50.546  39.359  31.114  1.00  0.00           C  
ATOM    736  HE2 PHE    80      50.060  38.950  30.228  1.00  0.00           H  
ATOM    737  CZ  PHE    80      49.758  40.057  32.038  1.00  0.00           C  
ATOM    738  HZ  PHE    80      48.669  40.002  32.031  1.00  0.00           H  
ATOM    739  C   PHE    80      54.900  36.715  33.734  1.00  0.00           C  
ATOM    740  O   PHE    80      55.582  36.905  34.748  1.00  0.00           O  
ATOM    741  N   ILE    81      55.038  35.687  32.980  1.00  0.00           N  
ATOM    742  H   ILE    81      54.437  35.596  32.187  1.00  0.00           H  
ATOM    743  CA  ILE    81      56.131  34.751  33.179  1.00  0.00           C  
ATOM    744  CB  ILE    81      55.726  33.431  32.475  1.00  0.00           C  
ATOM    745  CG1 ILE    81      56.678  32.321  33.018  1.00  0.00           C  
ATOM    746  CG2 ILE    81      55.777  33.572  30.956  1.00  0.00           C  
ATOM    747  CD  ILE    81      56.357  31.908  34.484  1.00  0.00           C  
ATOM    748  C   ILE    81      57.536  35.370  32.715  1.00  0.00           C  
ATOM    749  O   ILE    81      58.522  34.933  33.343  1.00  0.00           O  
ATOM    750  N   ASP    82      57.676  36.125  31.627  1.00  0.00           N  
ATOM    751  H   ASP    82      56.857  36.381  31.114  1.00  0.00           H  
ATOM    752  CA  ASP    82      58.924  36.945  31.426  1.00  0.00           C  
ATOM    753  CB  ASP    82      59.809  36.453  30.258  1.00  0.00           C  
ATOM    754  CG  ASP    82      59.262  36.445  28.847  1.00  0.00           C  
ATOM    755  OD1 ASP    82      59.917  35.735  28.048  1.00  0.00           O  
ATOM    756  OD2 ASP    82      58.153  36.975  28.613  1.00  0.00           O  
ATOM    757  C   ASP    82      58.853  38.450  31.453  1.00  0.00           C  
ATOM    758  O   ASP    82      59.809  39.065  31.894  1.00  0.00           O  
ATOM    759  N   ARG    83      57.809  39.128  30.984  1.00  0.00           N  
ATOM    760  H   ARG    83      56.987  38.648  30.678  1.00  0.00           H  
ATOM    761  CA  ARG    83      57.728  40.587  31.123  1.00  0.00           C  
ATOM    762  CB  ARG    83      56.449  41.064  30.468  1.00  0.00           C  
ATOM    763  CG  ARG    83      56.760  41.822  29.180  1.00  0.00           C  
ATOM    764  CD  ARG    83      55.565  41.952  28.198  1.00  0.00           C  
ATOM    765  NE  ARG    83      55.178  40.563  27.738  1.00  0.00           N  
ATOM    766  HE  ARG    83      55.792  40.113  27.089  1.00  0.00           H  
ATOM    767  CZ  ARG    83      53.958  39.998  27.953  1.00  0.00           C  
ATOM    768  NH1 ARG    83      53.059  40.658  28.735  1.00  0.00           N  
ATOM    769 HH11 ARG    83      52.124  40.324  28.859  1.00  0.00           H  
ATOM    770 HH12 ARG    83      53.346  41.580  28.994  1.00  0.00           H  
ATOM    771  NH2 ARG    83      53.537  38.887  27.314  1.00  0.00           N  
ATOM    772 HH21 ARG    83      52.604  38.581  27.504  1.00  0.00           H  
ATOM    773 HH22 ARG    83      54.088  38.502  26.574  1.00  0.00           H  
ATOM    774  C   ARG    83      57.799  41.185  32.595  1.00  0.00           C  
ATOM    775  O   ARG    83      57.032  40.729  33.485  1.00  0.00           O  
ATOM    776  N   PRO    84      58.917  41.963  32.803  1.00  0.00           N  
ATOM    777  CA  PRO    84      59.286  42.531  34.092  1.00  0.00           C  
ATOM    778  CB  PRO    84      60.726  43.037  33.902  1.00  0.00           C  
ATOM    779  CG  PRO    84      60.861  43.369  32.408  1.00  0.00           C  
ATOM    780  CD  PRO    84      59.984  42.274  31.785  1.00  0.00           C  
ATOM    781  C   PRO    84      58.341  43.687  34.595  1.00  0.00           C  
ATOM    782  O   PRO    84      57.838  44.395  33.767  1.00  0.00           O  
ATOM    783  N   ASN    85      57.881  43.580  35.835  1.00  0.00           N  
ATOM    784  H   ASN    85      58.213  42.848  36.429  1.00  0.00           H  
ATOM    785  CA  ASN    85      57.103  44.591  36.559  1.00  0.00           C  
ATOM    786  CB  ASN    85      57.910  45.910  36.711  1.00  0.00           C  
ATOM    787  CG  ASN    85      59.317  45.643  37.223  1.00  0.00           C  
ATOM    788  OD1 ASN    85      59.505  44.715  38.013  1.00  0.00           O  
ATOM    789  ND2 ASN    85      60.251  46.546  37.037  1.00  0.00           N  
ATOM    790 HD21 ASN    85      61.174  46.328  37.356  1.00  0.00           H  
ATOM    791 HD22 ASN    85      60.110  47.520  36.859  1.00  0.00           H  
ATOM    792  C   ASN    85      55.675  44.949  36.056  1.00  0.00           C  
ATOM    793  O   ASN    85      55.058  45.907  36.447  1.00  0.00           O  
ATOM    794  N   TYR    86      55.057  44.208  35.144  1.00  0.00           N  
ATOM    795  H   TYR    86      55.437  43.380  34.732  1.00  0.00           H  
ATOM    796  CA  TYR    86      53.603  44.376  34.637  1.00  0.00           C  
ATOM    797  CB  TYR    86      53.427  43.709  33.230  1.00  0.00           C  
ATOM    798  CG  TYR    86      53.895  44.580  32.084  1.00  0.00           C  
ATOM    799  CD1 TYR    86      55.258  44.398  31.767  1.00  0.00           C  
ATOM    800  HD1 TYR    86      55.847  43.622  32.257  1.00  0.00           H  
ATOM    801  CD2 TYR    86      53.204  45.611  31.460  1.00  0.00           C  
ATOM    802  HD2 TYR    86      52.172  45.749  31.784  1.00  0.00           H  
ATOM    803  CE1 TYR    86      55.815  45.143  30.700  1.00  0.00           C  
ATOM    804  HE1 TYR    86      56.839  44.837  30.490  1.00  0.00           H  
ATOM    805  CE2 TYR    86      53.750  46.377  30.434  1.00  0.00           C  
ATOM    806  HE2 TYR    86      53.267  47.300  30.112  1.00  0.00           H  
ATOM    807  CZ  TYR    86      55.038  46.106  30.018  1.00  0.00           C  
ATOM    808  OH  TYR    86      55.508  46.811  28.889  1.00  0.00           O  
ATOM    809  HH  TYR    86      56.504  46.722  28.890  1.00  0.00           H  
ATOM    810  C   TYR    86      52.584  43.748  35.573  1.00  0.00           C  
ATOM    811  O   TYR    86      52.884  42.681  36.199  1.00  0.00           O  
ATOM    812  N   GLN    87      51.578  44.452  36.048  1.00  0.00           N  
ATOM    813  H   GLN    87      51.562  45.409  35.761  1.00  0.00           H  
ATOM    814  CA  GLN    87      50.486  44.009  36.972  1.00  0.00           C  
ATOM    815  CB  GLN    87      49.426  43.156  36.323  1.00  0.00           C  
ATOM    816  CG  GLN    87      48.509  43.995  35.414  1.00  0.00           C  
ATOM    817  CD  GLN    87      47.691  42.963  34.633  1.00  0.00           C  
ATOM    818  OE1 GLN    87      46.881  42.249  35.166  1.00  0.00           O  
ATOM    819  NE2 GLN    87      47.928  43.023  33.363  1.00  0.00           N  
ATOM    820 HE21 GLN    87      47.344  42.437  32.802  1.00  0.00           H  
ATOM    821 HE22 GLN    87      48.676  43.583  33.007  1.00  0.00           H  
ATOM    822  C   GLN    87      50.892  43.467  38.396  1.00  0.00           C  
ATOM    823  O   GLN    87      51.722  44.059  39.066  1.00  0.00           O  
ATOM    824  N   PHE    88      50.486  42.277  38.793  1.00  0.00           N  
ATOM    825  H   PHE    88      50.075  41.640  38.140  1.00  0.00           H  
ATOM    826  CA  PHE    88      50.795  41.604  40.107  1.00  0.00           C  
ATOM    827  CB  PHE    88      49.691  40.689  40.647  1.00  0.00           C  
ATOM    828  CG  PHE    88      48.501  41.582  41.088  1.00  0.00           C  
ATOM    829  CD1 PHE    88      48.474  42.131  42.371  1.00  0.00           C  
ATOM    830  HD1 PHE    88      49.287  41.910  43.063  1.00  0.00           H  
ATOM    831  CD2 PHE    88      47.351  41.632  40.389  1.00  0.00           C  
ATOM    832  HD2 PHE    88      47.336  41.287  39.355  1.00  0.00           H  
ATOM    833  CE1 PHE    88      47.310  42.708  42.906  1.00  0.00           C  
ATOM    834  HE1 PHE    88      47.134  42.845  43.973  1.00  0.00           H  
ATOM    835  CE2 PHE    88      46.180  42.237  40.914  1.00  0.00           C  
ATOM    836  HE2 PHE    88      45.244  42.062  40.383  1.00  0.00           H  
ATOM    837  CZ  PHE    88      46.184  42.768  42.174  1.00  0.00           C  
ATOM    838  HZ  PHE    88      45.447  43.468  42.567  1.00  0.00           H  
ATOM    839  C   PHE    88      52.072  40.788  40.208  1.00  0.00           C  
ATOM    840  O   PHE    88      52.271  40.083  41.160  1.00  0.00           O  
ATOM    841  N   THR    89      53.037  40.949  39.259  1.00  0.00           N  
ATOM    842  H   THR    89      53.193  41.873  38.910  1.00  0.00           H  
ATOM    843  CA  THR    89      54.236  40.098  39.107  1.00  0.00           C  
ATOM    844  CB  THR    89      55.016  40.382  37.700  1.00  0.00           C  
ATOM    845  OG1 THR    89      53.967  40.273  36.742  1.00  0.00           O  
ATOM    846  HG1 THR    89      53.550  41.178  36.656  1.00  0.00           H  
ATOM    847  CG2 THR    89      56.061  39.346  37.440  1.00  0.00           C  
ATOM    848  C   THR    89      55.157  39.885  40.303  1.00  0.00           C  
ATOM    849  O   THR    89      55.420  38.778  40.715  1.00  0.00           O  
ATOM    850  N   ASN    90      55.404  40.964  40.978  1.00  0.00           N  
ATOM    851  H   ASN    90      54.906  41.815  40.814  1.00  0.00           H  
ATOM    852  CA  ASN    90      56.301  41.001  42.154  1.00  0.00           C  
ATOM    853  CB  ASN    90      56.973  42.367  42.213  1.00  0.00           C  
ATOM    854  CG  ASN    90      57.877  42.507  41.015  1.00  0.00           C  
ATOM    855  OD1 ASN    90      58.544  41.623  40.503  1.00  0.00           O  
ATOM    856  ND2 ASN    90      57.947  43.652  40.489  1.00  0.00           N  
ATOM    857 HD21 ASN    90      58.572  43.598  39.710  1.00  0.00           H  
ATOM    858 HD22 ASN    90      57.297  44.412  40.507  1.00  0.00           H  
ATOM    859  C   ASN    90      55.740  40.652  43.527  1.00  0.00           C  
ATOM    860  O   ASN    90      56.486  40.304  44.454  1.00  0.00           O  
ATOM    861  N   LEU    91      54.421  40.534  43.614  1.00  0.00           N  
ATOM    862  H   LEU    91      53.738  40.225  42.952  1.00  0.00           H  
ATOM    863  CA  LEU    91      53.833  40.298  44.985  1.00  0.00           C  
ATOM    864  CB  LEU    91      52.858  41.369  45.218  1.00  0.00           C  
ATOM    865  CG  LEU    91      52.373  41.464  46.665  1.00  0.00           C  
ATOM    866  CD1 LEU    91      53.435  41.823  47.587  1.00  0.00           C  
ATOM    867  CD2 LEU    91      51.147  42.338  46.892  1.00  0.00           C  
ATOM    868  C   LEU    91      53.166  38.906  45.043  1.00  0.00           C  
ATOM    869  O   LEU    91      52.042  38.707  44.690  1.00  0.00           O  
ATOM    870  N   LYS    92      54.054  37.989  45.335  1.00  0.00           N  
ATOM    871  H   LYS    92      54.892  38.137  45.861  1.00  0.00           H  
ATOM    872  CA  LYS    92      53.735  36.567  45.130  1.00  0.00           C  
ATOM    873  CB  LYS    92      55.093  35.852  44.885  1.00  0.00           C  
ATOM    874  CG  LYS    92      55.836  36.182  43.607  1.00  0.00           C  
ATOM    875  CD  LYS    92      57.254  35.642  43.709  1.00  0.00           C  
ATOM    876  CE  LYS    92      58.146  35.923  42.418  1.00  0.00           C  
ATOM    877  NZ  LYS    92      57.567  35.279  41.210  1.00  0.00           N  
ATOM    878  HZ1 LYS    92      58.156  35.609  40.472  1.00  0.00           H  
ATOM    879  HZ2 LYS    92      56.630  35.561  41.000  1.00  0.00           H  
ATOM    880  HZ3 LYS    92      57.653  34.286  41.290  1.00  0.00           H  
ATOM    881  C   LYS    92      52.929  35.986  46.385  1.00  0.00           C  
ATOM    882  O   LYS    92      51.940  35.282  46.214  1.00  0.00           O  
ATOM    883  N   ALA    93      53.234  36.448  47.548  1.00  0.00           N  
ATOM    884  H   ALA    93      54.014  37.069  47.633  1.00  0.00           H  
ATOM    885  CA  ALA    93      52.649  36.065  48.856  1.00  0.00           C  
ATOM    886  CB  ALA    93      53.378  34.932  49.560  1.00  0.00           C  
ATOM    887  C   ALA    93      52.705  37.292  49.821  1.00  0.00           C  
ATOM    888  O   ALA    93      53.736  37.961  49.834  1.00  0.00           O  
ATOM    889  N   ALA    94      51.526  37.854  50.070  1.00  0.00           N  
ATOM    890  H   ALA    94      50.765  37.686  49.443  1.00  0.00           H  
ATOM    891  CA  ALA    94      51.400  39.135  50.835  1.00  0.00           C  
ATOM    892  CB  ALA    94      50.003  39.659  50.510  1.00  0.00           C  
ATOM    893  C   ALA    94      51.683  39.084  52.309  1.00  0.00           C  
ATOM    894  O   ALA    94      51.489  38.109  53.026  1.00  0.00           O  
ATOM    895  N   LYS    95      52.215  40.233  52.795  1.00  0.00           N  
ATOM    896  H   LYS    95      52.499  40.870  52.079  1.00  0.00           H  
ATOM    897  CA  LYS    95      52.492  40.560  54.254  1.00  0.00           C  
ATOM    898  CB  LYS    95      53.519  41.726  54.384  1.00  0.00           C  
ATOM    899  CG  LYS    95      53.802  42.173  55.849  1.00  0.00           C  
ATOM    900  CD  LYS    95      54.842  43.239  56.058  1.00  0.00           C  
ATOM    901  CE  LYS    95      54.501  44.556  55.421  1.00  0.00           C  
ATOM    902  NZ  LYS    95      55.250  45.580  56.152  1.00  0.00           N  
ATOM    903  HZ1 LYS    95      54.966  46.501  55.887  1.00  0.00           H  
ATOM    904  HZ2 LYS    95      56.186  45.534  55.805  1.00  0.00           H  
ATOM    905  HZ3 LYS    95      55.324  45.378  57.128  1.00  0.00           H  
ATOM    906  C   LYS    95      51.142  40.729  55.015  1.00  0.00           C  
ATOM    907  O   LYS    95      50.199  41.386  54.670  1.00  0.00           O  
ATOM    908  N   LYS    96      51.097  39.964  56.043  1.00  0.00           N  
ATOM    909  H   LYS    96      51.875  39.392  56.306  1.00  0.00           H  
ATOM    910  CA  LYS    96      50.073  40.010  57.083  1.00  0.00           C  
ATOM    911  CB  LYS    96      50.248  38.893  58.117  1.00  0.00           C  
ATOM    912  CG  LYS    96      49.756  37.532  57.615  1.00  0.00           C  
ATOM    913  CD  LYS    96      48.268  37.422  57.823  1.00  0.00           C  
ATOM    914  CE  LYS    96      48.016  36.367  58.888  1.00  0.00           C  
ATOM    915  NZ  LYS    96      46.561  36.044  58.987  1.00  0.00           N  
ATOM    916  HZ1 LYS    96      46.323  35.334  59.650  1.00  0.00           H  
ATOM    917  HZ2 LYS    96      46.276  35.722  58.084  1.00  0.00           H  
ATOM    918  HZ3 LYS    96      46.098  36.923  59.102  1.00  0.00           H  
ATOM    919  C   LYS    96      49.970  41.426  57.746  1.00  0.00           C  
ATOM    920  O   LYS    96      50.896  41.899  58.351  1.00  0.00           O  
ATOM    921  N   GLY    97      49.009  42.230  57.299  1.00  0.00           N  
ATOM    922  H   GLY    97      48.197  41.826  56.878  1.00  0.00           H  
ATOM    923  CA  GLY    97      48.791  43.624  57.799  1.00  0.00           C  
ATOM    924  C   GLY    97      49.215  44.698  56.845  1.00  0.00           C  
ATOM    925  O   GLY    97      49.049  45.838  57.141  1.00  0.00           O  
ATOM    926  N   SER    98      49.790  44.281  55.670  1.00  0.00           N  
ATOM    927  H   SER    98      49.914  43.318  55.433  1.00  0.00           H  
ATOM    928  CA  SER    98      50.057  45.205  54.496  1.00  0.00           C  
ATOM    929  CB  SER    98      50.452  44.433  53.258  1.00  0.00           C  
ATOM    930  OG  SER    98      51.088  45.204  52.247  1.00  0.00           O  
ATOM    931  HG  SER    98      52.058  45.115  52.477  1.00  0.00           H  
ATOM    932  C   SER    98      48.858  46.040  53.992  1.00  0.00           C  
ATOM    933  O   SER    98      47.836  45.540  53.590  1.00  0.00           O  
ATOM    934  N   MET    99      49.025  47.370  53.963  1.00  0.00           N  
ATOM    935  H   MET    99      49.911  47.813  54.099  1.00  0.00           H  
ATOM    936  CA  MET    99      47.961  48.319  53.607  1.00  0.00           C  
ATOM    937  CB  MET    99      48.236  49.662  54.302  1.00  0.00           C  
ATOM    938  CG  MET    99      48.020  49.563  55.788  1.00  0.00           C  
ATOM    939  SD  MET    99      46.264  49.790  56.111  1.00  0.00           S  
ATOM    940  CE  MET    99      46.378  49.734  57.881  1.00  0.00           C  
ATOM    941  C   MET    99      47.847  48.648  52.146  1.00  0.00           C  
ATOM    942  O   MET    99      48.770  49.076  51.533  1.00  0.00           O  
ATOM    943  N   VAL   100      46.727  48.318  51.608  1.00  0.00           N  
ATOM    944  H   VAL   100      45.947  48.072  52.184  1.00  0.00           H  
ATOM    945  CA  VAL   100      46.441  48.461  50.181  1.00  0.00           C  
ATOM    946  CB  VAL   100      45.801  47.131  49.779  1.00  0.00           C  
ATOM    947  CG1 VAL   100      45.367  47.282  48.351  1.00  0.00           C  
ATOM    948  CG2 VAL   100      46.727  45.933  49.857  1.00  0.00           C  
ATOM    949  C   VAL   100      45.563  49.712  49.891  1.00  0.00           C  
ATOM    950  O   VAL   100      44.391  49.824  50.341  1.00  0.00           O  
ATOM    951  N   TYR   101      46.229  50.710  49.222  1.00  0.00           N  
ATOM    952  H   TYR   101      47.047  50.445  48.712  1.00  0.00           H  
ATOM    953  CA  TYR   101      45.602  52.025  49.082  1.00  0.00           C  
ATOM    954  CB  TYR   101      46.627  53.208  49.300  1.00  0.00           C  
ATOM    955  CG  TYR   101      47.385  53.178  50.597  1.00  0.00           C  
ATOM    956  CD1 TYR   101      48.455  52.273  50.744  1.00  0.00           C  
ATOM    957  HD1 TYR   101      48.834  51.699  49.898  1.00  0.00           H  
ATOM    958  CD2 TYR   101      47.026  53.966  51.629  1.00  0.00           C  
ATOM    959  HD2 TYR   101      45.985  54.225  51.822  1.00  0.00           H  
ATOM    960  CE1 TYR   101      49.121  52.177  51.948  1.00  0.00           C  
ATOM    961  HE1 TYR   101      49.705  51.268  52.089  1.00  0.00           H  
ATOM    962  CE2 TYR   101      47.771  53.902  52.850  1.00  0.00           C  
ATOM    963  HE2 TYR   101      47.410  54.374  53.764  1.00  0.00           H  
ATOM    964  CZ  TYR   101      48.827  52.975  52.997  1.00  0.00           C  
ATOM    965  OH  TYR   101      49.846  53.220  53.869  1.00  0.00           O  
ATOM    966  HH  TYR   101      49.651  54.035  54.415  1.00  0.00           H  
ATOM    967  C   TYR   101      44.784  52.118  47.811  1.00  0.00           C  
ATOM    968  O   TYR   101      45.318  52.014  46.742  1.00  0.00           O  
ATOM    969  N   PHE   102      43.509  51.808  47.996  1.00  0.00           N  
ATOM    970  H   PHE   102      43.074  51.779  48.896  1.00  0.00           H  
ATOM    971  CA  PHE   102      42.633  51.907  46.862  1.00  0.00           C  
ATOM    972  CB  PHE   102      41.487  50.886  46.933  1.00  0.00           C  
ATOM    973  CG  PHE   102      40.273  51.011  45.917  1.00  0.00           C  
ATOM    974  CD1 PHE   102      39.127  51.702  46.337  1.00  0.00           C  
ATOM    975  HD1 PHE   102      39.097  52.088  47.356  1.00  0.00           H  
ATOM    976  CD2 PHE   102      40.320  50.312  44.646  1.00  0.00           C  
ATOM    977  HD2 PHE   102      41.321  50.034  44.316  1.00  0.00           H  
ATOM    978  CE1 PHE   102      38.006  51.653  45.507  1.00  0.00           C  
ATOM    979  HE1 PHE   102      37.087  52.189  45.743  1.00  0.00           H  
ATOM    980  CE2 PHE   102      39.180  50.303  43.806  1.00  0.00           C  
ATOM    981  HE2 PHE   102      39.363  49.896  42.811  1.00  0.00           H  
ATOM    982  CZ  PHE   102      38.041  50.921  44.289  1.00  0.00           C  
ATOM    983  HZ  PHE   102      37.152  50.980  43.661  1.00  0.00           H  
ATOM    984  C   PHE   102      42.055  53.313  46.557  1.00  0.00           C  
ATOM    985  O   PHE   102      41.221  53.914  47.253  1.00  0.00           O  
ATOM    986  N   LYS   103      42.499  53.867  45.444  1.00  0.00           N  
ATOM    987  H   LYS   103      42.798  53.258  44.709  1.00  0.00           H  
ATOM    988  CA  LYS   103      42.285  55.262  45.083  1.00  0.00           C  
ATOM    989  CB  LYS   103      43.546  55.999  44.562  1.00  0.00           C  
ATOM    990  CG  LYS   103      44.685  55.878  45.611  1.00  0.00           C  
ATOM    991  CD  LYS   103      45.920  56.560  44.938  1.00  0.00           C  
ATOM    992  CE  LYS   103      47.266  56.463  45.687  1.00  0.00           C  
ATOM    993  NZ  LYS   103      48.324  57.354  45.128  1.00  0.00           N  
ATOM    994  HZ1 LYS   103      47.923  58.232  44.863  1.00  0.00           H  
ATOM    995  HZ2 LYS   103      48.869  56.994  44.371  1.00  0.00           H  
ATOM    996  HZ3 LYS   103      49.036  57.514  45.812  1.00  0.00           H  
ATOM    997  C   LYS   103      41.039  55.482  44.301  1.00  0.00           C  
ATOM    998  O   LYS   103      40.815  54.948  43.217  1.00  0.00           O  
ATOM    999  N   VAL   104      39.978  55.793  45.047  1.00  0.00           N  
ATOM   1000  H   VAL   104      40.016  56.171  45.972  1.00  0.00           H  
ATOM   1001  CA  VAL   104      38.593  55.996  44.606  1.00  0.00           C  
ATOM   1002  CB  VAL   104      37.583  56.006  45.747  1.00  0.00           C  
ATOM   1003  CG1 VAL   104      36.140  55.821  45.246  1.00  0.00           C  
ATOM   1004  CG2 VAL   104      37.800  54.827  46.729  1.00  0.00           C  
ATOM   1005  C   VAL   104      38.476  57.412  43.989  1.00  0.00           C  
ATOM   1006  O   VAL   104      37.583  58.232  44.245  1.00  0.00           O  
ATOM   1007  N   GLY   105      39.298  57.738  42.966  1.00  0.00           N  
ATOM   1008  H   GLY   105      39.798  57.031  42.466  1.00  0.00           H  
ATOM   1009  CA  GLY   105      39.530  59.126  42.494  1.00  0.00           C  
ATOM   1010  C   GLY   105      40.364  59.965  43.487  1.00  0.00           C  
ATOM   1011  O   GLY   105      41.485  59.736  43.887  1.00  0.00           O  
ATOM   1012  N   ASN   106      39.696  60.950  44.058  1.00  0.00           N  
ATOM   1013  H   ASN   106      38.706  61.070  43.979  1.00  0.00           H  
ATOM   1014  CA  ASN   106      40.237  61.855  45.080  1.00  0.00           C  
ATOM   1015  CB  ASN   106      39.194  62.882  45.391  1.00  0.00           C  
ATOM   1016  CG  ASN   106      37.738  62.423  45.619  1.00  0.00           C  
ATOM   1017  OD1 ASN   106      37.141  61.800  44.808  1.00  0.00           O  
ATOM   1018  ND2 ASN   106      37.052  62.902  46.642  1.00  0.00           N  
ATOM   1019 HD21 ASN   106      36.110  62.567  46.607  1.00  0.00           H  
ATOM   1020 HD22 ASN   106      37.350  63.671  47.207  1.00  0.00           H  
ATOM   1021  C   ASN   106      40.692  61.305  46.454  1.00  0.00           C  
ATOM   1022  O   ASN   106      41.561  61.866  47.014  1.00  0.00           O  
ATOM   1023  N   GLU   107      39.815  60.471  47.014  1.00  0.00           N  
ATOM   1024  H   GLU   107      38.971  60.219  46.539  1.00  0.00           H  
ATOM   1025  CA  GLU   107      39.987  59.752  48.329  1.00  0.00           C  
ATOM   1026  CB  GLU   107      38.563  59.671  48.914  1.00  0.00           C  
ATOM   1027  CG  GLU   107      38.442  58.821  50.177  1.00  0.00           C  
ATOM   1028  CD  GLU   107      39.058  59.481  51.376  1.00  0.00           C  
ATOM   1029  OE1 GLU   107      38.169  59.985  52.054  1.00  0.00           O  
ATOM   1030  OE2 GLU   107      40.296  59.317  51.647  1.00  0.00           O  
ATOM   1031  C   GLU   107      40.691  58.440  48.214  1.00  0.00           C  
ATOM   1032  O   GLU   107      40.341  57.519  47.477  1.00  0.00           O  
ATOM   1033  N   THR   108      41.581  58.296  49.219  1.00  0.00           N  
ATOM   1034  H   THR   108      41.342  58.747  50.078  1.00  0.00           H  
ATOM   1035  CA  THR   108      42.497  57.113  49.245  1.00  0.00           C  
ATOM   1036  CB  THR   108      43.882  57.548  49.622  1.00  0.00           C  
ATOM   1037  OG1 THR   108      44.491  58.391  48.658  1.00  0.00           O  
ATOM   1038  HG1 THR   108      44.009  59.261  48.556  1.00  0.00           H  
ATOM   1039  CG2 THR   108      44.814  56.342  49.823  1.00  0.00           C  
ATOM   1040  C   THR   108      41.806  56.119  50.270  1.00  0.00           C  
ATOM   1041  O   THR   108      42.217  56.148  51.425  1.00  0.00           O  
ATOM   1042  N   ARG   109      40.864  55.241  49.885  1.00  0.00           N  
ATOM   1043  H   ARG   109      40.417  55.188  48.992  1.00  0.00           H  
ATOM   1044  CA  ARG   109      40.350  54.196  50.802  1.00  0.00           C  
ATOM   1045  CB  ARG   109      39.155  53.550  50.111  1.00  0.00           C  
ATOM   1046  CG  ARG   109      38.175  53.289  51.230  1.00  0.00           C  
ATOM   1047  CD  ARG   109      36.706  53.564  50.831  1.00  0.00           C  
ATOM   1048  NE  ARG   109      36.117  52.405  50.168  1.00  0.00           N  
ATOM   1049  HE  ARG   109      35.994  51.567  50.700  1.00  0.00           H  
ATOM   1050  CZ  ARG   109      35.446  52.193  49.005  1.00  0.00           C  
ATOM   1051  NH1 ARG   109      35.209  53.183  48.198  1.00  0.00           N  
ATOM   1052 HH11 ARG   109      34.854  52.959  47.290  1.00  0.00           H  
ATOM   1053 HH12 ARG   109      35.245  54.147  48.463  1.00  0.00           H  
ATOM   1054  NH2 ARG   109      35.025  50.906  48.800  1.00  0.00           N  
ATOM   1055 HH21 ARG   109      34.602  50.658  47.929  1.00  0.00           H  
ATOM   1056 HH22 ARG   109      35.270  50.164  49.425  1.00  0.00           H  
ATOM   1057  C   ARG   109      41.397  53.077  51.101  1.00  0.00           C  
ATOM   1058  O   ARG   109      41.848  52.262  50.232  1.00  0.00           O  
ATOM   1059  N   LYS   110      41.917  53.093  52.348  1.00  0.00           N  
ATOM   1060  H   LYS   110      41.505  53.744  52.986  1.00  0.00           H  
ATOM   1061  CA  LYS   110      42.855  52.053  52.819  1.00  0.00           C  
ATOM   1062  CB  LYS   110      43.423  52.545  54.159  1.00  0.00           C  
ATOM   1063  CG  LYS   110      44.409  53.723  54.169  1.00  0.00           C  
ATOM   1064  CD  LYS   110      44.413  54.451  55.491  1.00  0.00           C  
ATOM   1065  CE  LYS   110      45.431  55.618  55.491  1.00  0.00           C  
ATOM   1066  NZ  LYS   110      45.368  56.202  56.853  1.00  0.00           N  
ATOM   1067  HZ1 LYS   110      46.313  56.382  57.126  1.00  0.00           H  
ATOM   1068  HZ2 LYS   110      44.799  55.634  57.448  1.00  0.00           H  
ATOM   1069  HZ3 LYS   110      44.940  57.105  56.902  1.00  0.00           H  
ATOM   1070  C   LYS   110      42.065  50.691  52.995  1.00  0.00           C  
ATOM   1071  O   LYS   110      40.916  50.689  53.506  1.00  0.00           O  
ATOM   1072  N   TYR   111      42.633  49.533  52.570  1.00  0.00           N  
ATOM   1073  H   TYR   111      43.433  49.585  51.971  1.00  0.00           H  
ATOM   1074  CA  TYR   111      42.254  48.135  53.032  1.00  0.00           C  
ATOM   1075  CB  TYR   111      41.663  47.492  51.799  1.00  0.00           C  
ATOM   1076  CG  TYR   111      40.279  48.046  51.476  1.00  0.00           C  
ATOM   1077  CD1 TYR   111      39.179  47.230  51.866  1.00  0.00           C  
ATOM   1078  HD1 TYR   111      39.402  46.291  52.371  1.00  0.00           H  
ATOM   1079  CD2 TYR   111      40.005  49.132  50.634  1.00  0.00           C  
ATOM   1080  HD2 TYR   111      40.848  49.727  50.284  1.00  0.00           H  
ATOM   1081  CE1 TYR   111      37.919  47.613  51.484  1.00  0.00           C  
ATOM   1082  HE1 TYR   111      37.140  46.897  51.746  1.00  0.00           H  
ATOM   1083  CE2 TYR   111      38.658  49.454  50.319  1.00  0.00           C  
ATOM   1084  HE2 TYR   111      38.501  50.506  50.080  1.00  0.00           H  
ATOM   1085  CZ  TYR   111      37.585  48.709  50.763  1.00  0.00           C  
ATOM   1086  OH  TYR   111      36.374  48.888  50.178  1.00  0.00           O  
ATOM   1087  HH  TYR   111      35.831  48.061  50.323  1.00  0.00           H  
ATOM   1088  C   TYR   111      43.510  47.374  53.514  1.00  0.00           C  
ATOM   1089  O   TYR   111      44.625  47.584  53.013  1.00  0.00           O  
ATOM   1090  N   LYS   112      43.323  46.669  54.604  1.00  0.00           N  
ATOM   1091  H   LYS   112      42.391  46.547  54.947  1.00  0.00           H  
ATOM   1092  CA  LYS   112      44.349  45.934  55.327  1.00  0.00           C  
ATOM   1093  CB  LYS   112      44.180  46.127  56.816  1.00  0.00           C  
ATOM   1094  CG  LYS   112      45.418  45.663  57.628  1.00  0.00           C  
ATOM   1095  CD  LYS   112      45.319  45.871  59.150  1.00  0.00           C  
ATOM   1096  CE  LYS   112      44.124  45.291  59.817  1.00  0.00           C  
ATOM   1097  NZ  LYS   112      43.798  45.739  61.221  1.00  0.00           N  
ATOM   1098  HZ1 LYS   112      44.539  45.431  61.818  1.00  0.00           H  
ATOM   1099  HZ2 LYS   112      42.866  45.504  61.496  1.00  0.00           H  
ATOM   1100  HZ3 LYS   112      43.870  46.737  61.217  1.00  0.00           H  
ATOM   1101  C   LYS   112      44.187  44.431  55.035  1.00  0.00           C  
ATOM   1102  O   LYS   112      43.194  43.811  55.375  1.00  0.00           O  
ATOM   1103  N   MET   113      45.203  44.039  54.231  1.00  0.00           N  
ATOM   1104  H   MET   113      45.790  44.743  53.832  1.00  0.00           H  
ATOM   1105  CA  MET   113      45.513  42.571  53.917  1.00  0.00           C  
ATOM   1106  CB  MET   113      46.726  42.415  52.955  1.00  0.00           C  
ATOM   1107  CG  MET   113      46.574  41.333  51.915  1.00  0.00           C  
ATOM   1108  SD  MET   113      46.271  39.642  52.629  1.00  0.00           S  
ATOM   1109  CE  MET   113      47.796  39.497  53.508  1.00  0.00           C  
ATOM   1110  C   MET   113      45.740  41.591  55.133  1.00  0.00           C  
ATOM   1111  O   MET   113      46.736  41.573  55.858  1.00  0.00           O  
ATOM   1112  N   THR   114      44.787  40.696  55.221  1.00  0.00           N  
ATOM   1113  H   THR   114      44.181  40.468  54.458  1.00  0.00           H  
ATOM   1114  CA  THR   114      44.680  39.764  56.381  1.00  0.00           C  
ATOM   1115  CB  THR   114      43.326  39.972  57.096  1.00  0.00           C  
ATOM   1116  OG1 THR   114      42.378  40.216  56.056  1.00  0.00           O  
ATOM   1117  HG1 THR   114      41.850  41.056  56.176  1.00  0.00           H  
ATOM   1118  CG2 THR   114      43.523  41.225  57.970  1.00  0.00           C  
ATOM   1119  C   THR   114      44.745  38.234  56.054  1.00  0.00           C  
ATOM   1120  O   THR   114      45.028  37.444  56.922  1.00  0.00           O  
ATOM   1121  N   SER   115      44.827  37.802  54.765  1.00  0.00           N  
ATOM   1122  H   SER   115      44.467  38.387  54.038  1.00  0.00           H  
ATOM   1123  CA  SER   115      44.996  36.367  54.378  1.00  0.00           C  
ATOM   1124  CB  SER   115      43.744  35.632  54.837  1.00  0.00           C  
ATOM   1125  OG  SER   115      44.145  34.236  54.889  1.00  0.00           O  
ATOM   1126  HG  SER   115      43.328  33.708  55.122  1.00  0.00           H  
ATOM   1127  C   SER   115      45.196  36.162  52.881  1.00  0.00           C  
ATOM   1128  O   SER   115      44.793  37.015  52.036  1.00  0.00           O  
ATOM   1129  N   ILE   116      45.724  35.004  52.442  1.00  0.00           N  
ATOM   1130  H   ILE   116      45.944  34.243  53.053  1.00  0.00           H  
ATOM   1131  CA  ILE   116      46.148  34.767  51.013  1.00  0.00           C  
ATOM   1132  CB  ILE   116      47.686  34.710  51.009  1.00  0.00           C  
ATOM   1133  CG1 ILE   116      48.365  36.018  51.465  1.00  0.00           C  
ATOM   1134  CG2 ILE   116      48.280  34.383  49.630  1.00  0.00           C  
ATOM   1135  CD  ILE   116      49.751  35.740  52.059  1.00  0.00           C  
ATOM   1136  C   ILE   116      45.526  33.433  50.525  1.00  0.00           C  
ATOM   1137  O   ILE   116      46.174  32.363  50.585  1.00  0.00           O  
ATOM   1138  N   ARG   117      44.303  33.408  50.048  1.00  0.00           N  
ATOM   1139  H   ARG   117      43.767  34.250  50.107  1.00  0.00           H  
ATOM   1140  CA  ARG   117      43.617  32.172  49.699  1.00  0.00           C  
ATOM   1141  CB  ARG   117      42.129  32.259  50.143  1.00  0.00           C  
ATOM   1142  CG  ARG   117      41.373  30.964  50.090  1.00  0.00           C  
ATOM   1143  CD  ARG   117      42.087  29.844  50.843  1.00  0.00           C  
ATOM   1144  NE  ARG   117      41.116  28.757  50.938  1.00  0.00           N  
ATOM   1145  HE  ARG   117      40.139  28.967  50.977  1.00  0.00           H  
ATOM   1146  CZ  ARG   117      41.315  27.439  50.863  1.00  0.00           C  
ATOM   1147  NH1 ARG   117      42.471  26.821  50.596  1.00  0.00           N  
ATOM   1148 HH11 ARG   117      42.644  25.837  50.554  1.00  0.00           H  
ATOM   1149 HH12 ARG   117      43.309  27.364  50.544  1.00  0.00           H  
ATOM   1150  NH2 ARG   117      40.244  26.710  51.114  1.00  0.00           N  
ATOM   1151 HH21 ARG   117      40.312  25.713  51.132  1.00  0.00           H  
ATOM   1152 HH22 ARG   117      39.493  27.260  51.479  1.00  0.00           H  
ATOM   1153  C   ARG   117      43.722  31.784  48.185  1.00  0.00           C  
ATOM   1154  O   ARG   117      43.342  32.476  47.236  1.00  0.00           O  
ATOM   1155  N   ASP   118      44.389  30.655  48.018  1.00  0.00           N  
ATOM   1156  H   ASP   118      44.884  30.272  48.798  1.00  0.00           H  
ATOM   1157  CA  ASP   118      44.405  29.889  46.791  1.00  0.00           C  
ATOM   1158  CB  ASP   118      45.710  29.183  46.472  1.00  0.00           C  
ATOM   1159  CG  ASP   118      46.156  28.200  47.534  1.00  0.00           C  
ATOM   1160  OD1 ASP   118      45.856  27.017  47.371  1.00  0.00           O  
ATOM   1161  OD2 ASP   118      46.589  28.625  48.601  1.00  0.00           O  
ATOM   1162  C   ASP   118      43.216  28.938  46.433  1.00  0.00           C  
ATOM   1163  O   ASP   118      42.785  28.140  47.268  1.00  0.00           O  
ATOM   1164  N   VAL   119      42.584  29.286  45.324  1.00  0.00           N  
ATOM   1165  H   VAL   119      42.933  29.897  44.614  1.00  0.00           H  
ATOM   1166  CA  VAL   119      41.254  28.705  44.968  1.00  0.00           C  
ATOM   1167  CB  VAL   119      40.154  29.610  45.463  1.00  0.00           C  
ATOM   1168  CG1 VAL   119      39.895  29.446  46.955  1.00  0.00           C  
ATOM   1169  CG2 VAL   119      40.229  31.062  44.957  1.00  0.00           C  
ATOM   1170  C   VAL   119      41.048  28.373  43.504  1.00  0.00           C  
ATOM   1171  O   VAL   119      41.592  28.986  42.629  1.00  0.00           O  
ATOM   1172  N   LYS   120      40.608  27.134  43.326  1.00  0.00           N  
ATOM   1173  H   LYS   120      40.050  26.794  44.083  1.00  0.00           H  
ATOM   1174  CA  LYS   120      40.503  26.408  42.023  1.00  0.00           C  
ATOM   1175  CB  LYS   120      39.812  25.077  42.433  1.00  0.00           C  
ATOM   1176  CG  LYS   120      39.370  24.050  41.332  1.00  0.00           C  
ATOM   1177  CD  LYS   120      38.779  22.745  41.805  1.00  0.00           C  
ATOM   1178  CE  LYS   120      37.389  22.859  42.400  1.00  0.00           C  
ATOM   1179  NZ  LYS   120      37.119  21.721  43.295  1.00  0.00           N  
ATOM   1180  HZ1 LYS   120      36.142  21.702  43.510  1.00  0.00           H  
ATOM   1181  HZ2 LYS   120      37.518  21.886  44.197  1.00  0.00           H  
ATOM   1182  HZ3 LYS   120      37.438  20.860  42.900  1.00  0.00           H  
ATOM   1183  C   LYS   120      39.695  27.207  40.971  1.00  0.00           C  
ATOM   1184  O   LYS   120      38.460  27.407  41.073  1.00  0.00           O  
ATOM   1185  N   PRO   121      40.401  27.567  39.847  1.00  0.00           N  
ATOM   1186  CA  PRO   121      39.905  28.436  38.803  1.00  0.00           C  
ATOM   1187  CB  PRO   121      41.057  28.533  37.762  1.00  0.00           C  
ATOM   1188  CG  PRO   121      41.789  27.203  38.069  1.00  0.00           C  
ATOM   1189  CD  PRO   121      41.807  27.109  39.579  1.00  0.00           C  
ATOM   1190  C   PRO   121      38.534  28.178  38.094  1.00  0.00           C  
ATOM   1191  O   PRO   121      37.832  29.137  37.757  1.00  0.00           O  
ATOM   1192  N   THR   122      38.171  26.899  37.992  1.00  0.00           N  
ATOM   1193  H   THR   122      38.805  26.147  38.174  1.00  0.00           H  
ATOM   1194  CA  THR   122      36.816  26.500  37.557  1.00  0.00           C  
ATOM   1195  CB  THR   122      36.791  24.923  37.437  1.00  0.00           C  
ATOM   1196  OG1 THR   122      37.310  24.290  38.617  1.00  0.00           O  
ATOM   1197  HG1 THR   122      37.656  23.372  38.422  1.00  0.00           H  
ATOM   1198  CG2 THR   122      37.526  24.523  36.135  1.00  0.00           C  
ATOM   1199  C   THR   122      35.717  26.960  38.478  1.00  0.00           C  
ATOM   1200  O   THR   122      34.614  27.158  37.933  1.00  0.00           O  
ATOM   1201  N   ASP   123      36.001  27.203  39.729  1.00  0.00           N  
ATOM   1202  H   ASP   123      36.948  27.297  40.039  1.00  0.00           H  
ATOM   1203  CA  ASP   123      35.064  27.362  40.853  1.00  0.00           C  
ATOM   1204  CB  ASP   123      35.359  26.283  41.938  1.00  0.00           C  
ATOM   1205  CG  ASP   123      34.156  26.046  42.969  1.00  0.00           C  
ATOM   1206  OD1 ASP   123      33.317  25.225  42.548  1.00  0.00           O  
ATOM   1207  OD2 ASP   123      34.082  26.634  44.010  1.00  0.00           O  
ATOM   1208  C   ASP   123      34.849  28.844  41.375  1.00  0.00           C  
ATOM   1209  O   ASP   123      35.207  29.731  40.621  1.00  0.00           O  
ATOM   1210  N   VAL   124      34.169  29.088  42.496  1.00  0.00           N  
ATOM   1211  H   VAL   124      33.793  28.297  42.978  1.00  0.00           H  
ATOM   1212  CA  VAL   124      33.835  30.472  42.976  1.00  0.00           C  
ATOM   1213  CB  VAL   124      32.344  30.588  43.410  1.00  0.00           C  
ATOM   1214  CG1 VAL   124      31.400  29.962  42.348  1.00  0.00           C  
ATOM   1215  CG2 VAL   124      31.983  30.047  44.798  1.00  0.00           C  
ATOM   1216  C   VAL   124      34.834  30.959  44.061  1.00  0.00           C  
ATOM   1217  O   VAL   124      35.342  30.118  44.790  1.00  0.00           O  
ATOM   1218  N   GLY   125      34.841  32.237  44.351  1.00  0.00           N  
ATOM   1219  H   GLY   125      34.339  32.831  43.723  1.00  0.00           H  
ATOM   1220  CA  GLY   125      35.772  32.816  45.342  1.00  0.00           C  
ATOM   1221  C   GLY   125      35.352  32.585  46.773  1.00  0.00           C  
ATOM   1222  O   GLY   125      35.145  33.567  47.472  1.00  0.00           O  
ATOM   1223  N   VAL   126      35.261  31.327  47.110  1.00  0.00           N  
ATOM   1224  H   VAL   126      35.019  30.596  46.471  1.00  0.00           H  
ATOM   1225  CA  VAL   126      34.961  30.996  48.558  1.00  0.00           C  
ATOM   1226  CB  VAL   126      34.431  29.582  48.825  1.00  0.00           C  
ATOM   1227  CG1 VAL   126      34.275  29.212  50.332  1.00  0.00           C  
ATOM   1228  CG2 VAL   126      32.955  29.476  48.348  1.00  0.00           C  
ATOM   1229  C   VAL   126      36.105  31.309  49.455  1.00  0.00           C  
ATOM   1230  O   VAL   126      37.112  30.605  49.402  1.00  0.00           O  
ATOM   1231  N   LEU   127      35.899  32.364  50.261  1.00  0.00           N  
ATOM   1232  H   LEU   127      34.962  32.712  50.287  1.00  0.00           H  
ATOM   1233  CA  LEU   127      36.883  33.075  51.073  1.00  0.00           C  
ATOM   1234  CB  LEU   127      36.212  34.287  51.768  1.00  0.00           C  
ATOM   1235  CG  LEU   127      37.090  35.452  51.383  1.00  0.00           C  
ATOM   1236  CD1 LEU   127      36.694  35.843  49.905  1.00  0.00           C  
ATOM   1237  CD2 LEU   127      37.110  36.631  52.460  1.00  0.00           C  
ATOM   1238  C   LEU   127      37.651  32.275  52.147  1.00  0.00           C  
ATOM   1239  O   LEU   127      37.199  31.177  52.564  1.00  0.00           O  
ATOM   1240  N   ASP   128      38.592  32.959  52.836  1.00  0.00           N  
ATOM   1241  H   ASP   128      38.553  33.943  53.009  1.00  0.00           H  
ATOM   1242  CA  ASP   128      39.600  32.358  53.703  1.00  0.00           C  
ATOM   1243  CB  ASP   128      40.985  32.917  53.629  1.00  0.00           C  
ATOM   1244  CG  ASP   128      42.102  32.116  54.418  1.00  0.00           C  
ATOM   1245  OD1 ASP   128      42.638  31.279  53.817  1.00  0.00           O  
ATOM   1246  OD2 ASP   128      42.307  32.461  55.575  1.00  0.00           O  
ATOM   1247  C   ASP   128      39.112  32.555  55.121  1.00  0.00           C  
ATOM   1248  O   ASP   128      38.578  33.604  55.430  1.00  0.00           O  
ATOM   1249  N   GLU   129      39.169  31.516  55.917  1.00  0.00           N  
ATOM   1250  H   GLU   129      39.566  30.626  55.695  1.00  0.00           H  
ATOM   1251  CA  GLU   129      38.670  31.585  57.298  1.00  0.00           C  
ATOM   1252  CB  GLU   129      38.827  30.242  58.013  1.00  0.00           C  
ATOM   1253  CG  GLU   129      38.073  29.038  57.366  1.00  0.00           C  
ATOM   1254  CD  GLU   129      38.973  28.105  56.447  1.00  0.00           C  
ATOM   1255  OE1 GLU   129      39.074  26.870  56.800  1.00  0.00           O  
ATOM   1256  OE2 GLU   129      39.476  28.607  55.440  1.00  0.00           O  
ATOM   1257  C   GLU   129      39.306  32.598  58.251  1.00  0.00           C  
ATOM   1258  O   GLU   129      38.703  33.367  59.018  1.00  0.00           O  
ATOM   1259  N   GLN   130      40.623  32.728  58.087  1.00  0.00           N  
ATOM   1260  H   GLN   130      41.149  32.338  57.331  1.00  0.00           H  
ATOM   1261  CA  GLN   130      41.439  33.645  58.954  1.00  0.00           C  
ATOM   1262  CB  GLN   130      42.846  33.195  59.344  1.00  0.00           C  
ATOM   1263  CG  GLN   130      42.964  31.772  59.887  1.00  0.00           C  
ATOM   1264  CD  GLN   130      44.333  31.179  59.442  1.00  0.00           C  
ATOM   1265  OE1 GLN   130      44.780  31.234  58.299  1.00  0.00           O  
ATOM   1266  NE2 GLN   130      45.244  30.931  60.353  1.00  0.00           N  
ATOM   1267 HE21 GLN   130      46.066  30.449  60.048  1.00  0.00           H  
ATOM   1268 HE22 GLN   130      45.239  31.181  61.321  1.00  0.00           H  
ATOM   1269  C   GLN   130      41.483  35.090  58.355  1.00  0.00           C  
ATOM   1270  O   GLN   130      42.451  35.568  57.836  1.00  0.00           O  
ATOM   1271  N   LYS   131      40.300  35.693  58.418  1.00  0.00           N  
ATOM   1272  H   LYS   131      39.502  35.207  58.775  1.00  0.00           H  
ATOM   1273  CA  LYS   131      40.190  37.087  57.903  1.00  0.00           C  
ATOM   1274  CB  LYS   131      39.299  37.216  56.642  1.00  0.00           C  
ATOM   1275  CG  LYS   131      37.852  37.145  57.019  1.00  0.00           C  
ATOM   1276  CD  LYS   131      37.078  37.819  55.963  1.00  0.00           C  
ATOM   1277  CE  LYS   131      35.668  38.026  56.573  1.00  0.00           C  
ATOM   1278  NZ  LYS   131      34.710  38.631  55.665  1.00  0.00           N  
ATOM   1279  HZ1 LYS   131      35.180  39.317  55.109  1.00  0.00           H  
ATOM   1280  HZ2 LYS   131      33.997  39.110  56.177  1.00  0.00           H  
ATOM   1281  HZ3 LYS   131      34.261  37.935  55.105  1.00  0.00           H  
ATOM   1282  C   LYS   131      39.578  37.979  59.015  1.00  0.00           C  
ATOM   1283  O   LYS   131      39.017  37.523  59.987  1.00  0.00           O  
ATOM   1284  N   GLY   132      40.015  39.210  58.997  1.00  0.00           N  
ATOM   1285  H   GLY   132      40.535  39.633  58.255  1.00  0.00           H  
ATOM   1286  CA  GLY   132      39.537  40.277  59.913  1.00  0.00           C  
ATOM   1287  C   GLY   132      38.090  40.736  59.567  1.00  0.00           C  
ATOM   1288  O   GLY   132      37.424  40.220  58.656  1.00  0.00           O  
ATOM   1289  N   LYS   133      37.697  41.822  60.285  1.00  0.00           N  
ATOM   1290  H   LYS   133      38.279  42.320  60.928  1.00  0.00           H  
ATOM   1291  CA  LYS   133      36.390  42.497  60.064  1.00  0.00           C  
ATOM   1292  CB  LYS   133      35.917  43.139  61.366  1.00  0.00           C  
ATOM   1293  CG  LYS   133      35.305  42.072  62.287  1.00  0.00           C  
ATOM   1294  CD  LYS   133      34.275  41.221  61.559  1.00  0.00           C  
ATOM   1295  CE  LYS   133      33.284  40.601  62.592  1.00  0.00           C  
ATOM   1296  NZ  LYS   133      32.338  41.523  63.246  1.00  0.00           N  
ATOM   1297  HZ1 LYS   133      32.626  42.216  63.906  1.00  0.00           H  
ATOM   1298  HZ2 LYS   133      31.600  41.021  63.698  1.00  0.00           H  
ATOM   1299  HZ3 LYS   133      31.840  41.950  62.491  1.00  0.00           H  
ATOM   1300  C   LYS   133      36.546  43.530  58.906  1.00  0.00           C  
ATOM   1301  O   LYS   133      37.363  44.438  58.901  1.00  0.00           O  
ATOM   1302  N   ASP   134      35.680  43.540  57.887  1.00  0.00           N  
ATOM   1303  H   ASP   134      35.799  44.199  57.144  1.00  0.00           H  
ATOM   1304  CA  ASP   134      34.498  42.667  57.639  1.00  0.00           C  
ATOM   1305  CB  ASP   134      33.163  43.305  58.084  1.00  0.00           C  
ATOM   1306  CG  ASP   134      31.944  42.390  58.081  1.00  0.00           C  
ATOM   1307  OD1 ASP   134      31.000  42.660  57.297  1.00  0.00           O  
ATOM   1308  OD2 ASP   134      31.855  41.599  59.020  1.00  0.00           O  
ATOM   1309  C   ASP   134      34.374  42.384  56.123  1.00  0.00           C  
ATOM   1310  O   ASP   134      34.719  41.285  55.753  1.00  0.00           O  
ATOM   1311  N   LYS   135      33.791  43.333  55.371  1.00  0.00           N  
ATOM   1312  H   LYS   135      33.340  44.124  55.784  1.00  0.00           H  
ATOM   1313  CA  LYS   135      33.724  43.164  53.895  1.00  0.00           C  
ATOM   1314  CB  LYS   135      32.830  44.244  53.375  1.00  0.00           C  
ATOM   1315  CG  LYS   135      31.446  44.159  54.027  1.00  0.00           C  
ATOM   1316  CD  LYS   135      30.471  45.186  53.481  1.00  0.00           C  
ATOM   1317  CE  LYS   135      29.138  45.176  54.218  1.00  0.00           C  
ATOM   1318  NZ  LYS   135      28.239  46.189  53.692  1.00  0.00           N  
ATOM   1319  HZ1 LYS   135      27.296  45.889  53.552  1.00  0.00           H  
ATOM   1320  HZ2 LYS   135      28.592  46.650  52.877  1.00  0.00           H  
ATOM   1321  HZ3 LYS   135      28.169  46.954  54.333  1.00  0.00           H  
ATOM   1322  C   LYS   135      35.130  43.352  53.287  1.00  0.00           C  
ATOM   1323  O   LYS   135      36.007  43.905  53.970  1.00  0.00           O  
ATOM   1324  N   GLN   136      35.260  43.098  51.975  1.00  0.00           N  
ATOM   1325  H   GLN   136      34.490  42.901  51.369  1.00  0.00           H  
ATOM   1326  CA  GLN   136      36.621  42.867  51.416  1.00  0.00           C  
ATOM   1327  CB  GLN   136      37.080  41.398  51.498  1.00  0.00           C  
ATOM   1328  CG  GLN   136      36.085  40.350  50.982  1.00  0.00           C  
ATOM   1329  CD  GLN   136      35.284  39.625  52.096  1.00  0.00           C  
ATOM   1330  OE1 GLN   136      35.494  39.716  53.286  1.00  0.00           O  
ATOM   1331  NE2 GLN   136      34.439  38.843  51.504  1.00  0.00           N  
ATOM   1332 HE21 GLN   136      33.827  38.361  52.131  1.00  0.00           H  
ATOM   1333 HE22 GLN   136      34.265  38.796  50.520  1.00  0.00           H  
ATOM   1334  C   GLN   136      36.911  43.421  50.028  1.00  0.00           C  
ATOM   1335  O   GLN   136      36.126  43.359  49.132  1.00  0.00           O  
ATOM   1336  N   LEU   137      38.187  43.881  49.936  1.00  0.00           N  
ATOM   1337  H   LEU   137      38.747  43.912  50.763  1.00  0.00           H  
ATOM   1338  CA  LEU   137      38.853  44.201  48.710  1.00  0.00           C  
ATOM   1339  CB  LEU   137      39.876  45.363  48.823  1.00  0.00           C  
ATOM   1340  CG  LEU   137      40.145  46.081  47.538  1.00  0.00           C  
ATOM   1341  CD1 LEU   137      39.010  47.106  47.454  1.00  0.00           C  
ATOM   1342  CD2 LEU   137      41.505  46.825  47.613  1.00  0.00           C  
ATOM   1343  C   LEU   137      39.750  42.969  48.344  1.00  0.00           C  
ATOM   1344  O   LEU   137      40.541  42.433  49.119  1.00  0.00           O  
ATOM   1345  N   THR   138      39.163  42.257  47.321  1.00  0.00           N  
ATOM   1346  H   THR   138      38.199  42.355  47.071  1.00  0.00           H  
ATOM   1347  CA  THR   138      39.855  41.028  46.897  1.00  0.00           C  
ATOM   1348  CB  THR   138      38.899  39.844  47.085  1.00  0.00           C  
ATOM   1349  OG1 THR   138      37.528  40.189  46.729  1.00  0.00           O  
ATOM   1350  HG1 THR   138      37.442  40.179  45.732  1.00  0.00           H  
ATOM   1351  CG2 THR   138      39.049  39.219  48.482  1.00  0.00           C  
ATOM   1352  C   THR   138      40.675  41.111  45.566  1.00  0.00           C  
ATOM   1353  O   THR   138      40.158  41.252  44.494  1.00  0.00           O  
ATOM   1354  N   LEU   139      41.975  41.309  45.744  1.00  0.00           N  
ATOM   1355  H   LEU   139      42.335  41.365  46.676  1.00  0.00           H  
ATOM   1356  CA  LEU   139      42.967  41.372  44.662  1.00  0.00           C  
ATOM   1357  CB  LEU   139      44.189  42.128  45.171  1.00  0.00           C  
ATOM   1358  CG  LEU   139      43.789  43.524  45.657  1.00  0.00           C  
ATOM   1359  CD1 LEU   139      44.696  44.060  46.778  1.00  0.00           C  
ATOM   1360  CD2 LEU   139      43.709  44.518  44.545  1.00  0.00           C  
ATOM   1361  C   LEU   139      43.251  39.949  44.129  1.00  0.00           C  
ATOM   1362  O   LEU   139      43.857  39.133  44.779  1.00  0.00           O  
ATOM   1363  N   ILE   140      42.551  39.588  43.084  1.00  0.00           N  
ATOM   1364  H   ILE   140      42.075  40.276  42.536  1.00  0.00           H  
ATOM   1365  CA  ILE   140      42.517  38.289  42.417  1.00  0.00           C  
ATOM   1366  CB  ILE   140      41.214  37.955  41.654  1.00  0.00           C  
ATOM   1367  CG1 ILE   140      40.014  38.202  42.553  1.00  0.00           C  
ATOM   1368  CG2 ILE   140      41.194  36.585  41.000  1.00  0.00           C  
ATOM   1369  CD  ILE   140      38.737  38.317  41.664  1.00  0.00           C  
ATOM   1370  C   ILE   140      43.726  38.160  41.431  1.00  0.00           C  
ATOM   1371  O   ILE   140      43.701  38.599  40.278  1.00  0.00           O  
ATOM   1372  N   THR   141      44.616  37.340  41.870  1.00  0.00           N  
ATOM   1373  H   THR   141      44.419  36.864  42.727  1.00  0.00           H  
ATOM   1374  CA  THR   141      45.913  37.067  41.241  1.00  0.00           C  
ATOM   1375  CB  THR   141      47.125  37.658  42.058  1.00  0.00           C  
ATOM   1376  OG1 THR   141      48.340  37.429  41.242  1.00  0.00           O  
ATOM   1377  HG1 THR   141      49.112  37.604  41.853  1.00  0.00           H  
ATOM   1378  CG2 THR   141      47.253  36.954  43.421  1.00  0.00           C  
ATOM   1379  C   THR   141      46.042  35.580  40.850  1.00  0.00           C  
ATOM   1380  O   THR   141      45.217  34.752  41.259  1.00  0.00           O  
ATOM   1381  N   CYS   142      46.948  35.344  39.900  1.00  0.00           N  
ATOM   1382  H   CYS   142      47.272  36.059  39.280  1.00  0.00           H  
ATOM   1383  CA  CYS   142      47.189  33.989  39.382  1.00  0.00           C  
ATOM   1384  CB  CYS   142      47.667  34.108  37.925  1.00  0.00           C  
ATOM   1385  SG  CYS   142      46.334  35.081  37.033  1.00  0.00           S  
ATOM   1386  C   CYS   142      48.221  33.246  40.229  1.00  0.00           C  
ATOM   1387  O   CYS   142      48.996  33.838  41.003  1.00  0.00           O  
ATOM   1388  N   ASP   143      48.415  31.976  39.844  1.00  0.00           N  
ATOM   1389  H   ASP   143      47.810  31.488  39.215  1.00  0.00           H  
ATOM   1390  CA  ASP   143      49.454  31.095  40.464  1.00  0.00           C  
ATOM   1391  CB  ASP   143      49.056  30.765  41.910  1.00  0.00           C  
ATOM   1392  CG  ASP   143      50.148  30.130  42.798  1.00  0.00           C  
ATOM   1393  OD1 ASP   143      51.295  30.650  42.851  1.00  0.00           O  
ATOM   1394  OD2 ASP   143      49.802  29.013  43.239  1.00  0.00           O  
ATOM   1395  C   ASP   143      49.533  29.773  39.730  1.00  0.00           C  
ATOM   1396  O   ASP   143      48.711  29.400  38.891  1.00  0.00           O  
ATOM   1397  N   ASP   144      50.711  29.166  39.885  1.00  0.00           N  
ATOM   1398  H   ASP   144      51.347  29.380  40.626  1.00  0.00           H  
ATOM   1399  CA  ASP   144      51.250  27.878  39.432  1.00  0.00           C  
ATOM   1400  CB  ASP   144      50.423  26.707  40.070  1.00  0.00           C  
ATOM   1401  CG  ASP   144      51.226  25.443  40.254  1.00  0.00           C  
ATOM   1402  OD1 ASP   144      51.317  24.708  39.305  1.00  0.00           O  
ATOM   1403  OD2 ASP   144      51.606  25.316  41.460  1.00  0.00           O  
ATOM   1404  C   ASP   144      51.347  27.728  37.908  1.00  0.00           C  
ATOM   1405  O   ASP   144      50.350  27.585  37.178  1.00  0.00           O  
ATOM   1406  N   TYR   145      52.531  28.102  37.431  1.00  0.00           N  
ATOM   1407  H   TYR   145      53.044  28.800  37.932  1.00  0.00           H  
ATOM   1408  CA  TYR   145      52.985  27.942  36.079  1.00  0.00           C  
ATOM   1409  CB  TYR   145      54.107  28.938  35.858  1.00  0.00           C  
ATOM   1410  CG  TYR   145      54.371  29.017  34.364  1.00  0.00           C  
ATOM   1411  CD1 TYR   145      53.662  29.773  33.444  1.00  0.00           C  
ATOM   1412  HD1 TYR   145      52.778  30.326  33.763  1.00  0.00           H  
ATOM   1413  CD2 TYR   145      55.551  28.277  33.990  1.00  0.00           C  
ATOM   1414  HD2 TYR   145      55.995  27.542  34.660  1.00  0.00           H  
ATOM   1415  CE1 TYR   145      54.067  29.778  32.164  1.00  0.00           C  
ATOM   1416  HE1 TYR   145      53.435  30.219  31.392  1.00  0.00           H  
ATOM   1417  CE2 TYR   145      55.962  28.350  32.694  1.00  0.00           C  
ATOM   1418  HE2 TYR   145      56.755  27.723  32.288  1.00  0.00           H  
ATOM   1419  CZ  TYR   145      55.242  29.105  31.773  1.00  0.00           C  
ATOM   1420  OH  TYR   145      55.823  29.186  30.533  1.00  0.00           O  
ATOM   1421  HH  TYR   145      55.368  29.929  30.042  1.00  0.00           H  
ATOM   1422  C   TYR   145      53.383  26.547  35.727  1.00  0.00           C  
ATOM   1423  O   TYR   145      54.375  25.935  36.189  1.00  0.00           O  
ATOM   1424  N   ASN   146      52.368  26.026  34.982  1.00  0.00           N  
ATOM   1425  H   ASN   146      51.437  26.389  35.001  1.00  0.00           H  
ATOM   1426  CA  ASN   146      52.350  24.627  34.410  1.00  0.00           C  
ATOM   1427  CB  ASN   146      50.893  24.274  34.024  1.00  0.00           C  
ATOM   1428  CG  ASN   146      50.835  22.811  33.851  1.00  0.00           C  
ATOM   1429  OD1 ASN   146      50.751  22.229  32.746  1.00  0.00           O  
ATOM   1430  ND2 ASN   146      50.704  22.136  34.900  1.00  0.00           N  
ATOM   1431 HD21 ASN   146      50.780  21.140  34.836  1.00  0.00           H  
ATOM   1432 HD22 ASN   146      50.475  22.495  35.804  1.00  0.00           H  
ATOM   1433  C   ASN   146      53.301  24.405  33.210  1.00  0.00           C  
ATOM   1434  O   ASN   146      53.034  24.845  32.077  1.00  0.00           O  
ATOM   1435  N   GLU   147      54.516  24.060  33.650  1.00  0.00           N  
ATOM   1436  H   GLU   147      54.815  24.056  34.604  1.00  0.00           H  
ATOM   1437  CA  GLU   147      55.699  23.762  32.704  1.00  0.00           C  
ATOM   1438  CB  GLU   147      56.995  23.419  33.500  1.00  0.00           C  
ATOM   1439  CG  GLU   147      57.661  24.515  34.281  1.00  0.00           C  
ATOM   1440  CD  GLU   147      58.983  24.103  34.991  1.00  0.00           C  
ATOM   1441  OE1 GLU   147      60.068  24.233  34.313  1.00  0.00           O  
ATOM   1442  OE2 GLU   147      58.947  23.607  36.116  1.00  0.00           O  
ATOM   1443  C   GLU   147      55.492  22.740  31.615  1.00  0.00           C  
ATOM   1444  O   GLU   147      56.260  22.635  30.643  1.00  0.00           O  
ATOM   1445  N   LYS   148      54.583  21.772  31.792  1.00  0.00           N  
ATOM   1446  H   LYS   148      54.392  21.416  32.706  1.00  0.00           H  
ATOM   1447  CA  LYS   148      54.020  21.006  30.731  1.00  0.00           C  
ATOM   1448  CB  LYS   148      53.206  19.909  31.303  1.00  0.00           C  
ATOM   1449  CG  LYS   148      54.090  18.789  31.910  1.00  0.00           C  
ATOM   1450  CD  LYS   148      54.785  17.958  30.832  1.00  0.00           C  
ATOM   1451  CE  LYS   148      55.903  17.017  31.297  1.00  0.00           C  
ATOM   1452  NZ  LYS   148      55.500  16.178  32.468  1.00  0.00           N  
ATOM   1453  HZ1 LYS   148      54.545  15.882  32.463  1.00  0.00           H  
ATOM   1454  HZ2 LYS   148      55.530  16.668  33.339  1.00  0.00           H  
ATOM   1455  HZ3 LYS   148      56.130  15.401  32.470  1.00  0.00           H  
ATOM   1456  C   LYS   148      53.155  21.804  29.698  1.00  0.00           C  
ATOM   1457  O   LYS   148      53.661  21.883  28.564  1.00  0.00           O  
ATOM   1458  N   THR   149      52.153  22.518  30.144  1.00  0.00           N  
ATOM   1459  H   THR   149      51.804  22.615  31.076  1.00  0.00           H  
ATOM   1460  CA  THR   149      51.331  23.249  29.178  1.00  0.00           C  
ATOM   1461  CB  THR   149      49.908  23.677  29.576  1.00  0.00           C  
ATOM   1462  OG1 THR   149      49.899  24.473  30.825  1.00  0.00           O  
ATOM   1463  HG1 THR   149      49.086  24.274  31.374  1.00  0.00           H  
ATOM   1464  CG2 THR   149      48.950  22.466  29.759  1.00  0.00           C  
ATOM   1465  C   THR   149      51.897  24.617  28.619  1.00  0.00           C  
ATOM   1466  O   THR   149      51.584  24.887  27.464  1.00  0.00           O  
ATOM   1467  N   GLY   150      52.306  25.481  29.525  1.00  0.00           N  
ATOM   1468  H   GLY   150      52.522  25.120  30.432  1.00  0.00           H  
ATOM   1469  CA  GLY   150      52.725  26.855  29.293  1.00  0.00           C  
ATOM   1470  C   GLY   150      51.824  27.949  29.976  1.00  0.00           C  
ATOM   1471  O   GLY   150      51.992  29.126  29.755  1.00  0.00           O  
ATOM   1472  N   VAL   151      50.709  27.489  30.590  1.00  0.00           N  
ATOM   1473  H   VAL   151      50.575  26.505  30.709  1.00  0.00           H  
ATOM   1474  CA  VAL   151      49.742  28.429  31.284  1.00  0.00           C  
ATOM   1475  CB  VAL   151      48.280  28.256  30.781  1.00  0.00           C  
ATOM   1476  CG1 VAL   151      48.331  28.907  29.415  1.00  0.00           C  
ATOM   1477  CG2 VAL   151      47.840  26.843  30.696  1.00  0.00           C  
ATOM   1478  C   VAL   151      49.789  28.369  32.865  1.00  0.00           C  
ATOM   1479  O   VAL   151      50.599  27.657  33.449  1.00  0.00           O  
ATOM   1480  N   TRP   152      48.793  29.032  33.520  1.00  0.00           N  
ATOM   1481  H   TRP   152      48.174  29.648  33.033  1.00  0.00           H  
ATOM   1482  CA  TRP   152      48.671  29.323  35.006  1.00  0.00           C  
ATOM   1483  CB  TRP   152      48.600  30.845  35.235  1.00  0.00           C  
ATOM   1484  CG  TRP   152      49.834  31.549  34.877  1.00  0.00           C  
ATOM   1485  CD1 TRP   152      49.840  32.289  33.815  1.00  0.00           C  
ATOM   1486  HD1 TRP   152      49.009  32.333  33.110  1.00  0.00           H  
ATOM   1487  CD2 TRP   152      50.966  31.912  35.605  1.00  0.00           C  
ATOM   1488  NE1 TRP   152      50.842  33.183  33.821  1.00  0.00           N  
ATOM   1489  HE1 TRP   152      50.958  33.965  33.210  1.00  0.00           H  
ATOM   1490  CE2 TRP   152      51.485  32.990  34.960  1.00  0.00           C  
ATOM   1491  CE3 TRP   152      51.443  31.444  36.822  1.00  0.00           C  
ATOM   1492  HE3 TRP   152      50.951  30.623  37.344  1.00  0.00           H  
ATOM   1493  CZ2 TRP   152      52.617  33.555  35.516  1.00  0.00           C  
ATOM   1494  HZ2 TRP   152      53.283  34.216  34.960  1.00  0.00           H  
ATOM   1495  CZ3 TRP   152      52.520  32.080  37.371  1.00  0.00           C  
ATOM   1496  HZ3 TRP   152      52.717  31.935  38.433  1.00  0.00           H  
ATOM   1497  CH2 TRP   152      53.122  33.191  36.788  1.00  0.00           C  
ATOM   1498  HH2 TRP   152      53.990  33.717  37.183  1.00  0.00           H  
ATOM   1499  C   TRP   152      47.451  28.637  35.713  1.00  0.00           C  
ATOM   1500  O   TRP   152      46.271  28.973  35.630  1.00  0.00           O  
ATOM   1501  N   GLU   153      47.727  27.668  36.555  1.00  0.00           N  
ATOM   1502  H   GLU   153      48.606  27.198  36.471  1.00  0.00           H  
ATOM   1503  CA  GLU   153      46.739  26.842  37.300  1.00  0.00           C  
ATOM   1504  CB  GLU   153      47.289  25.421  37.617  1.00  0.00           C  
ATOM   1505  CG  GLU   153      47.575  24.731  36.282  1.00  0.00           C  
ATOM   1506  CD  GLU   153      46.342  24.582  35.398  1.00  0.00           C  
ATOM   1507  OE1 GLU   153      46.164  25.309  34.401  1.00  0.00           O  
ATOM   1508  OE2 GLU   153      45.404  23.840  35.851  1.00  0.00           O  
ATOM   1509  C   GLU   153      45.912  27.591  38.387  1.00  0.00           C  
ATOM   1510  O   GLU   153      44.845  28.101  38.041  1.00  0.00           O  
ATOM   1511  N   LYS   154      46.503  27.762  39.564  1.00  0.00           N  
ATOM   1512  H   LYS   154      47.499  27.777  39.651  1.00  0.00           H  
ATOM   1513  CA  LYS   154      45.722  28.127  40.802  1.00  0.00           C  
ATOM   1514  CB  LYS   154      46.619  28.030  42.024  1.00  0.00           C  
ATOM   1515  CG  LYS   154      47.254  26.626  42.253  1.00  0.00           C  
ATOM   1516  CD  LYS   154      48.167  26.531  43.454  1.00  0.00           C  
ATOM   1517  CE  LYS   154      47.518  25.943  44.730  1.00  0.00           C  
ATOM   1518  NZ  LYS   154      48.355  26.150  45.922  1.00  0.00           N  
ATOM   1519  HZ1 LYS   154      48.606  27.107  46.069  1.00  0.00           H  
ATOM   1520  HZ2 LYS   154      49.176  25.591  45.806  1.00  0.00           H  
ATOM   1521  HZ3 LYS   154      47.890  25.924  46.778  1.00  0.00           H  
ATOM   1522  C   LYS   154      45.360  29.611  40.767  1.00  0.00           C  
ATOM   1523  O   LYS   154      45.919  30.430  39.987  1.00  0.00           O  
ATOM   1524  N   ARG   155      44.234  30.029  41.385  1.00  0.00           N  
ATOM   1525  H   ARG   155      43.567  29.418  41.811  1.00  0.00           H  
ATOM   1526  CA  ARG   155      43.936  31.477  41.502  1.00  0.00           C  
ATOM   1527  CB  ARG   155      42.680  31.846  40.720  1.00  0.00           C  
ATOM   1528  CG  ARG   155      42.770  31.753  39.159  1.00  0.00           C  
ATOM   1529  CD  ARG   155      43.601  32.871  38.525  1.00  0.00           C  
ATOM   1530  NE  ARG   155      43.788  32.680  37.131  1.00  0.00           N  
ATOM   1531  HE  ARG   155      43.203  33.247  36.552  1.00  0.00           H  
ATOM   1532  CZ  ARG   155      44.687  31.855  36.587  1.00  0.00           C  
ATOM   1533  NH1 ARG   155      45.477  30.986  37.236  1.00  0.00           N  
ATOM   1534 HH11 ARG   155      46.125  30.404  36.744  1.00  0.00           H  
ATOM   1535 HH12 ARG   155      45.516  30.993  38.235  1.00  0.00           H  
ATOM   1536  NH2 ARG   155      44.799  31.663  35.267  1.00  0.00           N  
ATOM   1537 HH21 ARG   155      45.511  31.181  34.756  1.00  0.00           H  
ATOM   1538 HH22 ARG   155      44.053  32.031  34.711  1.00  0.00           H  
ATOM   1539  C   ARG   155      43.901  32.009  42.957  1.00  0.00           C  
ATOM   1540  O   ARG   155      43.316  31.376  43.806  1.00  0.00           O  
ATOM   1541  N   LYS   156      44.749  33.030  43.180  1.00  0.00           N  
ATOM   1542  H   LYS   156      45.015  33.640  42.433  1.00  0.00           H  
ATOM   1543  CA  LYS   156      45.079  33.425  44.563  1.00  0.00           C  
ATOM   1544  CB  LYS   156      46.635  33.362  44.550  1.00  0.00           C  
ATOM   1545  CG  LYS   156      47.374  33.544  45.943  1.00  0.00           C  
ATOM   1546  CD  LYS   156      48.863  33.911  45.838  1.00  0.00           C  
ATOM   1547  CE  LYS   156      49.618  32.664  45.369  1.00  0.00           C  
ATOM   1548  NZ  LYS   156      51.070  32.868  45.095  1.00  0.00           N  
ATOM   1549  HZ1 LYS   156      51.610  33.126  45.896  1.00  0.00           H  
ATOM   1550  HZ2 LYS   156      51.140  33.664  44.495  1.00  0.00           H  
ATOM   1551  HZ3 LYS   156      51.353  32.169  44.439  1.00  0.00           H  
ATOM   1552  C   LYS   156      44.412  34.769  44.819  1.00  0.00           C  
ATOM   1553  O   LYS   156      44.504  35.565  43.907  1.00  0.00           O  
ATOM   1554  N   ILE   157      43.506  34.796  45.773  1.00  0.00           N  
ATOM   1555  H   ILE   157      43.332  34.015  46.373  1.00  0.00           H  
ATOM   1556  CA  ILE   157      42.895  36.064  46.194  1.00  0.00           C  
ATOM   1557  CB  ILE   157      41.406  35.931  46.487  1.00  0.00           C  
ATOM   1558  CG1 ILE   157      41.002  34.818  47.529  1.00  0.00           C  
ATOM   1559  CG2 ILE   157      40.539  35.615  45.289  1.00  0.00           C  
ATOM   1560  CD  ILE   157      39.583  35.124  48.059  1.00  0.00           C  
ATOM   1561  C   ILE   157      43.674  36.651  47.357  1.00  0.00           C  
ATOM   1562  O   ILE   157      43.997  35.842  48.233  1.00  0.00           O  
ATOM   1563  N   PHE   158      44.106  37.873  47.279  1.00  0.00           N  
ATOM   1564  H   PHE   158      44.368  38.237  46.385  1.00  0.00           H  
ATOM   1565  CA  PHE   158      44.701  38.568  48.445  1.00  0.00           C  
ATOM   1566  CB  PHE   158      45.818  39.474  47.960  1.00  0.00           C  
ATOM   1567  CG  PHE   158      47.003  38.720  47.300  1.00  0.00           C  
ATOM   1568  CD1 PHE   158      47.556  39.421  46.226  1.00  0.00           C  
ATOM   1569  HD1 PHE   158      47.057  40.258  45.738  1.00  0.00           H  
ATOM   1570  CD2 PHE   158      47.610  37.553  47.885  1.00  0.00           C  
ATOM   1571  HD2 PHE   158      47.064  36.745  48.372  1.00  0.00           H  
ATOM   1572  CE1 PHE   158      48.799  39.098  45.747  1.00  0.00           C  
ATOM   1573  HE1 PHE   158      49.040  39.424  44.735  1.00  0.00           H  
ATOM   1574  CE2 PHE   158      48.804  37.253  47.244  1.00  0.00           C  
ATOM   1575  HE2 PHE   158      49.386  36.408  47.611  1.00  0.00           H  
ATOM   1576  CZ  PHE   158      49.393  37.923  46.202  1.00  0.00           C  
ATOM   1577  HZ  PHE   158      50.124  37.423  45.567  1.00  0.00           H  
ATOM   1578  C   PHE   158      43.639  39.336  49.221  1.00  0.00           C  
ATOM   1579  O   PHE   158      42.950  40.161  48.678  1.00  0.00           O  
ATOM   1580  N   VAL   159      43.366  38.907  50.452  1.00  0.00           N  
ATOM   1581  H   VAL   159      43.850  38.227  51.004  1.00  0.00           H  
ATOM   1582  CA  VAL   159      42.127  39.391  51.094  1.00  0.00           C  
ATOM   1583  CB  VAL   159      41.559  38.286  52.074  1.00  0.00           C  
ATOM   1584  CG1 VAL   159      40.204  38.753  52.609  1.00  0.00           C  
ATOM   1585  CG2 VAL   159      41.121  37.106  51.216  1.00  0.00           C  
ATOM   1586  C   VAL   159      42.448  40.712  51.842  1.00  0.00           C  
ATOM   1587  O   VAL   159      42.994  40.718  52.939  1.00  0.00           O  
ATOM   1588  N   ALA   160      42.005  41.848  51.384  1.00  0.00           N  
ATOM   1589  H   ALA   160      41.444  41.935  50.560  1.00  0.00           H  
ATOM   1590  CA  ALA   160      42.217  43.145  52.026  1.00  0.00           C  
ATOM   1591  CB  ALA   160      42.691  44.095  50.927  1.00  0.00           C  
ATOM   1592  C   ALA   160      40.951  43.621  52.699  1.00  0.00           C  
ATOM   1593  O   ALA   160      40.060  44.219  52.076  1.00  0.00           O  
ATOM   1594  N   THR   161      40.821  43.172  53.988  1.00  0.00           N  
ATOM   1595  H   THR   161      41.671  42.843  54.400  1.00  0.00           H  
ATOM   1596  CA  THR   161      39.677  43.580  54.713  1.00  0.00           C  
ATOM   1597  CB  THR   161      39.407  42.507  55.821  1.00  0.00           C  
ATOM   1598  OG1 THR   161      40.698  42.206  56.515  1.00  0.00           O  
ATOM   1599  HG1 THR   161      40.796  42.730  57.362  1.00  0.00           H  
ATOM   1600  CG2 THR   161      38.824  41.160  55.306  1.00  0.00           C  
ATOM   1601  C   THR   161      39.819  45.021  55.303  1.00  0.00           C  
ATOM   1602  O   THR   161      40.814  45.756  55.088  1.00  0.00           O  
ATOM   1603  N   GLU   162      38.619  45.473  55.769  1.00  0.00           N  
ATOM   1604  H   GLU   162      37.769  44.955  55.675  1.00  0.00           H  
ATOM   1605  CA  GLU   162      38.358  46.885  56.313  1.00  0.00           C  
ATOM   1606  CB  GLU   162      36.904  47.017  56.688  1.00  0.00           C  
ATOM   1607  CG  GLU   162      35.840  46.587  55.673  1.00  0.00           C  
ATOM   1608  CD  GLU   162      34.388  46.897  56.039  1.00  0.00           C  
ATOM   1609  OE1 GLU   162      34.067  48.056  56.048  1.00  0.00           O  
ATOM   1610  OE2 GLU   162      33.740  46.087  56.697  1.00  0.00           O  
ATOM   1611  C   GLU   162      39.262  47.225  57.521  1.00  0.00           C  
ATOM   1612  O   GLU   162      39.718  46.273  58.215  1.00  0.00           O  
ATOM   1613  N   VAL   163      39.633  48.457  57.626  1.00  0.00           N  
ATOM   1614  H   VAL   163      39.066  49.098  57.109  1.00  0.00           H  
ATOM   1615  CA  VAL   163      40.509  49.078  58.676  1.00  0.00           C  
ATOM   1616  CB  VAL   163      41.202  50.415  58.303  1.00  0.00           C  
ATOM   1617  CG1 VAL   163      42.081  50.239  57.014  1.00  0.00           C  
ATOM   1618  CG2 VAL   163      40.224  51.462  57.834  1.00  0.00           C  
ATOM   1619  C   VAL   163      39.900  49.078  60.099  1.00  0.00           C  
ATOM   1620  O   VAL   163      39.230  50.073  60.383  1.00  0.00           O  
ATOM   1621  N   LYS   164      39.624  47.929  60.706  1.00  0.00           N  
ATOM   1622  H   LYS   164      39.612  47.073  60.190  1.00  0.00           H  
ATOM   1623  CA  LYS   164      39.076  47.732  62.080  1.00  0.00           C  
ATOM   1624  CB  LYS   164      37.733  47.014  62.041  1.00  0.00           C  
ATOM   1625  CG  LYS   164      36.582  47.806  61.466  1.00  0.00           C  
ATOM   1626  CD  LYS   164      35.118  47.183  61.413  1.00  0.00           C  
ATOM   1627  CE  LYS   164      34.765  46.893  59.961  1.00  0.00           C  
ATOM   1628  NZ  LYS   164      34.097  47.970  59.197  1.00  0.00           N  
ATOM   1629  HZ1 LYS   164      34.725  48.707  58.949  1.00  0.00           H  
ATOM   1630  HZ2 LYS   164      33.276  48.304  59.661  1.00  0.00           H  
ATOM   1631  HZ3 LYS   164      33.875  47.547  58.319  1.00  0.00           H  
ATOM   1632  C   LYS   164      39.990  46.742  62.887  1.00  0.00           C  
ATOM   1633  O1  LYS   164      40.006  46.959  64.119  1.00  0.00           O  
ATOM   1634  O2  LYS   164      40.787  45.943  62.347  1.00  0.00           O  
TER    1635      LYS   164 
END   
