# Supplementary material for: Self-cyclisation as a general and efficient platform for peptide and protein macrocyclisation
Source: Commun Chem. 2023 Mar 4;6:48. doi: 10.1038/s42004-023-00841-5 (PMC9985607; doi:10.1038/s42004-023-00841-5)
Supplement: Supplementary file 4 — Supplementary Data 2 [file 42004_2023_841_MOESM4_ESM.zip › L12_250ns_start.pdb]

ATOM      1  H1  LEU     1      36.559  43.456  53.406  1.00  0.00           H  
ATOM      2  H2  LEU     1      37.014  41.848  53.349  1.00  0.00           H  
ATOM      3  N   LEU     1      36.522  42.594  52.900  1.00  0.00           N  
ATOM      4  H3  LEU     1      35.598  42.321  52.630  1.00  0.00           H  
ATOM      5  CA  LEU     1      37.282  42.763  51.634  1.00  0.00           C  
ATOM      6  CB  LEU     1      37.791  41.391  51.070  1.00  0.00           C  
ATOM      7  CG  LEU     1      36.787  40.206  51.051  1.00  0.00           C  
ATOM      8  CD1 LEU     1      35.671  40.206  49.992  1.00  0.00           C  
ATOM      9  CD2 LEU     1      37.650  38.965  50.850  1.00  0.00           C  
ATOM     10  C   LEU     1      36.392  43.448  50.574  1.00  0.00           C  
ATOM     11  O   LEU     1      35.223  43.640  50.866  1.00  0.00           O  
ATOM     12  N   PRO     2      37.019  44.065  49.598  1.00  0.00           N  
ATOM     13  CA  PRO     2      36.300  44.505  48.391  1.00  0.00           C  
ATOM     14  CB  PRO     2      37.280  45.385  47.622  1.00  0.00           C  
ATOM     15  CG  PRO     2      38.685  44.917  48.159  1.00  0.00           C  
ATOM     16  CD  PRO     2      38.420  44.598  49.599  1.00  0.00           C  
ATOM     17  C   PRO     2      36.015  43.217  47.563  1.00  0.00           C  
ATOM     18  O   PRO     2      36.906  42.395  47.411  1.00  0.00           O  
ATOM     19  N   GLY     3      34.848  43.003  46.936  1.00  0.00           N  
ATOM     20  H   GLY     3      34.760  42.055  46.631  1.00  0.00           H  
ATOM     21  CA  GLY     3      33.655  43.875  46.957  1.00  0.00           C  
ATOM     22  C   GLY     3      32.784  43.738  48.201  1.00  0.00           C  
ATOM     23  O   GLY     3      33.130  42.868  49.028  1.00  0.00           O  
ATOM     24  N   THR     4      31.740  44.536  48.211  1.00  0.00           N  
ATOM     25  H   THR     4      31.525  45.066  47.391  1.00  0.00           H  
ATOM     26  CA  THR     4      30.743  44.799  49.322  1.00  0.00           C  
ATOM     27  CB  THR     4      29.830  43.712  49.885  1.00  0.00           C  
ATOM     28  OG1 THR     4      30.137  42.377  49.537  1.00  0.00           O  
ATOM     29  HG1 THR     4      30.240  42.344  48.543  1.00  0.00           H  
ATOM     30  CG2 THR     4      28.420  43.963  49.381  1.00  0.00           C  
ATOM     31  C   THR     4      31.508  45.303  50.573  1.00  0.00           C  
ATOM     32  O   THR     4      31.856  44.622  51.563  1.00  0.00           O  
ATOM     33  N   GLY     5      31.738  46.654  50.455  1.00  0.00           N  
ATOM     34  H   GLY     5      31.427  47.160  49.650  1.00  0.00           H  
ATOM     35  CA  GLY     5      32.530  47.384  51.503  1.00  0.00           C  
ATOM     36  C   GLY     5      33.971  47.612  51.118  1.00  0.00           C  
ATOM     37  O   GLY     5      34.713  46.646  51.004  1.00  0.00           O  
ATOM     38  N   ALA     6      34.337  48.903  50.993  1.00  0.00           N  
ATOM     39  H   ALA     6      33.692  49.660  50.883  1.00  0.00           H  
ATOM     40  CA  ALA     6      35.750  49.345  50.733  1.00  0.00           C  
ATOM     41  CB  ALA     6      35.821  50.843  50.628  1.00  0.00           C  
ATOM     42  C   ALA     6      36.656  48.845  51.903  1.00  0.00           C  
ATOM     43  O   ALA     6      36.341  48.877  53.110  1.00  0.00           O  
ATOM     44  N   ALA     7      37.901  48.487  51.415  1.00  0.00           N  
ATOM     45  H   ALA     7      38.110  48.503  50.437  1.00  0.00           H  
ATOM     46  CA  ALA     7      38.987  47.966  52.324  1.00  0.00           C  
ATOM     47  CB  ALA     7      40.033  47.332  51.433  1.00  0.00           C  
ATOM     48  C   ALA     7      39.570  49.072  53.285  1.00  0.00           C  
ATOM     49  O   ALA     7      40.605  49.697  52.918  1.00  0.00           O  
ATOM     50  N   ALA     8      38.837  49.286  54.334  1.00  0.00           N  
ATOM     51  H   ALA     8      37.896  48.954  54.262  1.00  0.00           H  
ATOM     52  CA  ALA     8      39.246  50.223  55.453  1.00  0.00           C  
ATOM     53  CB  ALA     8      38.079  50.267  56.439  1.00  0.00           C  
ATOM     54  C   ALA     8      40.596  49.939  56.163  1.00  0.00           C  
ATOM     55  O   ALA     8      40.637  49.117  57.144  1.00  0.00           O  
ATOM     56  N   LEU     9      41.670  50.426  55.526  1.00  0.00           N  
ATOM     57  H   LEU     9      41.654  50.695  54.563  1.00  0.00           H  
ATOM     58  CA  LEU     9      43.005  50.318  56.202  1.00  0.00           C  
ATOM     59  CB  LEU     9      44.088  50.112  55.144  1.00  0.00           C  
ATOM     60  CG  LEU     9      44.050  48.660  54.608  1.00  0.00           C  
ATOM     61  CD1 LEU     9      45.089  48.460  53.400  1.00  0.00           C  
ATOM     62  CD2 LEU     9      44.334  47.722  55.751  1.00  0.00           C  
ATOM     63  C   LEU     9      43.368  51.464  57.193  1.00  0.00           C  
ATOM     64  O   LEU     9      43.102  51.342  58.387  1.00  0.00           O  
ATOM     65  N   GLU    10      43.306  52.702  56.648  1.00  0.00           N  
ATOM     66  H   GLU    10      42.895  53.018  55.793  1.00  0.00           H  
ATOM     67  CA  GLU    10      43.613  53.901  57.464  1.00  0.00           C  
ATOM     68  CB  GLU    10      44.933  53.891  58.229  1.00  0.00           C  
ATOM     69  CG  GLU    10      45.275  55.180  59.002  1.00  0.00           C  
ATOM     70  CD  GLU    10      44.416  55.396  60.245  1.00  0.00           C  
ATOM     71  OE1 GLU    10      44.588  54.666  61.217  1.00  0.00           O  
ATOM     72  OE2 GLU    10      43.538  56.267  60.298  1.00  0.00           O  
ATOM     73  C   GLU    10      43.326  55.173  56.677  1.00  0.00           C  
ATOM     74  O   GLU    10      43.405  55.338  55.490  1.00  0.00           O  
ATOM     75  N   GLY    11      42.780  56.157  57.369  1.00  0.00           N  
ATOM     76  H   GLY    11      42.848  56.041  58.360  1.00  0.00           H  
ATOM     77  CA  GLY    11      42.230  57.423  56.833  1.00  0.00           C  
ATOM     78  C   GLY    11      43.178  58.557  56.426  1.00  0.00           C  
ATOM     79  O   GLY    11      43.651  58.637  55.256  1.00  0.00           O  
ATOM     80  N   THR    12      43.591  59.324  57.378  1.00  0.00           N  
ATOM     81  H   THR    12      43.617  58.998  58.323  1.00  0.00           H  
ATOM     82  CA  THR    12      44.337  60.595  57.192  1.00  0.00           C  
ATOM     83  CB  THR    12      44.074  61.406  58.439  1.00  0.00           C  
ATOM     84  OG1 THR    12      44.548  60.775  59.665  1.00  0.00           O  
ATOM     85  HG1 THR    12      44.560  61.453  60.401  1.00  0.00           H  
ATOM     86  CG2 THR    12      42.593  61.754  58.492  1.00  0.00           C  
ATOM     87  C   THR    12      45.835  60.354  56.799  1.00  0.00           C  
ATOM     88  O   THR    12      46.690  59.833  57.529  1.00  0.00           O  
ATOM     89  N   LEU    13      46.097  60.834  55.632  1.00  0.00           N  
ATOM     90  H   LEU    13      45.255  61.031  55.129  1.00  0.00           H  
ATOM     91  CA  LEU    13      47.418  61.079  54.923  1.00  0.00           C  
ATOM     92  CB  LEU    13      47.931  62.506  55.141  1.00  0.00           C  
ATOM     93  CG  LEU    13      46.980  63.487  54.488  1.00  0.00           C  
ATOM     94  CD1 LEU    13      47.422  64.903  54.894  1.00  0.00           C  
ATOM     95  CD2 LEU    13      46.987  63.457  52.954  1.00  0.00           C  
ATOM     96  C   LEU    13      48.585  60.108  54.996  1.00  0.00           C  
ATOM     97  O   LEU    13      49.649  60.511  54.558  1.00  0.00           O  
ATOM     98  N   VAL    14      48.365  58.937  55.546  1.00  0.00           N  
ATOM     99  H   VAL    14      47.432  58.637  55.745  1.00  0.00           H  
ATOM    100  CA  VAL    14      49.431  57.894  55.765  1.00  0.00           C  
ATOM    101  CB  VAL    14      48.933  56.544  56.257  1.00  0.00           C  
ATOM    102  CG1 VAL    14      48.730  56.681  57.721  1.00  0.00           C  
ATOM    103  CG2 VAL    14      47.642  56.218  55.598  1.00  0.00           C  
ATOM    104  C   VAL    14      50.442  57.671  54.653  1.00  0.00           C  
ATOM    105  O   VAL    14      50.003  57.418  53.538  1.00  0.00           O  
ATOM    106  N   PRO    15      51.709  57.891  54.884  1.00  0.00           N  
ATOM    107  CA  PRO    15      52.833  57.627  53.933  1.00  0.00           C  
ATOM    108  CB  PRO    15      54.146  57.996  54.647  1.00  0.00           C  
ATOM    109  CG  PRO    15      53.707  59.041  55.651  1.00  0.00           C  
ATOM    110  CD  PRO    15      52.257  58.614  55.995  1.00  0.00           C  
ATOM    111  C   PRO    15      52.765  56.226  53.407  1.00  0.00           C  
ATOM    112  O   PRO    15      53.001  55.281  54.146  1.00  0.00           O  
ATOM    113  N   ARG    16      52.163  56.103  52.257  1.00  0.00           N  
ATOM    114  H   ARG    16      51.647  56.879  51.892  1.00  0.00           H  
ATOM    115  CA  ARG    16      52.000  54.867  51.436  1.00  0.00           C  
ATOM    116  CB  ARG    16      50.612  54.884  50.817  1.00  0.00           C  
ATOM    117  CG  ARG    16      49.523  54.739  51.885  1.00  0.00           C  
ATOM    118  CD  ARG    16      49.466  53.407  52.617  1.00  0.00           C  
ATOM    119  NE  ARG    16      48.158  52.730  52.328  1.00  0.00           N  
ATOM    120  HE  ARG    16      47.339  53.198  52.661  1.00  0.00           H  
ATOM    121  CZ  ARG    16      47.953  51.549  51.683  1.00  0.00           C  
ATOM    122  NH1 ARG    16      46.767  50.977  51.626  1.00  0.00           N  
ATOM    123 HH11 ARG    16      46.593  50.127  51.129  1.00  0.00           H  
ATOM    124 HH12 ARG    16      45.967  51.559  51.770  1.00  0.00           H  
ATOM    125  NH2 ARG    16      48.834  51.142  50.781  1.00  0.00           N  
ATOM    126 HH21 ARG    16      48.926  50.159  50.626  1.00  0.00           H  
ATOM    127 HH22 ARG    16      49.394  51.755  50.223  1.00  0.00           H  
ATOM    128  C   ARG    16      53.141  54.765  50.379  1.00  0.00           C  
ATOM    129  O   ARG    16      53.918  55.677  50.088  1.00  0.00           O  
ATOM    130  N   SER    17      53.096  53.643  49.694  1.00  0.00           N  
ATOM    131  H   SER    17      52.265  53.089  49.735  1.00  0.00           H  
ATOM    132  CA  SER    17      54.038  53.170  48.664  1.00  0.00           C  
ATOM    133  CB  SER    17      53.982  51.647  48.881  1.00  0.00           C  
ATOM    134  OG  SER    17      54.776  50.898  47.956  1.00  0.00           O  
ATOM    135  HG  SER    17      54.086  50.232  47.673  1.00  0.00           H  
ATOM    136  C   SER    17      53.689  53.728  47.316  1.00  0.00           C  
ATOM    137  O   SER    17      52.551  53.597  46.857  1.00  0.00           O  
ATOM    138  N   GLN    18      54.590  54.295  46.543  1.00  0.00           N  
ATOM    139  H   GLN    18      54.272  54.829  45.760  1.00  0.00           H  
ATOM    140  CA  GLN    18      55.983  54.557  46.835  1.00  0.00           C  
ATOM    141  CB  GLN    18      56.928  53.412  46.309  1.00  0.00           C  
ATOM    142  CG  GLN    18      56.445  52.646  45.062  1.00  0.00           C  
ATOM    143  CD  GLN    18      57.250  51.393  44.926  1.00  0.00           C  
ATOM    144  OE1 GLN    18      58.324  51.340  44.351  1.00  0.00           O  
ATOM    145  NE2 GLN    18      56.840  50.286  45.552  1.00  0.00           N  
ATOM    146 HE21 GLN    18      57.396  49.477  45.360  1.00  0.00           H  
ATOM    147 HE22 GLN    18      56.104  50.266  46.229  1.00  0.00           H  
ATOM    148  C   GLN    18      56.377  55.739  45.933  1.00  0.00           C  
ATOM    149  O   GLN    18      55.574  56.278  45.169  1.00  0.00           O  
ATOM    150  N   ALA    19      57.644  56.176  46.083  1.00  0.00           N  
ATOM    151  H   ALA    19      58.235  55.981  46.866  1.00  0.00           H  
ATOM    152  CA  ALA    19      58.242  57.020  45.026  1.00  0.00           C  
ATOM    153  CB  ALA    19      58.818  58.271  45.702  1.00  0.00           C  
ATOM    154  C   ALA    19      59.371  56.307  44.306  1.00  0.00           C  
ATOM    155  O   ALA    19      60.046  55.498  44.928  1.00  0.00           O  
ATOM    156  N   LYS    20      59.492  56.412  43.003  1.00  0.00           N  
ATOM    157  H   LYS    20      60.383  56.433  42.549  1.00  0.00           H  
ATOM    158  CA  LYS    20      58.580  57.141  42.121  1.00  0.00           C  
ATOM    159  CB  LYS    20      59.443  57.680  40.992  1.00  0.00           C  
ATOM    160  CG  LYS    20      59.797  59.160  41.197  1.00  0.00           C  
ATOM    161  CD  LYS    20      60.517  59.449  42.520  1.00  0.00           C  
ATOM    162  CE  LYS    20      60.740  60.925  42.717  1.00  0.00           C  
ATOM    163  NZ  LYS    20      61.432  61.203  44.015  1.00  0.00           N  
ATOM    164  HZ1 LYS    20      60.829  61.243  44.812  1.00  0.00           H  
ATOM    165  HZ2 LYS    20      61.922  62.069  43.913  1.00  0.00           H  
ATOM    166  HZ3 LYS    20      62.103  60.492  44.227  1.00  0.00           H  
ATOM    167  C   LYS    20      57.244  56.535  41.536  1.00  0.00           C  
ATOM    168  O   LYS    20      56.599  57.351  40.893  1.00  0.00           O  
ATOM    169  N   PRO    21      57.105  55.182  41.314  1.00  0.00           N  
ATOM    170  CA  PRO    21      55.786  54.736  40.888  1.00  0.00           C  
ATOM    171  CB  PRO    21      56.071  53.286  40.560  1.00  0.00           C  
ATOM    172  CG  PRO    21      57.286  52.843  41.378  1.00  0.00           C  
ATOM    173  CD  PRO    21      58.132  54.171  41.278  1.00  0.00           C  
ATOM    174  C   PRO    21      54.655  54.809  41.885  1.00  0.00           C  
ATOM    175  O   PRO    21      54.763  54.690  43.109  1.00  0.00           O  
ATOM    176  N   GLN    22      53.573  55.345  41.388  1.00  0.00           N  
ATOM    177  H   GLN    22      53.378  55.233  40.413  1.00  0.00           H  
ATOM    178  CA  GLN    22      52.382  55.795  42.147  1.00  0.00           C  
ATOM    179  CB  GLN    22      52.408  57.336  42.378  1.00  0.00           C  
ATOM    180  CG  GLN    22      52.598  58.090  41.095  1.00  0.00           C  
ATOM    181  CD  GLN    22      52.737  59.579  41.266  1.00  0.00           C  
ATOM    182  OE1 GLN    22      51.968  60.395  40.820  1.00  0.00           O  
ATOM    183  NE2 GLN    22      53.717  60.030  42.007  1.00  0.00           N  
ATOM    184 HE21 GLN    22      53.951  61.001  42.041  1.00  0.00           H  
ATOM    185 HE22 GLN    22      54.254  59.458  42.627  1.00  0.00           H  
ATOM    186  C   GLN    22      51.097  55.233  41.594  1.00  0.00           C  
ATOM    187  O   GLN    22      51.045  54.489  40.551  1.00  0.00           O  
ATOM    188  N   ILE    23      50.061  55.594  42.348  1.00  0.00           N  
ATOM    189  H   ILE    23      50.213  55.642  43.335  1.00  0.00           H  
ATOM    190  CA  ILE    23      48.642  55.445  41.911  1.00  0.00           C  
ATOM    191  CB  ILE    23      47.826  56.375  42.765  1.00  0.00           C  
ATOM    192  CG1 ILE    23      46.360  56.442  42.567  1.00  0.00           C  
ATOM    193  CG2 ILE    23      48.401  57.790  42.583  1.00  0.00           C  
ATOM    194  CD  ILE    23      45.692  56.837  43.924  1.00  0.00           C  
ATOM    195  C   ILE    23      48.353  55.751  40.334  1.00  0.00           C  
ATOM    196  O   ILE    23      49.083  56.589  39.748  1.00  0.00           O  
ATOM    197  N   PRO    24      47.417  55.093  39.653  1.00  0.00           N  
ATOM    198  CA  PRO    24      46.830  55.432  38.335  1.00  0.00           C  
ATOM    199  CB  PRO    24      45.684  54.440  38.077  1.00  0.00           C  
ATOM    200  CG  PRO    24      46.069  53.196  38.859  1.00  0.00           C  
ATOM    201  CD  PRO    24      46.942  53.803  40.022  1.00  0.00           C  
ATOM    202  C   PRO    24      46.141  56.797  38.334  1.00  0.00           C  
ATOM    203  O   PRO    24      45.855  57.340  39.341  1.00  0.00           O  
ATOM    204  N   LYS    25      46.004  57.351  37.092  1.00  0.00           N  
ATOM    205  H   LYS    25      46.133  56.770  36.288  1.00  0.00           H  
ATOM    206  CA  LYS    25      45.557  58.753  36.859  1.00  0.00           C  
ATOM    207  CB  LYS    25      45.604  59.118  35.415  1.00  0.00           C  
ATOM    208  CG  LYS    25      47.024  59.107  34.912  1.00  0.00           C  
ATOM    209  CD  LYS    25      47.805  60.315  35.418  1.00  0.00           C  
ATOM    210  CE  LYS    25      49.128  60.559  34.590  1.00  0.00           C  
ATOM    211  NZ  LYS    25      50.185  61.285  35.232  1.00  0.00           N  
ATOM    212  HZ1 LYS    25      50.442  60.879  36.109  1.00  0.00           H  
ATOM    213  HZ2 LYS    25      49.853  62.221  35.353  1.00  0.00           H  
ATOM    214  HZ3 LYS    25      51.008  61.317  34.665  1.00  0.00           H  
ATOM    215  C   LYS    25      44.187  59.184  37.447  1.00  0.00           C  
ATOM    216  O   LYS    25      44.111  59.921  38.399  1.00  0.00           O  
ATOM    217  N   ASP    26      43.125  58.645  36.952  1.00  0.00           N  
ATOM    218  H   ASP    26      43.131  57.776  36.456  1.00  0.00           H  
ATOM    219  CA  ASP    26      41.858  59.169  37.415  1.00  0.00           C  
ATOM    220  CB  ASP    26      41.454  60.324  36.501  1.00  0.00           C  
ATOM    221  CG  ASP    26      40.031  60.915  36.827  1.00  0.00           C  
ATOM    222  OD1 ASP    26      39.021  60.171  36.787  1.00  0.00           O  
ATOM    223  OD2 ASP    26      39.903  62.116  37.177  1.00  0.00           O  
ATOM    224  C   ASP    26      40.829  58.046  37.404  1.00  0.00           C  
ATOM    225  O   ASP    26      40.857  57.265  36.478  1.00  0.00           O  
ATOM    226  N   LYS    27      39.875  58.026  38.315  1.00  0.00           N  
ATOM    227  H   LYS    27      39.883  58.842  38.893  1.00  0.00           H  
ATOM    228  CA  LYS    27      38.756  57.085  38.472  1.00  0.00           C  
ATOM    229  CB  LYS    27      37.883  57.591  39.562  1.00  0.00           C  
ATOM    230  CG  LYS    27      38.615  57.274  40.877  1.00  0.00           C  
ATOM    231  CD  LYS    27      37.707  57.629  42.061  1.00  0.00           C  
ATOM    232  CE  LYS    27      38.283  57.234  43.354  1.00  0.00           C  
ATOM    233  NZ  LYS    27      39.615  57.718  43.714  1.00  0.00           N  
ATOM    234  HZ1 LYS    27      39.677  57.605  44.705  1.00  0.00           H  
ATOM    235  HZ2 LYS    27      39.749  58.687  43.506  1.00  0.00           H  
ATOM    236  HZ3 LYS    27      40.379  57.248  43.272  1.00  0.00           H  
ATOM    237  C   LYS    27      37.927  56.666  37.224  1.00  0.00           C  
ATOM    238  O   LYS    27      37.719  55.501  37.018  1.00  0.00           O  
ATOM    239  N   SER    28      37.741  57.702  36.315  1.00  0.00           N  
ATOM    240  H   SER    28      38.046  58.638  36.488  1.00  0.00           H  
ATOM    241  CA  SER    28      37.050  57.645  34.970  1.00  0.00           C  
ATOM    242  CB  SER    28      36.779  58.998  34.271  1.00  0.00           C  
ATOM    243  OG  SER    28      38.000  59.882  34.239  1.00  0.00           O  
ATOM    244  HG  SER    28      38.355  59.986  35.168  1.00  0.00           H  
ATOM    245  C   SER    28      37.886  56.828  33.912  1.00  0.00           C  
ATOM    246  O   SER    28      37.274  56.189  33.052  1.00  0.00           O  
ATOM    247  N   LYS    29      39.241  56.740  34.110  1.00  0.00           N  
ATOM    248  H   LYS    29      39.727  56.940  34.961  1.00  0.00           H  
ATOM    249  CA  LYS    29      40.037  56.125  33.040  1.00  0.00           C  
ATOM    250  CB  LYS    29      41.074  57.128  32.459  1.00  0.00           C  
ATOM    251  CG  LYS    29      40.273  58.207  31.757  1.00  0.00           C  
ATOM    252  CD  LYS    29      41.032  59.503  31.572  1.00  0.00           C  
ATOM    253  CE  LYS    29      41.430  60.279  32.804  1.00  0.00           C  
ATOM    254  NZ  LYS    29      42.283  61.438  32.515  1.00  0.00           N  
ATOM    255  HZ1 LYS    29      42.701  61.884  33.306  1.00  0.00           H  
ATOM    256  HZ2 LYS    29      41.775  62.133  32.005  1.00  0.00           H  
ATOM    257  HZ3 LYS    29      43.137  61.223  32.042  1.00  0.00           H  
ATOM    258  C   LYS    29      40.656  54.777  33.511  1.00  0.00           C  
ATOM    259  O   LYS    29      41.400  54.728  34.505  1.00  0.00           O  
ATOM    260  N   VAL    30      40.721  53.940  32.465  1.00  0.00           N  
ATOM    261  H   VAL    30      40.526  54.214  31.524  1.00  0.00           H  
ATOM    262  CA  VAL    30      41.198  52.564  32.634  1.00  0.00           C  
ATOM    263  CB  VAL    30      40.738  51.773  31.412  1.00  0.00           C  
ATOM    264  CG1 VAL    30      41.412  52.079  30.079  1.00  0.00           C  
ATOM    265  CG2 VAL    30      40.741  50.250  31.670  1.00  0.00           C  
ATOM    266  C   VAL    30      42.688  52.501  32.785  1.00  0.00           C  
ATOM    267  O   VAL    30      43.417  53.287  32.165  1.00  0.00           O  
ATOM    268  N   ALA    31      43.109  51.779  33.839  1.00  0.00           N  
ATOM    269  H   ALA    31      42.509  51.149  34.332  1.00  0.00           H  
ATOM    270  CA  ALA    31      44.523  51.785  34.171  1.00  0.00           C  
ATOM    271  CB  ALA    31      44.602  51.408  35.649  1.00  0.00           C  
ATOM    272  C   ALA    31      45.322  50.784  33.267  1.00  0.00           C  
ATOM    273  O   ALA    31      46.217  51.111  32.551  1.00  0.00           O  
ATOM    274  N   GLY    32      44.651  49.636  33.100  1.00  0.00           N  
ATOM    275  H   GLY    32      43.773  49.443  33.538  1.00  0.00           H  
ATOM    276  CA  GLY    32      45.275  48.575  32.274  1.00  0.00           C  
ATOM    277  C   GLY    32      44.400  47.345  31.951  1.00  0.00           C  
ATOM    278  O   GLY    32      43.200  47.390  32.198  1.00  0.00           O  
ATOM    279  N   TYR    33      44.848  46.302  31.276  1.00  0.00           N  
ATOM    280  H   TYR    33      45.751  46.355  30.850  1.00  0.00           H  
ATOM    281  CA  TYR    33      44.069  45.097  30.832  1.00  0.00           C  
ATOM    282  CB  TYR    33      43.960  45.143  29.281  1.00  0.00           C  
ATOM    283  CG  TYR    33      43.000  44.059  28.703  1.00  0.00           C  
ATOM    284  CD1 TYR    33      41.763  44.420  28.268  1.00  0.00           C  
ATOM    285  HD1 TYR    33      41.332  45.408  28.427  1.00  0.00           H  
ATOM    286  CD2 TYR    33      43.526  42.796  28.448  1.00  0.00           C  
ATOM    287  HD2 TYR    33      44.604  42.640  28.467  1.00  0.00           H  
ATOM    288  CE1 TYR    33      40.986  43.495  27.607  1.00  0.00           C  
ATOM    289  HE1 TYR    33      39.905  43.630  27.554  1.00  0.00           H  
ATOM    290  CE2 TYR    33      42.814  41.867  27.681  1.00  0.00           C  
ATOM    291  HE2 TYR    33      43.064  40.806  27.687  1.00  0.00           H  
ATOM    292  CZ  TYR    33      41.538  42.260  27.252  1.00  0.00           C  
ATOM    293  OH  TYR    33      40.903  41.575  26.290  1.00  0.00           O  
ATOM    294  HH  TYR    33      41.599  40.920  25.997  1.00  0.00           H  
ATOM    295  C   TYR    33      44.727  43.796  31.322  1.00  0.00           C  
ATOM    296  O   TYR    33      45.914  43.529  31.090  1.00  0.00           O  
ATOM    297  N   ILE    34      43.864  43.058  32.102  1.00  0.00           N  
ATOM    298  H   ILE    34      42.888  43.262  32.173  1.00  0.00           H  
ATOM    299  CA  ILE    34      44.295  41.678  32.542  1.00  0.00           C  
ATOM    300  CB  ILE    34      43.888  41.432  34.049  1.00  0.00           C  
ATOM    301  CG1 ILE    34      44.603  40.114  34.511  1.00  0.00           C  
ATOM    302  CG2 ILE    34      42.409  41.459  34.357  1.00  0.00           C  
ATOM    303  CD  ILE    34      44.689  40.132  36.041  1.00  0.00           C  
ATOM    304  C   ILE    34      43.720  40.678  31.550  1.00  0.00           C  
ATOM    305  O   ILE    34      42.638  40.741  31.058  1.00  0.00           O  
ATOM    306  N   GLU    35      44.490  39.582  31.476  1.00  0.00           N  
ATOM    307  H   GLU    35      45.371  39.703  31.933  1.00  0.00           H  
ATOM    308  CA  GLU    35      44.138  38.299  30.885  1.00  0.00           C  
ATOM    309  CB  GLU    35      44.437  38.491  29.336  1.00  0.00           C  
ATOM    310  CG  GLU    35      45.927  38.519  28.884  1.00  0.00           C  
ATOM    311  CD  GLU    35      46.069  38.634  27.337  1.00  0.00           C  
ATOM    312  OE1 GLU    35      47.253  38.468  26.890  1.00  0.00           O  
ATOM    313  OE2 GLU    35      45.104  39.005  26.602  1.00  0.00           O  
ATOM    314  C   GLU    35      44.827  37.081  31.492  1.00  0.00           C  
ATOM    315  O   GLU    35      45.996  37.150  31.922  1.00  0.00           O  
ATOM    316  N   ILE    36      43.956  36.094  31.656  1.00  0.00           N  
ATOM    317  H   ILE    36      43.052  36.172  31.236  1.00  0.00           H  
ATOM    318  CA  ILE    36      44.293  34.794  32.308  1.00  0.00           C  
ATOM    319  CB  ILE    36      43.630  34.740  33.679  1.00  0.00           C  
ATOM    320  CG1 ILE    36      43.806  35.996  34.535  1.00  0.00           C  
ATOM    321  CG2 ILE    36      44.199  33.467  34.322  1.00  0.00           C  
ATOM    322  CD  ILE    36      42.938  35.997  35.837  1.00  0.00           C  
ATOM    323  C   ILE    36      43.831  33.648  31.326  1.00  0.00           C  
ATOM    324  O   ILE    36      42.700  33.238  31.411  1.00  0.00           O  
ATOM    325  N   PRO    37      44.773  33.174  30.491  1.00  0.00           N  
ATOM    326  CA  PRO    37      44.455  32.098  29.497  1.00  0.00           C  
ATOM    327  CB  PRO    37      45.752  31.929  28.724  1.00  0.00           C  
ATOM    328  CG  PRO    37      46.431  33.332  28.907  1.00  0.00           C  
ATOM    329  CD  PRO    37      46.091  33.716  30.377  1.00  0.00           C  
ATOM    330  C   PRO    37      43.887  30.735  30.024  1.00  0.00           C  
ATOM    331  O   PRO    37      42.960  30.207  29.402  1.00  0.00           O  
ATOM    332  N   ASP    38      44.513  30.119  31.036  1.00  0.00           N  
ATOM    333  H   ASP    38      45.507  30.113  31.145  1.00  0.00           H  
ATOM    334  CA  ASP    38      43.908  28.975  31.689  1.00  0.00           C  
ATOM    335  CB  ASP    38      44.858  28.424  32.710  1.00  0.00           C  
ATOM    336  CG  ASP    38      46.267  28.299  32.181  1.00  0.00           C  
ATOM    337  OD1 ASP    38      46.546  27.245  31.579  1.00  0.00           O  
ATOM    338  OD2 ASP    38      47.056  29.249  32.302  1.00  0.00           O  
ATOM    339  C   ASP    38      42.497  29.170  32.317  1.00  0.00           C  
ATOM    340  O   ASP    38      41.918  28.275  32.952  1.00  0.00           O  
ATOM    341  N   ALA    39      41.940  30.366  32.157  1.00  0.00           N  
ATOM    342  H   ALA    39      42.412  31.134  31.723  1.00  0.00           H  
ATOM    343  CA  ALA    39      40.581  30.704  32.681  1.00  0.00           C  
ATOM    344  CB  ALA    39      40.830  31.725  33.801  1.00  0.00           C  
ATOM    345  C   ALA    39      39.642  31.293  31.574  1.00  0.00           C  
ATOM    346  O   ALA    39      38.661  31.940  31.969  1.00  0.00           O  
ATOM    347  N   ASP    40      40.279  31.511  30.374  1.00  0.00           N  
ATOM    348  H   ASP    40      41.015  30.861  30.182  1.00  0.00           H  
ATOM    349  CA  ASP    40      39.754  32.188  29.160  1.00  0.00           C  
ATOM    350  CB  ASP    40      38.544  31.497  28.582  1.00  0.00           C  
ATOM    351  CG  ASP    40      38.746  30.050  28.123  1.00  0.00           C  
ATOM    352  OD1 ASP    40      38.898  29.882  26.899  1.00  0.00           O  
ATOM    353  OD2 ASP    40      38.514  29.173  28.923  1.00  0.00           O  
ATOM    354  C   ASP    40      39.509  33.731  29.127  1.00  0.00           C  
ATOM    355  O   ASP    40      39.559  34.342  28.032  1.00  0.00           O  
ATOM    356  N   ILE    41      39.154  34.213  30.333  1.00  0.00           N  
ATOM    357  H   ILE    41      38.905  33.595  31.078  1.00  0.00           H  
ATOM    358  CA  ILE    41      38.768  35.599  30.601  1.00  0.00           C  
ATOM    359  CB  ILE    41      38.106  35.616  31.979  1.00  0.00           C  
ATOM    360  CG1 ILE    41      39.079  35.237  33.125  1.00  0.00           C  
ATOM    361  CG2 ILE    41      36.787  34.890  31.938  1.00  0.00           C  
ATOM    362  CD  ILE    41      38.560  35.385  34.564  1.00  0.00           C  
ATOM    363  C   ILE    41      39.863  36.630  30.332  1.00  0.00           C  
ATOM    364  O   ILE    41      41.075  36.362  30.280  1.00  0.00           O  
ATOM    365  N   LYS    42      39.298  37.821  30.150  1.00  0.00           N  
ATOM    366  H   LYS    42      38.308  37.957  30.183  1.00  0.00           H  
ATOM    367  CA  LYS    42      39.989  39.049  29.681  1.00  0.00           C  
ATOM    368  CB  LYS    42      40.371  38.968  28.169  1.00  0.00           C  
ATOM    369  CG  LYS    42      39.320  38.174  27.357  1.00  0.00           C  
ATOM    370  CD  LYS    42      39.568  38.400  25.942  1.00  0.00           C  
ATOM    371  CE  LYS    42      38.370  37.933  25.093  1.00  0.00           C  
ATOM    372  NZ  LYS    42      38.363  38.443  23.686  1.00  0.00           N  
ATOM    373  HZ1 LYS    42      39.260  38.400  23.246  1.00  0.00           H  
ATOM    374  HZ2 LYS    42      37.971  39.336  23.468  1.00  0.00           H  
ATOM    375  HZ3 LYS    42      37.784  37.817  23.164  1.00  0.00           H  
ATOM    376  C   LYS    42      39.183  40.295  30.052  1.00  0.00           C  
ATOM    377  O   LYS    42      38.004  40.369  29.733  1.00  0.00           O  
ATOM    378  N   GLU    43      39.744  41.194  30.863  1.00  0.00           N  
ATOM    379  H   GLU    43      40.715  41.168  31.100  1.00  0.00           H  
ATOM    380  CA  GLU    43      39.043  42.319  31.529  1.00  0.00           C  
ATOM    381  CB  GLU    43      38.440  41.852  32.877  1.00  0.00           C  
ATOM    382  CG  GLU    43      37.307  42.709  33.285  1.00  0.00           C  
ATOM    383  CD  GLU    43      36.028  42.483  32.460  1.00  0.00           C  
ATOM    384  OE1 GLU    43      35.789  43.403  31.656  1.00  0.00           O  
ATOM    385  OE2 GLU    43      35.305  41.544  32.733  1.00  0.00           O  
ATOM    386  C   GLU    43      39.920  43.570  31.755  1.00  0.00           C  
ATOM    387  O   GLU    43      41.072  43.250  32.079  1.00  0.00           O  
ATOM    388  N   PRO    44      39.400  44.772  31.319  1.00  0.00           N  
ATOM    389  CA  PRO    44      40.008  46.020  31.791  1.00  0.00           C  
ATOM    390  CB  PRO    44      39.230  47.103  31.053  1.00  0.00           C  
ATOM    391  CG  PRO    44      38.640  46.418  29.765  1.00  0.00           C  
ATOM    392  CD  PRO    44      38.418  45.022  30.284  1.00  0.00           C  
ATOM    393  C   PRO    44      39.976  46.280  33.295  1.00  0.00           C  
ATOM    394  O   PRO    44      38.988  46.086  34.003  1.00  0.00           O  
ATOM    395  N   VAL    45      41.134  46.719  33.779  1.00  0.00           N  
ATOM    396  H   VAL    45      41.914  46.835  33.164  1.00  0.00           H  
ATOM    397  CA  VAL    45      41.415  47.177  35.157  1.00  0.00           C  
ATOM    398  CB  VAL    45      42.706  46.593  35.654  1.00  0.00           C  
ATOM    399  CG1 VAL    45      42.881  46.801  37.135  1.00  0.00           C  
ATOM    400  CG2 VAL    45      42.688  45.057  35.426  1.00  0.00           C  
ATOM    401  C   VAL    45      41.233  48.640  35.277  1.00  0.00           C  
ATOM    402  O   VAL    45      41.829  49.429  34.560  1.00  0.00           O  
ATOM    403  N   TYR    46      40.552  48.978  36.420  1.00  0.00           N  
ATOM    404  H   TYR    46      40.193  48.278  37.037  1.00  0.00           H  
ATOM    405  CA  TYR    46      40.148  50.384  36.758  1.00  0.00           C  
ATOM    406  CB  TYR    46      38.603  50.550  36.716  1.00  0.00           C  
ATOM    407  CG  TYR    46      38.034  50.784  35.363  1.00  0.00           C  
ATOM    408  CD1 TYR    46      37.776  49.763  34.509  1.00  0.00           C  
ATOM    409  HD1 TYR    46      37.755  48.763  34.943  1.00  0.00           H  
ATOM    410  CD2 TYR    46      37.749  52.071  34.972  1.00  0.00           C  
ATOM    411  HD2 TYR    46      38.032  52.846  35.684  1.00  0.00           H  
ATOM    412  CE1 TYR    46      37.144  50.044  33.318  1.00  0.00           C  
ATOM    413  HE1 TYR    46      36.766  49.278  32.640  1.00  0.00           H  
ATOM    414  CE2 TYR    46      37.226  52.407  33.754  1.00  0.00           C  
ATOM    415  HE2 TYR    46      36.906  53.434  33.578  1.00  0.00           H  
ATOM    416  CZ  TYR    46      36.889  51.403  32.936  1.00  0.00           C  
ATOM    417  OH  TYR    46      36.221  51.635  31.753  1.00  0.00           O  
ATOM    418  HH  TYR    46      36.185  52.593  31.468  1.00  0.00           H  
ATOM    419  C   TYR    46      40.671  50.874  38.113  1.00  0.00           C  
ATOM    420  O   TYR    46      40.876  50.136  39.071  1.00  0.00           O  
ATOM    421  N   PRO    47      40.897  52.213  38.244  1.00  0.00           N  
ATOM    422  CA  PRO    47      41.451  52.727  39.546  1.00  0.00           C  
ATOM    423  CB  PRO    47      41.657  54.214  39.260  1.00  0.00           C  
ATOM    424  CG  PRO    47      41.880  54.337  37.760  1.00  0.00           C  
ATOM    425  CD  PRO    47      41.016  53.209  37.192  1.00  0.00           C  
ATOM    426  C   PRO    47      40.624  52.461  40.777  1.00  0.00           C  
ATOM    427  O   PRO    47      39.392  52.213  40.846  1.00  0.00           O  
ATOM    428  N   GLY    48      41.418  52.496  41.805  1.00  0.00           N  
ATOM    429  H   GLY    48      42.314  52.918  41.668  1.00  0.00           H  
ATOM    430  CA  GLY    48      40.964  52.171  43.182  1.00  0.00           C  
ATOM    431  C   GLY    48      40.115  53.329  43.750  1.00  0.00           C  
ATOM    432  O   GLY    48      40.353  54.466  43.325  1.00  0.00           O  
ATOM    433  N   PRO    49      39.252  53.056  44.758  1.00  0.00           N  
ATOM    434  CA  PRO    49      39.061  51.723  45.330  1.00  0.00           C  
ATOM    435  CB  PRO    49      39.004  51.940  46.856  1.00  0.00           C  
ATOM    436  CG  PRO    49      38.329  53.337  46.983  1.00  0.00           C  
ATOM    437  CD  PRO    49      38.714  54.095  45.669  1.00  0.00           C  
ATOM    438  C   PRO    49      37.849  51.032  44.800  1.00  0.00           C  
ATOM    439  O   PRO    49      36.854  51.738  44.385  1.00  0.00           O  
ATOM    440  N   ALA    50      37.887  49.683  44.958  1.00  0.00           N  
ATOM    441  H   ALA    50      38.741  49.203  44.759  1.00  0.00           H  
ATOM    442  CA  ALA    50      36.709  48.832  44.719  1.00  0.00           C  
ATOM    443  CB  ALA    50      37.025  47.375  44.697  1.00  0.00           C  
ATOM    444  C   ALA    50      35.556  49.152  45.713  1.00  0.00           C  
ATOM    445  O   ALA    50      35.211  48.429  46.651  1.00  0.00           O  
ATOM    446  N   THR    51      34.861  50.238  45.393  1.00  0.00           N  
ATOM    447  H   THR    51      35.305  51.021  44.957  1.00  0.00           H  
ATOM    448  CA  THR    51      33.506  50.572  45.844  1.00  0.00           C  
ATOM    449  CB  THR    51      33.539  52.052  46.267  1.00  0.00           C  
ATOM    450  OG1 THR    51      34.119  52.759  45.177  1.00  0.00           O  
ATOM    451  HG1 THR    51      33.961  53.746  45.152  1.00  0.00           H  
ATOM    452  CG2 THR    51      34.416  52.158  47.497  1.00  0.00           C  
ATOM    453  C   THR    51      32.487  50.365  44.649  1.00  0.00           C  
ATOM    454  O   THR    51      32.992  50.394  43.506  1.00  0.00           O  
ATOM    455  N   PRO    52      31.180  50.386  44.841  1.00  0.00           N  
ATOM    456  CA  PRO    52      30.099  50.206  43.796  1.00  0.00           C  
ATOM    457  CB  PRO    52      28.733  50.626  44.345  1.00  0.00           C  
ATOM    458  CG  PRO    52      28.970  50.212  45.817  1.00  0.00           C  
ATOM    459  CD  PRO    52      30.438  50.505  46.110  1.00  0.00           C  
ATOM    460  C   PRO    52      30.402  50.958  42.499  1.00  0.00           C  
ATOM    461  O   PRO    52      30.503  50.305  41.459  1.00  0.00           O  
ATOM    462  N   GLU    53      30.685  52.249  42.612  1.00  0.00           N  
ATOM    463  H   GLU    53      30.877  52.768  43.445  1.00  0.00           H  
ATOM    464  CA  GLU    53      30.913  53.126  41.412  1.00  0.00           C  
ATOM    465  CB  GLU    53      31.319  54.578  41.798  1.00  0.00           C  
ATOM    466  CG  GLU    53      30.305  55.153  42.886  1.00  0.00           C  
ATOM    467  CD  GLU    53      30.816  54.950  44.369  1.00  0.00           C  
ATOM    468  OE1 GLU    53      30.083  54.314  45.170  1.00  0.00           O  
ATOM    469  OE2 GLU    53      31.879  55.550  44.645  1.00  0.00           O  
ATOM    470  C   GLU    53      32.097  52.572  40.537  1.00  0.00           C  
ATOM    471  O   GLU    53      31.876  52.224  39.391  1.00  0.00           O  
ATOM    472  N   GLN    54      33.230  52.368  41.217  1.00  0.00           N  
ATOM    473  H   GLN    54      33.333  52.661  42.168  1.00  0.00           H  
ATOM    474  CA  GLN    54      34.362  51.722  40.471  1.00  0.00           C  
ATOM    475  CB  GLN    54      35.491  51.724  41.439  1.00  0.00           C  
ATOM    476  CG  GLN    54      36.318  53.055  41.343  1.00  0.00           C  
ATOM    477  CD  GLN    54      35.649  54.205  42.040  1.00  0.00           C  
ATOM    478  OE1 GLN    54      34.926  54.947  41.460  1.00  0.00           O  
ATOM    479  NE2 GLN    54      35.848  54.177  43.374  1.00  0.00           N  
ATOM    480 HE21 GLN    54      35.445  54.936  43.886  1.00  0.00           H  
ATOM    481 HE22 GLN    54      36.212  53.374  43.846  1.00  0.00           H  
ATOM    482  C   GLN    54      34.140  50.283  39.962  1.00  0.00           C  
ATOM    483  O   GLN    54      34.494  49.989  38.844  1.00  0.00           O  
ATOM    484  N   LEU    55      33.533  49.432  40.832  1.00  0.00           N  
ATOM    485  H   LEU    55      33.382  49.698  41.784  1.00  0.00           H  
ATOM    486  CA  LEU    55      33.208  48.024  40.436  1.00  0.00           C  
ATOM    487  CB  LEU    55      32.503  47.354  41.640  1.00  0.00           C  
ATOM    488  CG  LEU    55      33.499  46.585  42.492  1.00  0.00           C  
ATOM    489  CD1 LEU    55      32.876  45.958  43.726  1.00  0.00           C  
ATOM    490  CD2 LEU    55      34.248  45.446  41.760  1.00  0.00           C  
ATOM    491  C   LEU    55      32.257  47.940  39.242  1.00  0.00           C  
ATOM    492  O   LEU    55      32.123  46.894  38.602  1.00  0.00           O  
ATOM    493  N   ASN    56      31.342  48.867  39.007  1.00  0.00           N  
ATOM    494  H   ASN    56      31.079  49.476  39.755  1.00  0.00           H  
ATOM    495  CA  ASN    56      30.537  49.109  37.745  1.00  0.00           C  
ATOM    496  CB  ASN    56      29.655  50.336  38.034  1.00  0.00           C  
ATOM    497  CG  ASN    56      28.472  50.090  38.986  1.00  0.00           C  
ATOM    498  OD1 ASN    56      27.749  49.117  38.918  1.00  0.00           O  
ATOM    499  ND2 ASN    56      28.014  51.145  39.627  1.00  0.00           N  
ATOM    500 HD21 ASN    56      27.306  51.136  40.333  1.00  0.00           H  
ATOM    501 HD22 ASN    56      28.176  51.987  39.113  1.00  0.00           H  
ATOM    502  C   ASN    56      31.381  49.446  36.479  1.00  0.00           C  
ATOM    503  O   ASN    56      31.061  48.942  35.390  1.00  0.00           O  
ATOM    504  N   ARG    57      32.525  50.159  36.667  1.00  0.00           N  
ATOM    505  H   ARG    57      32.873  50.330  37.589  1.00  0.00           H  
ATOM    506  CA  ARG    57      33.511  50.442  35.515  1.00  0.00           C  
ATOM    507  CB  ARG    57      34.461  51.533  35.916  1.00  0.00           C  
ATOM    508  CG  ARG    57      33.846  52.926  35.883  1.00  0.00           C  
ATOM    509  CD  ARG    57      35.046  53.854  36.069  1.00  0.00           C  
ATOM    510  NE  ARG    57      34.612  55.177  36.300  1.00  0.00           N  
ATOM    511  HE  ARG    57      34.274  55.706  35.522  1.00  0.00           H  
ATOM    512  CZ  ARG    57      34.354  55.666  37.509  1.00  0.00           C  
ATOM    513  NH1 ARG    57      34.498  55.022  38.632  1.00  0.00           N  
ATOM    514 HH11 ARG    57      34.346  55.526  39.482  1.00  0.00           H  
ATOM    515 HH12 ARG    57      34.686  54.040  38.617  1.00  0.00           H  
ATOM    516  NH2 ARG    57      33.927  56.889  37.553  1.00  0.00           N  
ATOM    517 HH21 ARG    57      33.625  57.073  38.488  1.00  0.00           H  
ATOM    518 HH22 ARG    57      33.593  57.475  36.815  1.00  0.00           H  
ATOM    519  C   ARG    57      34.130  49.093  35.152  1.00  0.00           C  
ATOM    520  O   ARG    57      34.458  48.817  33.965  1.00  0.00           O  
ATOM    521  N   GLY    58      34.760  48.416  36.089  1.00  0.00           N  
ATOM    522  H   GLY    58      34.999  48.921  36.918  1.00  0.00           H  
ATOM    523  CA  GLY    58      35.138  46.987  36.031  1.00  0.00           C  
ATOM    524  C   GLY    58      36.091  46.657  37.178  1.00  0.00           C  
ATOM    525  O   GLY    58      36.149  47.350  38.227  1.00  0.00           O  
ATOM    526  N   VAL    59      36.992  45.773  36.870  1.00  0.00           N  
ATOM    527  H   VAL    59      37.242  45.600  35.917  1.00  0.00           H  
ATOM    528  CA  VAL    59      37.877  45.182  37.908  1.00  0.00           C  
ATOM    529  CB  VAL    59      38.758  44.122  37.211  1.00  0.00           C  
ATOM    530  CG1 VAL    59      40.091  43.890  37.982  1.00  0.00           C  
ATOM    531  CG2 VAL    59      38.138  42.785  37.045  1.00  0.00           C  
ATOM    532  C   VAL    59      38.762  46.264  38.608  1.00  0.00           C  
ATOM    533  O   VAL    59      39.641  46.952  38.058  1.00  0.00           O  
ATOM    534  N   SER    60      38.501  46.430  39.862  1.00  0.00           N  
ATOM    535  H   SER    60      37.901  45.881  40.443  1.00  0.00           H  
ATOM    536  CA  SER    60      39.051  47.534  40.623  1.00  0.00           C  
ATOM    537  CB  SER    60      37.924  48.419  41.187  1.00  0.00           C  
ATOM    538  OG  SER    60      38.379  49.628  41.732  1.00  0.00           O  
ATOM    539  HG  SER    60      38.784  50.164  40.992  1.00  0.00           H  
ATOM    540  C   SER    60      39.956  47.146  41.796  1.00  0.00           C  
ATOM    541  O   SER    60      39.712  46.174  42.516  1.00  0.00           O  
ATOM    542  N   PHE    61      40.992  47.994  41.888  1.00  0.00           N  
ATOM    543  H   PHE    61      41.042  48.724  41.206  1.00  0.00           H  
ATOM    544  CA  PHE    61      42.051  47.987  42.923  1.00  0.00           C  
ATOM    545  CB  PHE    61      43.058  49.162  42.866  1.00  0.00           C  
ATOM    546  CG  PHE    61      44.150  48.977  41.903  1.00  0.00           C  
ATOM    547  CD1 PHE    61      44.093  49.576  40.659  1.00  0.00           C  
ATOM    548  HD1 PHE    61      43.187  50.023  40.250  1.00  0.00           H  
ATOM    549  CD2 PHE    61      45.356  48.546  42.365  1.00  0.00           C  
ATOM    550  HD2 PHE    61      45.391  47.929  43.263  1.00  0.00           H  
ATOM    551  CE1 PHE    61      45.267  49.721  39.933  1.00  0.00           C  
ATOM    552  HE1 PHE    61      45.162  50.427  39.110  1.00  0.00           H  
ATOM    553  CE2 PHE    61      46.543  48.625  41.594  1.00  0.00           C  
ATOM    554  HE2 PHE    61      47.481  48.253  42.005  1.00  0.00           H  
ATOM    555  CZ  PHE    61      46.493  49.269  40.360  1.00  0.00           C  
ATOM    556  HZ  PHE    61      47.462  49.511  39.925  1.00  0.00           H  
ATOM    557  C   PHE    61      41.316  47.880  44.296  1.00  0.00           C  
ATOM    558  O   PHE    61      40.370  48.600  44.582  1.00  0.00           O  
ATOM    559  N   ALA    62      41.923  47.045  45.154  1.00  0.00           N  
ATOM    560  H   ALA    62      42.818  46.748  44.822  1.00  0.00           H  
ATOM    561  CA  ALA    62      41.533  46.864  46.580  1.00  0.00           C  
ATOM    562  CB  ALA    62      42.259  45.608  47.109  1.00  0.00           C  
ATOM    563  C   ALA    62      41.572  48.111  47.499  1.00  0.00           C  
ATOM    564  O   ALA    62      40.612  48.299  48.258  1.00  0.00           O  
ATOM    565  N   GLU    63      42.714  48.822  47.616  1.00  0.00           N  
ATOM    566  H   GLU    63      43.550  48.453  47.211  1.00  0.00           H  
ATOM    567  CA  GLU    63      42.761  50.155  48.255  1.00  0.00           C  
ATOM    568  CB  GLU    63      43.896  50.244  49.272  1.00  0.00           C  
ATOM    569  CG  GLU    63      43.480  51.028  50.529  1.00  0.00           C  
ATOM    570  CD  GLU    63      43.724  52.516  50.499  1.00  0.00           C  
ATOM    571  OE1 GLU    63      42.944  53.256  51.092  1.00  0.00           O  
ATOM    572  OE2 GLU    63      44.796  52.969  50.073  1.00  0.00           O  
ATOM    573  C   GLU    63      42.765  51.231  47.118  1.00  0.00           C  
ATOM    574  O   GLU    63      42.757  50.899  45.956  1.00  0.00           O  
ATOM    575  N   GLU    64      43.051  52.451  47.546  1.00  0.00           N  
ATOM    576  H   GLU    64      42.900  52.733  48.493  1.00  0.00           H  
ATOM    577  CA  GLU    64      43.124  53.589  46.567  1.00  0.00           C  
ATOM    578  CB  GLU    64      42.308  54.736  47.039  1.00  0.00           C  
ATOM    579  CG  GLU    64      42.394  55.875  46.038  1.00  0.00           C  
ATOM    580  CD  GLU    64      41.773  57.118  46.626  1.00  0.00           C  
ATOM    581  OE1 GLU    64      42.583  57.930  47.033  1.00  0.00           O  
ATOM    582  OE2 GLU    64      40.524  57.158  46.717  1.00  0.00           O  
ATOM    583  C   GLU    64      44.556  53.993  46.339  1.00  0.00           C  
ATOM    584  O   GLU    64      45.066  53.830  45.252  1.00  0.00           O  
ATOM    585  N   ASN    65      45.386  54.071  47.355  1.00  0.00           N  
ATOM    586  H   ASN    65      45.107  53.666  48.225  1.00  0.00           H  
ATOM    587  CA  ASN    65      46.829  54.333  47.232  1.00  0.00           C  
ATOM    588  CB  ASN    65      47.370  54.705  48.601  1.00  0.00           C  
ATOM    589  CG  ASN    65      46.650  56.023  49.114  1.00  0.00           C  
ATOM    590  OD1 ASN    65      47.015  57.093  48.658  1.00  0.00           O  
ATOM    591  ND2 ASN    65      45.769  55.892  50.091  1.00  0.00           N  
ATOM    592 HD21 ASN    65      45.245  56.638  50.502  1.00  0.00           H  
ATOM    593 HD22 ASN    65      45.659  54.987  50.502  1.00  0.00           H  
ATOM    594  C   ASN    65      47.716  53.290  46.573  1.00  0.00           C  
ATOM    595  O   ASN    65      48.936  53.538  46.414  1.00  0.00           O  
ATOM    596  N   GLU    66      47.191  52.344  45.849  1.00  0.00           N  
ATOM    597  H   GLU    66      46.330  52.471  45.357  1.00  0.00           H  
ATOM    598  CA  GLU    66      47.883  51.138  45.427  1.00  0.00           C  
ATOM    599  CB  GLU    66      47.007  49.934  45.165  1.00  0.00           C  
ATOM    600  CG  GLU    66      46.661  49.308  46.486  1.00  0.00           C  
ATOM    601  CD  GLU    66      46.060  47.865  46.411  1.00  0.00           C  
ATOM    602  OE1 GLU    66      45.372  47.501  47.395  1.00  0.00           O  
ATOM    603  OE2 GLU    66      46.653  46.986  45.798  1.00  0.00           O  
ATOM    604  C   GLU    66      48.723  51.531  44.214  1.00  0.00           C  
ATOM    605  O   GLU    66      48.273  52.357  43.412  1.00  0.00           O  
ATOM    606  N   SER    67      50.048  51.406  44.431  1.00  0.00           N  
ATOM    607  H   SER    67      50.243  50.824  45.221  1.00  0.00           H  
ATOM    608  CA  SER    67      51.051  51.746  43.421  1.00  0.00           C  
ATOM    609  CB  SER    67      52.451  51.818  44.042  1.00  0.00           C  
ATOM    610  OG  SER    67      53.495  52.046  43.175  1.00  0.00           O  
ATOM    611  HG  SER    67      53.916  52.921  43.413  1.00  0.00           H  
ATOM    612  C   SER    67      50.999  50.736  42.255  1.00  0.00           C  
ATOM    613  O   SER    67      51.236  49.530  42.523  1.00  0.00           O  
ATOM    614  N   LEU    68      51.346  51.205  41.052  1.00  0.00           N  
ATOM    615  H   LEU    68      51.322  52.201  40.960  1.00  0.00           H  
ATOM    616  CA  LEU    68      51.506  50.335  39.868  1.00  0.00           C  
ATOM    617  CB  LEU    68      51.491  51.258  38.657  1.00  0.00           C  
ATOM    618  CG  LEU    68      50.091  51.667  38.322  1.00  0.00           C  
ATOM    619  CD1 LEU    68      50.047  53.030  37.599  1.00  0.00           C  
ATOM    620  CD2 LEU    68      49.395  50.554  37.647  1.00  0.00           C  
ATOM    621  C   LEU    68      52.768  49.434  39.827  1.00  0.00           C  
ATOM    622  O   LEU    68      52.714  48.396  39.154  1.00  0.00           O  
ATOM    623  N   ASP    69      53.627  49.696  40.803  1.00  0.00           N  
ATOM    624  H   ASP    69      53.565  50.548  41.323  1.00  0.00           H  
ATOM    625  CA  ASP    69      54.831  48.784  40.994  1.00  0.00           C  
ATOM    626  CB  ASP    69      56.098  49.541  40.689  1.00  0.00           C  
ATOM    627  CG  ASP    69      56.301  49.581  39.168  1.00  0.00           C  
ATOM    628  OD1 ASP    69      57.070  48.778  38.683  1.00  0.00           O  
ATOM    629  OD2 ASP    69      55.779  50.465  38.482  1.00  0.00           O  
ATOM    630  C   ASP    69      54.783  48.252  42.399  1.00  0.00           C  
ATOM    631  O   ASP    69      55.882  48.084  43.020  1.00  0.00           O  
ATOM    632  N   ASP    70      53.621  48.296  43.103  1.00  0.00           N  
ATOM    633  H   ASP    70      52.704  48.468  42.744  1.00  0.00           H  
ATOM    634  CA  ASP    70      53.549  47.943  44.518  1.00  0.00           C  
ATOM    635  CB  ASP    70      52.219  48.251  45.192  1.00  0.00           C  
ATOM    636  CG  ASP    70      52.285  48.853  46.562  1.00  0.00           C  
ATOM    637  OD1 ASP    70      51.439  49.607  46.959  1.00  0.00           O  
ATOM    638  OD2 ASP    70      53.280  48.501  47.265  1.00  0.00           O  
ATOM    639  C   ASP    70      53.998  46.447  44.775  1.00  0.00           C  
ATOM    640  O   ASP    70      53.901  45.651  43.905  1.00  0.00           O  
ATOM    641  N   GLN    71      54.591  46.236  45.947  1.00  0.00           N  
ATOM    642  H   GLN    71      54.499  46.951  46.641  1.00  0.00           H  
ATOM    643  CA  GLN    71      54.994  44.897  46.524  1.00  0.00           C  
ATOM    644  CB  GLN    71      55.278  45.068  47.987  1.00  0.00           C  
ATOM    645  CG  GLN    71      56.635  45.738  48.180  1.00  0.00           C  
ATOM    646  CD  GLN    71      56.839  47.236  48.184  1.00  0.00           C  
ATOM    647  OE1 GLN    71      57.507  47.723  47.268  1.00  0.00           O  
ATOM    648  NE2 GLN    71      56.612  47.922  49.250  1.00  0.00           N  
ATOM    649 HE21 GLN    71      56.924  48.872  49.240  1.00  0.00           H  
ATOM    650 HE22 GLN    71      56.276  47.487  50.086  1.00  0.00           H  
ATOM    651  C   GLN    71      53.891  43.821  46.471  1.00  0.00           C  
ATOM    652  O   GLN    71      54.119  42.799  45.862  1.00  0.00           O  
ATOM    653  N   ASN    72      52.722  44.192  46.983  1.00  0.00           N  
ATOM    654  H   ASN    72      52.574  45.033  47.503  1.00  0.00           H  
ATOM    655  CA  ASN    72      51.491  43.408  46.563  1.00  0.00           C  
ATOM    656  CB  ASN    72      50.789  42.546  47.663  1.00  0.00           C  
ATOM    657  CG  ASN    72      49.491  41.879  47.355  1.00  0.00           C  
ATOM    658  OD1 ASN    72      49.475  41.149  46.409  1.00  0.00           O  
ATOM    659  ND2 ASN    72      48.419  42.633  47.696  1.00  0.00           N  
ATOM    660 HD21 ASN    72      47.467  42.340  47.613  1.00  0.00           H  
ATOM    661 HD22 ASN    72      48.543  43.536  48.106  1.00  0.00           H  
ATOM    662  C   ASN    72      50.418  44.329  46.007  1.00  0.00           C  
ATOM    663  O   ASN    72      49.847  45.232  46.654  1.00  0.00           O  
ATOM    664  N   ILE    73      50.218  44.117  44.738  1.00  0.00           N  
ATOM    665  H   ILE    73      50.837  43.532  44.215  1.00  0.00           H  
ATOM    666  CA  ILE    73      49.112  44.696  43.891  1.00  0.00           C  
ATOM    667  CB  ILE    73      49.464  44.646  42.341  1.00  0.00           C  
ATOM    668  CG1 ILE    73      50.572  45.620  41.950  1.00  0.00           C  
ATOM    669  CG2 ILE    73      48.209  45.083  41.607  1.00  0.00           C  
ATOM    670  CD  ILE    73      51.156  45.532  40.516  1.00  0.00           C  
ATOM    671  C   ILE    73      47.849  43.844  44.198  1.00  0.00           C  
ATOM    672  O   ILE    73      47.786  42.652  43.926  1.00  0.00           O  
ATOM    673  N   SER    74      46.761  44.559  44.631  1.00  0.00           N  
ATOM    674  H   SER    74      46.822  45.530  44.863  1.00  0.00           H  
ATOM    675  CA  SER    74      45.454  43.876  44.912  1.00  0.00           C  
ATOM    676  CB  SER    74      45.052  43.694  46.382  1.00  0.00           C  
ATOM    677  OG  SER    74      45.623  42.655  47.205  1.00  0.00           O  
ATOM    678  HG  SER    74      44.907  41.969  47.332  1.00  0.00           H  
ATOM    679  C   SER    74      44.338  44.455  44.031  1.00  0.00           C  
ATOM    680  O   SER    74      44.028  45.620  44.177  1.00  0.00           O  
ATOM    681  N   ILE    75      43.607  43.521  43.457  1.00  0.00           N  
ATOM    682  H   ILE    75      43.860  42.560  43.574  1.00  0.00           H  
ATOM    683  CA  ILE    75      42.428  43.866  42.664  1.00  0.00           C  
ATOM    684  CB  ILE    75      42.710  43.956  41.184  1.00  0.00           C  
ATOM    685  CG1 ILE    75      43.491  42.678  40.784  1.00  0.00           C  
ATOM    686  CG2 ILE    75      43.482  45.233  40.797  1.00  0.00           C  
ATOM    687  CD  ILE    75      43.687  42.477  39.257  1.00  0.00           C  
ATOM    688  C   ILE    75      41.206  42.946  42.873  1.00  0.00           C  
ATOM    689  O   ILE    75      41.317  41.789  43.179  1.00  0.00           O  
ATOM    690  N   ALA    76      40.067  43.559  43.045  1.00  0.00           N  
ATOM    691  H   ALA    76      39.989  44.549  42.928  1.00  0.00           H  
ATOM    692  CA  ALA    76      38.740  42.890  43.293  1.00  0.00           C  
ATOM    693  CB  ALA    76      38.087  43.692  44.421  1.00  0.00           C  
ATOM    694  C   ALA    76      37.768  42.848  42.076  1.00  0.00           C  
ATOM    695  O   ALA    76      37.712  43.706  41.206  1.00  0.00           O  
ATOM    696  N   GLY    77      36.959  41.833  41.985  1.00  0.00           N  
ATOM    697  H   GLY    77      37.130  41.049  42.581  1.00  0.00           H  
ATOM    698  CA  GLY    77      35.738  41.849  41.122  1.00  0.00           C  
ATOM    699  C   GLY    77      34.565  41.005  41.616  1.00  0.00           C  
ATOM    700  O   GLY    77      34.700  39.882  42.190  1.00  0.00           O  
ATOM    701  N   HIS    78      33.422  41.544  41.121  1.00  0.00           N  
ATOM    702  H   HIS    78      33.345  42.338  40.517  1.00  0.00           H  
ATOM    703  CA  HIS    78      32.109  40.953  41.379  1.00  0.00           C  
ATOM    704  CB  HIS    78      30.917  41.950  41.253  1.00  0.00           C  
ATOM    705  CG  HIS    78      30.489  42.710  42.467  1.00  0.00           C  
ATOM    706  ND1 HIS    78      29.713  43.788  42.423  1.00  0.00           N  
ATOM    707  HD1 HIS    78      29.373  44.219  41.588  1.00  0.00           H  
ATOM    708  CD2 HIS    78      30.727  42.436  43.740  1.00  0.00           C  
ATOM    709  HD2 HIS    78      31.132  41.501  44.129  1.00  0.00           H  
ATOM    710  CE1 HIS    78      29.443  44.154  43.645  1.00  0.00           C  
ATOM    711  HE1 HIS    78      28.913  45.077  43.884  1.00  0.00           H  
ATOM    712  NE2 HIS    78      30.087  43.312  44.446  1.00  0.00           N  
ATOM    713  C   HIS    78      31.824  39.724  40.558  1.00  0.00           C  
ATOM    714  O   HIS    78      32.506  39.498  39.559  1.00  0.00           O  
ATOM    715  N   THR    79      30.656  39.074  40.723  1.00  0.00           N  
ATOM    716  H   THR    79      29.893  39.477  41.228  1.00  0.00           H  
ATOM    717  CA  THR    79      30.420  37.722  40.174  1.00  0.00           C  
ATOM    718  CB  THR    79      30.595  36.712  41.350  1.00  0.00           C  
ATOM    719  OG1 THR    79      31.910  36.840  41.727  1.00  0.00           O  
ATOM    720  HG1 THR    79      32.039  36.183  42.470  1.00  0.00           H  
ATOM    721  CG2 THR    79      30.468  35.248  40.946  1.00  0.00           C  
ATOM    722  C   THR    79      29.011  37.524  39.637  1.00  0.00           C  
ATOM    723  O   THR    79      27.989  37.812  40.278  1.00  0.00           O  
ATOM    724  N   PHE    80      28.972  36.969  38.406  1.00  0.00           N  
ATOM    725  H   PHE    80      29.814  36.701  37.938  1.00  0.00           H  
ATOM    726  CA  PHE    80      27.729  36.521  37.755  1.00  0.00           C  
ATOM    727  CB  PHE    80      27.295  37.477  36.591  1.00  0.00           C  
ATOM    728  CG  PHE    80      26.738  38.841  37.113  1.00  0.00           C  
ATOM    729  CD1 PHE    80      27.023  39.913  36.365  1.00  0.00           C  
ATOM    730  HD1 PHE    80      27.826  39.799  35.637  1.00  0.00           H  
ATOM    731  CD2 PHE    80      25.798  38.931  38.126  1.00  0.00           C  
ATOM    732  HD2 PHE    80      25.585  38.048  38.729  1.00  0.00           H  
ATOM    733  CE1 PHE    80      26.443  41.135  36.551  1.00  0.00           C  
ATOM    734  HE1 PHE    80      26.664  41.970  35.886  1.00  0.00           H  
ATOM    735  CE2 PHE    80      25.189  40.182  38.357  1.00  0.00           C  
ATOM    736  HE2 PHE    80      24.409  40.268  39.114  1.00  0.00           H  
ATOM    737  CZ  PHE    80      25.526  41.336  37.566  1.00  0.00           C  
ATOM    738  HZ  PHE    80      25.005  42.293  37.601  1.00  0.00           H  
ATOM    739  C   PHE    80      27.764  35.114  37.134  1.00  0.00           C  
ATOM    740  O   PHE    80      28.190  35.047  36.008  1.00  0.00           O  
ATOM    741  N   ILE    81      26.899  34.274  37.733  1.00  0.00           N  
ATOM    742  H   ILE    81      26.379  34.531  38.548  1.00  0.00           H  
ATOM    743  CA  ILE    81      26.830  32.885  37.234  1.00  0.00           C  
ATOM    744  CB  ILE    81      25.943  32.062  38.183  1.00  0.00           C  
ATOM    745  CG1 ILE    81      24.522  32.613  38.306  1.00  0.00           C  
ATOM    746  CG2 ILE    81      26.704  31.833  39.489  1.00  0.00           C  
ATOM    747  CD  ILE    81      23.525  31.592  38.876  1.00  0.00           C  
ATOM    748  C   ILE    81      26.381  32.664  35.793  1.00  0.00           C  
ATOM    749  O   ILE    81      27.033  32.013  35.000  1.00  0.00           O  
ATOM    750  N   ASP    82      25.474  33.590  35.404  1.00  0.00           N  
ATOM    751  H   ASP    82      25.321  34.494  35.805  1.00  0.00           H  
ATOM    752  CA  ASP    82      24.858  33.621  34.097  1.00  0.00           C  
ATOM    753  CB  ASP    82      23.553  34.400  34.249  1.00  0.00           C  
ATOM    754  CG  ASP    82      23.760  35.900  34.495  1.00  0.00           C  
ATOM    755  OD1 ASP    82      23.101  36.692  33.777  1.00  0.00           O  
ATOM    756  OD2 ASP    82      24.281  36.352  35.554  1.00  0.00           O  
ATOM    757  C   ASP    82      25.869  34.145  33.056  1.00  0.00           C  
ATOM    758  O   ASP    82      25.773  33.812  31.906  1.00  0.00           O  
ATOM    759  N   ARG    83      26.870  34.900  33.481  1.00  0.00           N  
ATOM    760  H   ARG    83      27.185  34.845  34.429  1.00  0.00           H  
ATOM    761  CA  ARG    83      27.983  35.431  32.696  1.00  0.00           C  
ATOM    762  CB  ARG    83      27.741  36.911  32.540  1.00  0.00           C  
ATOM    763  CG  ARG    83      26.927  37.302  31.338  1.00  0.00           C  
ATOM    764  CD  ARG    83      26.184  38.631  31.561  1.00  0.00           C  
ATOM    765  NE  ARG    83      27.146  39.748  31.784  1.00  0.00           N  
ATOM    766  HE  ARG    83      28.035  39.598  31.352  1.00  0.00           H  
ATOM    767  CZ  ARG    83      26.898  40.926  32.290  1.00  0.00           C  
ATOM    768  NH1 ARG    83      25.699  41.218  32.731  1.00  0.00           N  
ATOM    769 HH11 ARG    83      25.511  42.073  33.214  1.00  0.00           H  
ATOM    770 HH12 ARG    83      25.041  40.471  32.632  1.00  0.00           H  
ATOM    771  NH2 ARG    83      27.701  41.944  32.064  1.00  0.00           N  
ATOM    772 HH21 ARG    83      27.537  42.823  32.512  1.00  0.00           H  
ATOM    773 HH22 ARG    83      28.540  41.885  31.523  1.00  0.00           H  
ATOM    774  C   ARG    83      29.406  35.189  33.172  1.00  0.00           C  
ATOM    775  O   ARG    83      30.075  36.091  33.711  1.00  0.00           O  
ATOM    776  N   PRO    84      29.947  34.079  32.566  1.00  0.00           N  
ATOM    777  CA  PRO    84      31.389  33.794  32.693  1.00  0.00           C  
ATOM    778  CB  PRO    84      31.532  32.661  31.631  1.00  0.00           C  
ATOM    779  CG  PRO    84      30.245  31.858  31.895  1.00  0.00           C  
ATOM    780  CD  PRO    84      29.166  32.918  32.041  1.00  0.00           C  
ATOM    781  C   PRO    84      32.241  35.033  32.344  1.00  0.00           C  
ATOM    782  O   PRO    84      32.979  35.452  33.229  1.00  0.00           O  
ATOM    783  N   ASN    85      32.003  35.692  31.251  1.00  0.00           N  
ATOM    784  H   ASN    85      31.088  35.667  30.847  1.00  0.00           H  
ATOM    785  CA  ASN    85      32.862  36.883  30.918  1.00  0.00           C  
ATOM    786  CB  ASN    85      32.931  37.085  29.442  1.00  0.00           C  
ATOM    787  CG  ASN    85      33.759  35.921  28.817  1.00  0.00           C  
ATOM    788  OD1 ASN    85      33.303  34.849  28.470  1.00  0.00           O  
ATOM    789  ND2 ASN    85      34.941  36.284  28.467  1.00  0.00           N  
ATOM    790 HD21 ASN    85      35.517  35.638  27.965  1.00  0.00           H  
ATOM    791 HD22 ASN    85      35.393  37.109  28.804  1.00  0.00           H  
ATOM    792  C   ASN    85      32.673  38.209  31.699  1.00  0.00           C  
ATOM    793  O   ASN    85      33.091  39.323  31.249  1.00  0.00           O  
ATOM    794  N   TYR    86      32.151  38.201  32.957  1.00  0.00           N  
ATOM    795  H   TYR    86      31.837  37.342  33.361  1.00  0.00           H  
ATOM    796  CA  TYR    86      32.141  39.370  33.833  1.00  0.00           C  
ATOM    797  CB  TYR    86      30.691  39.607  34.355  1.00  0.00           C  
ATOM    798  CG  TYR    86      30.503  40.864  35.255  1.00  0.00           C  
ATOM    799  CD1 TYR    86      30.244  40.597  36.574  1.00  0.00           C  
ATOM    800  HD1 TYR    86      30.306  39.588  36.983  1.00  0.00           H  
ATOM    801  CD2 TYR    86      30.259  42.072  34.621  1.00  0.00           C  
ATOM    802  HD2 TYR    86      30.489  42.266  33.573  1.00  0.00           H  
ATOM    803  CE1 TYR    86      29.766  41.668  37.382  1.00  0.00           C  
ATOM    804  HE1 TYR    86      29.586  41.643  38.457  1.00  0.00           H  
ATOM    805  CE2 TYR    86      29.760  43.110  35.351  1.00  0.00           C  
ATOM    806  HE2 TYR    86      29.883  44.121  34.963  1.00  0.00           H  
ATOM    807  CZ  TYR    86      29.579  42.895  36.724  1.00  0.00           C  
ATOM    808  OH  TYR    86      29.072  43.972  37.376  1.00  0.00           O  
ATOM    809  HH  TYR    86      28.971  44.691  36.688  1.00  0.00           H  
ATOM    810  C   TYR    86      33.166  39.269  34.948  1.00  0.00           C  
ATOM    811  O   TYR    86      33.140  38.312  35.745  1.00  0.00           O  
ATOM    812  N   GLN    87      34.084  40.258  35.004  1.00  0.00           N  
ATOM    813  H   GLN    87      34.164  40.821  34.182  1.00  0.00           H  
ATOM    814  CA  GLN    87      35.154  40.471  36.053  1.00  0.00           C  
ATOM    815  CB  GLN    87      34.521  41.299  37.184  1.00  0.00           C  
ATOM    816  CG  GLN    87      33.969  42.643  36.659  1.00  0.00           C  
ATOM    817  CD  GLN    87      33.476  43.665  37.692  1.00  0.00           C  
ATOM    818  OE1 GLN    87      33.692  43.538  38.887  1.00  0.00           O  
ATOM    819  NE2 GLN    87      32.945  44.769  37.195  1.00  0.00           N  
ATOM    820 HE21 GLN    87      32.645  45.539  37.758  1.00  0.00           H  
ATOM    821 HE22 GLN    87      33.077  44.875  36.210  1.00  0.00           H  
ATOM    822  C   GLN    87      36.043  39.256  36.445  1.00  0.00           C  
ATOM    823  O   GLN    87      36.926  38.848  35.661  1.00  0.00           O  
ATOM    824  N   PHE    88      35.844  38.748  37.655  1.00  0.00           N  
ATOM    825  H   PHE    88      35.373  39.295  38.347  1.00  0.00           H  
ATOM    826  CA  PHE    88      36.522  37.497  38.004  1.00  0.00           C  
ATOM    827  CB  PHE    88      37.382  37.752  39.288  1.00  0.00           C  
ATOM    828  CG  PHE    88      38.631  38.532  39.023  1.00  0.00           C  
ATOM    829  CD1 PHE    88      39.669  38.188  38.079  1.00  0.00           C  
ATOM    830  HD1 PHE    88      39.639  37.311  37.433  1.00  0.00           H  
ATOM    831  CD2 PHE    88      38.695  39.790  39.633  1.00  0.00           C  
ATOM    832  HD2 PHE    88      38.106  39.961  40.534  1.00  0.00           H  
ATOM    833  CE1 PHE    88      40.583  39.187  37.760  1.00  0.00           C  
ATOM    834  HE1 PHE    88      41.326  38.920  37.009  1.00  0.00           H  
ATOM    835  CE2 PHE    88      39.568  40.755  39.288  1.00  0.00           C  
ATOM    836  HE2 PHE    88      39.373  41.766  39.645  1.00  0.00           H  
ATOM    837  CZ  PHE    88      40.584  40.443  38.384  1.00  0.00           C  
ATOM    838  HZ  PHE    88      41.107  41.276  37.914  1.00  0.00           H  
ATOM    839  C   PHE    88      35.652  36.196  38.095  1.00  0.00           C  
ATOM    840  O   PHE    88      36.099  35.273  38.823  1.00  0.00           O  
ATOM    841  N   THR    89      34.476  36.108  37.525  1.00  0.00           N  
ATOM    842  H   THR    89      34.178  36.983  37.142  1.00  0.00           H  
ATOM    843  CA  THR    89      33.493  35.046  37.669  1.00  0.00           C  
ATOM    844  CB  THR    89      32.300  35.263  36.722  1.00  0.00           C  
ATOM    845  OG1 THR    89      31.744  36.548  36.910  1.00  0.00           O  
ATOM    846  HG1 THR    89      32.379  37.260  36.611  1.00  0.00           H  
ATOM    847  CG2 THR    89      31.237  34.180  36.877  1.00  0.00           C  
ATOM    848  C   THR    89      34.096  33.637  37.308  1.00  0.00           C  
ATOM    849  O   THR    89      33.807  32.697  38.063  1.00  0.00           O  
ATOM    850  N   ASN    90      34.730  33.517  36.174  1.00  0.00           N  
ATOM    851  H   ASN    90      34.830  34.374  35.668  1.00  0.00           H  
ATOM    852  CA  ASN    90      35.243  32.233  35.661  1.00  0.00           C  
ATOM    853  CB  ASN    90      35.206  32.268  34.038  1.00  0.00           C  
ATOM    854  CG  ASN    90      35.366  30.849  33.427  1.00  0.00           C  
ATOM    855  OD1 ASN    90      34.508  29.995  33.464  1.00  0.00           O  
ATOM    856  ND2 ASN    90      36.261  30.806  32.461  1.00  0.00           N  
ATOM    857 HD21 ASN    90      36.249  29.925  31.987  1.00  0.00           H  
ATOM    858 HD22 ASN    90      36.992  31.446  32.223  1.00  0.00           H  
ATOM    859  C   ASN    90      36.714  31.927  36.051  1.00  0.00           C  
ATOM    860  O   ASN    90      37.136  30.836  35.735  1.00  0.00           O  
ATOM    861  N   LEU    91      37.331  32.760  36.894  1.00  0.00           N  
ATOM    862  H   LEU    91      36.905  33.636  37.121  1.00  0.00           H  
ATOM    863  CA  LEU    91      38.611  32.399  37.568  1.00  0.00           C  
ATOM    864  CB  LEU    91      38.947  33.644  38.463  1.00  0.00           C  
ATOM    865  CG  LEU    91      40.381  33.854  38.882  1.00  0.00           C  
ATOM    866  CD1 LEU    91      41.374  33.743  37.742  1.00  0.00           C  
ATOM    867  CD2 LEU    91      40.481  35.198  39.740  1.00  0.00           C  
ATOM    868  C   LEU    91      38.602  31.055  38.379  1.00  0.00           C  
ATOM    869  O   LEU    91      39.591  30.467  38.684  1.00  0.00           O  
ATOM    870  N   LYS    92      37.431  30.596  38.783  1.00  0.00           N  
ATOM    871  H   LYS    92      36.677  31.203  39.034  1.00  0.00           H  
ATOM    872  CA  LYS    92      37.185  29.204  39.276  1.00  0.00           C  
ATOM    873  CB  LYS    92      35.680  29.079  39.508  1.00  0.00           C  
ATOM    874  CG  LYS    92      35.399  27.774  40.299  1.00  0.00           C  
ATOM    875  CD  LYS    92      33.889  27.652  40.708  1.00  0.00           C  
ATOM    876  CE  LYS    92      32.932  27.200  39.547  1.00  0.00           C  
ATOM    877  NZ  LYS    92      33.046  25.799  39.149  1.00  0.00           N  
ATOM    878  HZ1 LYS    92      32.412  25.530  38.424  1.00  0.00           H  
ATOM    879  HZ2 LYS    92      33.068  25.225  39.967  1.00  0.00           H  
ATOM    880  HZ3 LYS    92      33.918  25.721  38.667  1.00  0.00           H  
ATOM    881  C   LYS    92      37.671  28.073  38.295  1.00  0.00           C  
ATOM    882  O   LYS    92      38.135  27.017  38.711  1.00  0.00           O  
ATOM    883  N   ALA    93      37.816  28.408  37.000  1.00  0.00           N  
ATOM    884  H   ALA    93      37.291  29.202  36.695  1.00  0.00           H  
ATOM    885  CA  ALA    93      38.439  27.476  35.984  1.00  0.00           C  
ATOM    886  CB  ALA    93      38.242  28.060  34.574  1.00  0.00           C  
ATOM    887  C   ALA    93      39.915  27.207  36.289  1.00  0.00           C  
ATOM    888  O   ALA    93      40.396  26.054  36.216  1.00  0.00           O  
ATOM    889  N   ALA    94      40.667  28.268  36.643  1.00  0.00           N  
ATOM    890  H   ALA    94      40.127  29.017  37.028  1.00  0.00           H  
ATOM    891  CA  ALA    94      42.172  28.351  36.752  1.00  0.00           C  
ATOM    892  CB  ALA    94      42.452  29.851  36.845  1.00  0.00           C  
ATOM    893  C   ALA    94      42.700  27.688  38.054  1.00  0.00           C  
ATOM    894  O   ALA    94      42.029  27.631  39.067  1.00  0.00           O  
ATOM    895  N   LYS    95      43.987  27.497  38.077  1.00  0.00           N  
ATOM    896  H   LYS    95      44.575  27.807  37.329  1.00  0.00           H  
ATOM    897  CA  LYS    95      44.607  26.859  39.223  1.00  0.00           C  
ATOM    898  CB  LYS    95      44.775  25.446  38.651  1.00  0.00           C  
ATOM    899  CG  LYS    95      45.652  25.327  37.420  1.00  0.00           C  
ATOM    900  CD  LYS    95      45.669  23.894  36.986  1.00  0.00           C  
ATOM    901  CE  LYS    95      46.462  23.495  35.795  1.00  0.00           C  
ATOM    902  NZ  LYS    95      46.289  22.069  35.444  1.00  0.00           N  
ATOM    903  HZ1 LYS    95      46.859  21.564  36.092  1.00  0.00           H  
ATOM    904  HZ2 LYS    95      46.632  21.827  34.536  1.00  0.00           H  
ATOM    905  HZ3 LYS    95      45.391  21.631  35.460  1.00  0.00           H  
ATOM    906  C   LYS    95      45.903  27.411  39.793  1.00  0.00           C  
ATOM    907  O   LYS    95      46.374  28.495  39.408  1.00  0.00           O  
ATOM    908  N   LYS    96      46.625  26.587  40.567  1.00  0.00           N  
ATOM    909  H   LYS    96      46.101  25.946  41.127  1.00  0.00           H  
ATOM    910  CA  LYS    96      48.080  26.762  40.747  1.00  0.00           C  
ATOM    911  CB  LYS    96      48.652  25.893  41.843  1.00  0.00           C  
ATOM    912  CG  LYS    96      47.976  26.251  43.225  1.00  0.00           C  
ATOM    913  CD  LYS    96      48.185  25.205  44.340  1.00  0.00           C  
ATOM    914  CE  LYS    96      47.492  23.845  44.197  1.00  0.00           C  
ATOM    915  NZ  LYS    96      48.052  22.864  45.139  1.00  0.00           N  
ATOM    916  HZ1 LYS    96      49.048  22.918  45.216  1.00  0.00           H  
ATOM    917  HZ2 LYS    96      47.702  21.975  44.843  1.00  0.00           H  
ATOM    918  HZ3 LYS    96      47.648  23.085  46.026  1.00  0.00           H  
ATOM    919  C   LYS    96      48.825  26.564  39.441  1.00  0.00           C  
ATOM    920  O   LYS    96      48.598  25.708  38.565  1.00  0.00           O  
ATOM    921  N   GLY    97      49.821  27.380  39.165  1.00  0.00           N  
ATOM    922  H   GLY    97      50.203  28.015  39.836  1.00  0.00           H  
ATOM    923  CA  GLY    97      50.662  27.439  37.940  1.00  0.00           C  
ATOM    924  C   GLY    97      49.965  27.844  36.649  1.00  0.00           C  
ATOM    925  O   GLY    97      50.425  27.679  35.529  1.00  0.00           O  
ATOM    926  N   SER    98      48.703  28.330  36.772  1.00  0.00           N  
ATOM    927  H   SER    98      48.231  28.366  37.653  1.00  0.00           H  
ATOM    928  CA  SER    98      48.023  29.153  35.730  1.00  0.00           C  
ATOM    929  CB  SER    98      46.529  29.358  36.072  1.00  0.00           C  
ATOM    930  OG  SER    98      45.724  28.168  35.960  1.00  0.00           O  
ATOM    931  HG  SER    98      45.983  27.821  35.059  1.00  0.00           H  
ATOM    932  C   SER    98      48.639  30.562  35.689  1.00  0.00           C  
ATOM    933  O   SER    98      48.938  31.105  36.771  1.00  0.00           O  
ATOM    934  N   MET    99      48.892  31.002  34.475  1.00  0.00           N  
ATOM    935  H   MET    99      48.765  30.344  33.733  1.00  0.00           H  
ATOM    936  CA  MET    99      49.451  32.311  34.063  1.00  0.00           C  
ATOM    937  CB  MET    99      49.974  32.130  32.650  1.00  0.00           C  
ATOM    938  CG  MET    99      51.326  31.418  32.549  1.00  0.00           C  
ATOM    939  SD  MET    99      52.608  32.405  33.348  1.00  0.00           S  
ATOM    940  CE  MET    99      52.919  33.928  32.449  1.00  0.00           C  
ATOM    941  C   MET    99      48.545  33.512  34.072  1.00  0.00           C  
ATOM    942  O   MET    99      47.391  33.391  33.630  1.00  0.00           O  
ATOM    943  N   VAL   100      49.127  34.687  34.390  1.00  0.00           N  
ATOM    944  H   VAL   100      49.997  34.817  34.866  1.00  0.00           H  
ATOM    945  CA  VAL   100      48.287  35.904  34.413  1.00  0.00           C  
ATOM    946  CB  VAL   100      47.913  36.094  35.893  1.00  0.00           C  
ATOM    947  CG1 VAL   100      47.205  37.388  36.160  1.00  0.00           C  
ATOM    948  CG2 VAL   100      47.267  34.942  36.649  1.00  0.00           C  
ATOM    949  C   VAL   100      49.161  37.041  33.735  1.00  0.00           C  
ATOM    950  O   VAL   100      50.359  37.118  33.914  1.00  0.00           O  
ATOM    951  N   TYR   101      48.477  37.762  32.807  1.00  0.00           N  
ATOM    952  H   TYR   101      47.554  37.508  32.517  1.00  0.00           H  
ATOM    953  CA  TYR   101      49.088  38.945  32.165  1.00  0.00           C  
ATOM    954  CB  TYR   101      49.060  38.909  30.640  1.00  0.00           C  
ATOM    955  CG  TYR   101      49.763  37.656  30.074  1.00  0.00           C  
ATOM    956  CD1 TYR   101      49.032  36.568  29.519  1.00  0.00           C  
ATOM    957  HD1 TYR   101      48.007  36.798  29.231  1.00  0.00           H  
ATOM    958  CD2 TYR   101      51.122  37.526  30.169  1.00  0.00           C  
ATOM    959  HD2 TYR   101      51.551  38.119  30.976  1.00  0.00           H  
ATOM    960  CE1 TYR   101      49.661  35.367  29.134  1.00  0.00           C  
ATOM    961  HE1 TYR   101      49.056  34.542  28.758  1.00  0.00           H  
ATOM    962  CE2 TYR   101      51.718  36.346  29.801  1.00  0.00           C  
ATOM    963  HE2 TYR   101      52.804  36.257  29.770  1.00  0.00           H  
ATOM    964  CZ  TYR   101      51.048  35.270  29.319  1.00  0.00           C  
ATOM    965  OH  TYR   101      51.682  34.101  29.292  1.00  0.00           O  
ATOM    966  HH  TYR   101      50.977  33.394  29.225  1.00  0.00           H  
ATOM    967  C   TYR   101      48.384  40.235  32.619  1.00  0.00           C  
ATOM    968  O   TYR   101      47.186  40.446  32.450  1.00  0.00           O  
ATOM    969  N   PHE   102      49.140  41.267  32.912  1.00  0.00           N  
ATOM    970  H   PHE   102      50.108  41.192  33.149  1.00  0.00           H  
ATOM    971  CA  PHE   102      48.609  42.619  33.270  1.00  0.00           C  
ATOM    972  CB  PHE   102      48.730  42.661  34.794  1.00  0.00           C  
ATOM    973  CG  PHE   102      47.943  43.725  35.516  1.00  0.00           C  
ATOM    974  CD1 PHE   102      48.596  44.922  35.692  1.00  0.00           C  
ATOM    975  HD1 PHE   102      49.645  44.939  35.398  1.00  0.00           H  
ATOM    976  CD2 PHE   102      46.657  43.503  36.084  1.00  0.00           C  
ATOM    977  HD2 PHE   102      46.036  42.658  35.788  1.00  0.00           H  
ATOM    978  CE1 PHE   102      48.053  45.894  36.613  1.00  0.00           C  
ATOM    979  HE1 PHE   102      48.785  46.514  37.130  1.00  0.00           H  
ATOM    980  CE2 PHE   102      46.076  44.475  36.865  1.00  0.00           C  
ATOM    981  HE2 PHE   102      45.010  44.334  37.044  1.00  0.00           H  
ATOM    982  CZ  PHE   102      46.761  45.721  37.114  1.00  0.00           C  
ATOM    983  HZ  PHE   102      46.225  46.509  37.643  1.00  0.00           H  
ATOM    984  C   PHE   102      49.201  43.736  32.523  1.00  0.00           C  
ATOM    985  O   PHE   102      50.173  44.464  32.895  1.00  0.00           O  
ATOM    986  N   LYS   103      48.495  44.210  31.502  1.00  0.00           N  
ATOM    987  H   LYS   103      47.534  43.937  31.452  1.00  0.00           H  
ATOM    988  CA  LYS   103      49.089  45.198  30.574  1.00  0.00           C  
ATOM    989  CB  LYS   103      48.487  44.963  29.148  1.00  0.00           C  
ATOM    990  CG  LYS   103      48.675  43.539  28.572  1.00  0.00           C  
ATOM    991  CD  LYS   103      47.504  43.034  27.684  1.00  0.00           C  
ATOM    992  CE  LYS   103      47.851  41.808  26.884  1.00  0.00           C  
ATOM    993  NZ  LYS   103      46.871  41.523  25.833  1.00  0.00           N  
ATOM    994  HZ1 LYS   103      46.336  40.694  25.996  1.00  0.00           H  
ATOM    995  HZ2 LYS   103      47.433  41.421  25.012  1.00  0.00           H  
ATOM    996  HZ3 LYS   103      46.273  42.312  25.687  1.00  0.00           H  
ATOM    997  C   LYS   103      48.651  46.633  30.967  1.00  0.00           C  
ATOM    998  O   LYS   103      47.452  47.029  31.124  1.00  0.00           O  
ATOM    999  N   VAL   104      49.716  47.398  30.939  1.00  0.00           N  
ATOM   1000  H   VAL   104      50.521  47.308  30.354  1.00  0.00           H  
ATOM   1001  CA  VAL   104      49.567  48.703  31.588  1.00  0.00           C  
ATOM   1002  CB  VAL   104      49.943  48.618  33.078  1.00  0.00           C  
ATOM   1003  CG1 VAL   104      51.293  48.057  33.377  1.00  0.00           C  
ATOM   1004  CG2 VAL   104      49.789  49.972  33.716  1.00  0.00           C  
ATOM   1005  C   VAL   104      50.399  49.723  30.747  1.00  0.00           C  
ATOM   1006  O   VAL   104      51.602  49.460  30.574  1.00  0.00           O  
ATOM   1007  N   GLY   105      49.636  50.432  30.001  1.00  0.00           N  
ATOM   1008  H   GLY   105      48.690  50.119  29.918  1.00  0.00           H  
ATOM   1009  CA  GLY   105      49.946  51.383  28.959  1.00  0.00           C  
ATOM   1010  C   GLY   105      50.572  50.755  27.711  1.00  0.00           C  
ATOM   1011  O   GLY   105      49.872  50.235  26.866  1.00  0.00           O  
ATOM   1012  N   ASN   106      51.899  50.846  27.548  1.00  0.00           N  
ATOM   1013  H   ASN   106      52.458  51.363  28.196  1.00  0.00           H  
ATOM   1014  CA  ASN   106      52.619  50.058  26.468  1.00  0.00           C  
ATOM   1015  CB  ASN   106      53.821  50.926  26.089  1.00  0.00           C  
ATOM   1016  CG  ASN   106      53.355  52.315  25.562  1.00  0.00           C  
ATOM   1017  OD1 ASN   106      53.254  52.554  24.335  1.00  0.00           O  
ATOM   1018  ND2 ASN   106      53.269  53.337  26.333  1.00  0.00           N  
ATOM   1019 HD21 ASN   106      53.089  54.219  25.896  1.00  0.00           H  
ATOM   1020 HD22 ASN   106      53.379  53.283  27.325  1.00  0.00           H  
ATOM   1021  C   ASN   106      53.239  48.761  26.976  1.00  0.00           C  
ATOM   1022  O   ASN   106      53.861  47.890  26.284  1.00  0.00           O  
ATOM   1023  N   GLU   107      53.439  48.705  28.294  1.00  0.00           N  
ATOM   1024  H   GLU   107      52.989  49.374  28.886  1.00  0.00           H  
ATOM   1025  CA  GLU   107      54.075  47.633  29.106  1.00  0.00           C  
ATOM   1026  CB  GLU   107      54.748  48.095  30.406  1.00  0.00           C  
ATOM   1027  CG  GLU   107      55.806  49.209  30.229  1.00  0.00           C  
ATOM   1028  CD  GLU   107      56.713  49.491  31.382  1.00  0.00           C  
ATOM   1029  OE1 GLU   107      57.957  49.241  31.095  1.00  0.00           O  
ATOM   1030  OE2 GLU   107      56.276  49.971  32.443  1.00  0.00           O  
ATOM   1031  C   GLU   107      53.146  46.431  29.375  1.00  0.00           C  
ATOM   1032  O   GLU   107      51.964  46.634  29.468  1.00  0.00           O  
ATOM   1033  N   THR   108      53.733  45.265  29.567  1.00  0.00           N  
ATOM   1034  H   THR   108      54.661  45.083  29.242  1.00  0.00           H  
ATOM   1035  CA  THR   108      52.983  44.105  30.058  1.00  0.00           C  
ATOM   1036  CB  THR   108      52.827  43.016  28.936  1.00  0.00           C  
ATOM   1037  OG1 THR   108      52.320  43.540  27.687  1.00  0.00           O  
ATOM   1038  HG1 THR   108      53.050  44.005  27.187  1.00  0.00           H  
ATOM   1039  CG2 THR   108      51.980  41.842  29.390  1.00  0.00           C  
ATOM   1040  C   THR   108      53.610  43.429  31.318  1.00  0.00           C  
ATOM   1041  O   THR   108      54.679  42.777  31.241  1.00  0.00           O  
ATOM   1042  N   ARG   109      52.744  43.298  32.271  1.00  0.00           N  
ATOM   1043  H   ARG   109      51.792  43.602  32.217  1.00  0.00           H  
ATOM   1044  CA  ARG   109      53.061  42.704  33.545  1.00  0.00           C  
ATOM   1045  CB  ARG   109      52.548  43.512  34.731  1.00  0.00           C  
ATOM   1046  CG  ARG   109      53.171  44.902  34.876  1.00  0.00           C  
ATOM   1047  CD  ARG   109      52.781  45.621  36.141  1.00  0.00           C  
ATOM   1048  NE  ARG   109      53.707  45.161  37.172  1.00  0.00           N  
ATOM   1049  HE  ARG   109      53.396  44.340  37.651  1.00  0.00           H  
ATOM   1050  CZ  ARG   109      54.899  45.717  37.465  1.00  0.00           C  
ATOM   1051  NH1 ARG   109      55.365  46.861  36.923  1.00  0.00           N  
ATOM   1052 HH11 ARG   109      56.279  47.160  37.198  1.00  0.00           H  
ATOM   1053 HH12 ARG   109      54.815  47.218  36.168  1.00  0.00           H  
ATOM   1054  NH2 ARG   109      55.515  45.287  38.513  1.00  0.00           N  
ATOM   1055 HH21 ARG   109      56.420  45.693  38.641  1.00  0.00           H  
ATOM   1056 HH22 ARG   109      55.198  44.453  38.964  1.00  0.00           H  
ATOM   1057  C   ARG   109      52.846  41.170  33.737  1.00  0.00           C  
ATOM   1058  O   ARG   109      51.695  40.765  33.584  1.00  0.00           O  
ATOM   1059  N   LYS   110      53.866  40.486  34.166  1.00  0.00           N  
ATOM   1060  H   LYS   110      54.611  41.011  34.578  1.00  0.00           H  
ATOM   1061  CA  LYS   110      53.788  39.019  34.190  1.00  0.00           C  
ATOM   1062  CB  LYS   110      54.745  38.323  33.198  1.00  0.00           C  
ATOM   1063  CG  LYS   110      54.348  38.623  31.788  1.00  0.00           C  
ATOM   1064  CD  LYS   110      55.365  37.973  30.823  1.00  0.00           C  
ATOM   1065  CE  LYS   110      55.352  36.456  30.723  1.00  0.00           C  
ATOM   1066  NZ  LYS   110      56.607  35.954  30.313  1.00  0.00           N  
ATOM   1067  HZ1 LYS   110      56.731  36.255  29.368  1.00  0.00           H  
ATOM   1068  HZ2 LYS   110      56.548  34.956  30.301  1.00  0.00           H  
ATOM   1069  HZ3 LYS   110      57.357  36.294  30.881  1.00  0.00           H  
ATOM   1070  C   LYS   110      53.884  38.492  35.607  1.00  0.00           C  
ATOM   1071  O   LYS   110      54.943  38.497  36.303  1.00  0.00           O  
ATOM   1072  N   TYR   111      52.987  37.515  35.706  1.00  0.00           N  
ATOM   1073  H   TYR   111      52.565  37.106  34.896  1.00  0.00           H  
ATOM   1074  CA  TYR   111      52.436  36.894  36.950  1.00  0.00           C  
ATOM   1075  CB  TYR   111      51.234  37.695  37.538  1.00  0.00           C  
ATOM   1076  CG  TYR   111      51.482  39.142  37.969  1.00  0.00           C  
ATOM   1077  CD1 TYR   111      50.977  40.150  37.194  1.00  0.00           C  
ATOM   1078  HD1 TYR   111      50.355  39.870  36.343  1.00  0.00           H  
ATOM   1079  CD2 TYR   111      52.317  39.442  39.070  1.00  0.00           C  
ATOM   1080  HD2 TYR   111      52.453  38.693  39.850  1.00  0.00           H  
ATOM   1081  CE1 TYR   111      51.297  41.462  37.444  1.00  0.00           C  
ATOM   1082  HE1 TYR   111      50.677  42.290  37.101  1.00  0.00           H  
ATOM   1083  CE2 TYR   111      52.672  40.784  39.286  1.00  0.00           C  
ATOM   1084  HE2 TYR   111      53.026  41.017  40.290  1.00  0.00           H  
ATOM   1085  CZ  TYR   111      52.148  41.793  38.469  1.00  0.00           C  
ATOM   1086  OH  TYR   111      52.574  43.120  38.533  1.00  0.00           O  
ATOM   1087  HH  TYR   111      53.042  43.232  39.410  1.00  0.00           H  
ATOM   1088  C   TYR   111      51.932  35.463  36.801  1.00  0.00           C  
ATOM   1089  O   TYR   111      51.623  35.026  35.667  1.00  0.00           O  
ATOM   1090  N   LYS   112      52.199  34.641  37.807  1.00  0.00           N  
ATOM   1091  H   LYS   112      52.969  34.844  38.412  1.00  0.00           H  
ATOM   1092  CA  LYS   112      51.657  33.239  37.901  1.00  0.00           C  
ATOM   1093  CB  LYS   112      52.775  32.365  37.392  1.00  0.00           C  
ATOM   1094  CG  LYS   112      52.453  30.883  37.171  1.00  0.00           C  
ATOM   1095  CD  LYS   112      53.717  30.050  36.820  1.00  0.00           C  
ATOM   1096  CE  LYS   112      54.361  29.499  38.117  1.00  0.00           C  
ATOM   1097  NZ  LYS   112      55.805  29.442  37.842  1.00  0.00           N  
ATOM   1098  HZ1 LYS   112      56.162  30.318  37.517  1.00  0.00           H  
ATOM   1099  HZ2 LYS   112      56.023  28.892  37.037  1.00  0.00           H  
ATOM   1100  HZ3 LYS   112      56.305  29.217  38.679  1.00  0.00           H  
ATOM   1101  C   LYS   112      51.146  32.802  39.248  1.00  0.00           C  
ATOM   1102  O   LYS   112      51.875  32.827  40.238  1.00  0.00           O  
ATOM   1103  N   MET   113      50.040  32.069  39.232  1.00  0.00           N  
ATOM   1104  H   MET   113      49.560  31.870  38.378  1.00  0.00           H  
ATOM   1105  CA  MET   113      49.437  31.517  40.495  1.00  0.00           C  
ATOM   1106  CB  MET   113      48.040  30.910  40.279  1.00  0.00           C  
ATOM   1107  CG  MET   113      47.058  32.025  39.779  1.00  0.00           C  
ATOM   1108  SD  MET   113      45.452  31.358  39.285  1.00  0.00           S  
ATOM   1109  CE  MET   113      44.637  32.763  38.659  1.00  0.00           C  
ATOM   1110  C   MET   113      50.225  30.515  41.311  1.00  0.00           C  
ATOM   1111  O   MET   113      50.540  29.395  40.887  1.00  0.00           O  
ATOM   1112  N   THR   114      50.734  31.085  42.441  1.00  0.00           N  
ATOM   1113  H   THR   114      50.874  32.023  42.759  1.00  0.00           H  
ATOM   1114  CA  THR   114      51.527  30.258  43.471  1.00  0.00           C  
ATOM   1115  CB  THR   114      52.848  30.948  43.747  1.00  0.00           C  
ATOM   1116  OG1 THR   114      52.473  32.311  44.044  1.00  0.00           O  
ATOM   1117  HG1 THR   114      53.293  32.882  43.995  1.00  0.00           H  
ATOM   1118  CG2 THR   114      53.580  30.986  42.401  1.00  0.00           C  
ATOM   1119  C   THR   114      50.754  30.004  44.763  1.00  0.00           C  
ATOM   1120  O   THR   114      51.304  29.217  45.615  1.00  0.00           O  
ATOM   1121  N   SER   115      49.529  30.590  44.980  1.00  0.00           N  
ATOM   1122  H   SER   115      49.029  31.186  44.351  1.00  0.00           H  
ATOM   1123  CA  SER   115      48.637  30.375  46.199  1.00  0.00           C  
ATOM   1124  CB  SER   115      49.054  31.267  47.326  1.00  0.00           C  
ATOM   1125  OG  SER   115      48.419  30.850  48.535  1.00  0.00           O  
ATOM   1126  HG  SER   115      48.364  31.597  49.199  1.00  0.00           H  
ATOM   1127  C   SER   115      47.152  30.791  45.961  1.00  0.00           C  
ATOM   1128  O   SER   115      46.852  31.536  44.994  1.00  0.00           O  
ATOM   1129  N   ILE   116      46.370  29.913  46.514  1.00  0.00           N  
ATOM   1130  H   ILE   116      46.764  29.047  46.821  1.00  0.00           H  
ATOM   1131  CA  ILE   116      44.904  30.118  46.656  1.00  0.00           C  
ATOM   1132  CB  ILE   116      44.075  29.170  45.745  1.00  0.00           C  
ATOM   1133  CG1 ILE   116      44.880  28.738  44.496  1.00  0.00           C  
ATOM   1134  CG2 ILE   116      42.766  29.859  45.373  1.00  0.00           C  
ATOM   1135  CD  ILE   116      44.185  27.631  43.732  1.00  0.00           C  
ATOM   1136  C   ILE   116      44.355  29.965  48.087  1.00  0.00           C  
ATOM   1137  O   ILE   116      44.759  29.150  48.931  1.00  0.00           O  
ATOM   1138  N   ARG   117      43.258  30.689  48.446  1.00  0.00           N  
ATOM   1139  H   ARG   117      42.860  31.320  47.781  1.00  0.00           H  
ATOM   1140  CA  ARG   117      42.604  30.665  49.816  1.00  0.00           C  
ATOM   1141  CB  ARG   117      43.600  31.103  50.890  1.00  0.00           C  
ATOM   1142  CG  ARG   117      44.140  32.535  50.697  1.00  0.00           C  
ATOM   1143  CD  ARG   117      45.410  32.788  51.437  1.00  0.00           C  
ATOM   1144  NE  ARG   117      45.115  32.782  52.879  1.00  0.00           N  
ATOM   1145  HE  ARG   117      45.143  31.905  53.359  1.00  0.00           H  
ATOM   1146  CZ  ARG   117      44.837  33.887  53.606  1.00  0.00           C  
ATOM   1147  NH1 ARG   117      45.088  35.132  53.203  1.00  0.00           N  
ATOM   1148 HH11 ARG   117      44.757  35.897  53.756  1.00  0.00           H  
ATOM   1149 HH12 ARG   117      45.488  35.346  52.312  1.00  0.00           H  
ATOM   1150  NH2 ARG   117      44.388  33.692  54.837  1.00  0.00           N  
ATOM   1151 HH21 ARG   117      44.116  34.537  55.298  1.00  0.00           H  
ATOM   1152 HH22 ARG   117      44.034  32.820  55.176  1.00  0.00           H  
ATOM   1153  C   ARG   117      41.262  31.402  49.890  1.00  0.00           C  
ATOM   1154  O   ARG   117      41.033  32.285  49.078  1.00  0.00           O  
ATOM   1155  N   ASP   118      40.349  30.890  50.705  1.00  0.00           N  
ATOM   1156  H   ASP   118      40.301  29.930  50.981  1.00  0.00           H  
ATOM   1157  CA  ASP   118      39.095  31.620  50.846  1.00  0.00           C  
ATOM   1158  CB  ASP   118      37.887  30.848  50.355  1.00  0.00           C  
ATOM   1159  CG  ASP   118      37.761  29.381  50.707  1.00  0.00           C  
ATOM   1160  OD1 ASP   118      38.040  28.580  49.776  1.00  0.00           O  
ATOM   1161  OD2 ASP   118      37.581  29.064  51.938  1.00  0.00           O  
ATOM   1162  C   ASP   118      38.822  31.942  52.311  1.00  0.00           C  
ATOM   1163  O   ASP   118      39.113  31.126  53.226  1.00  0.00           O  
ATOM   1164  N   VAL   119      38.313  33.120  52.452  1.00  0.00           N  
ATOM   1165  H   VAL   119      37.766  33.611  51.774  1.00  0.00           H  
ATOM   1166  CA  VAL   119      38.171  33.752  53.759  1.00  0.00           C  
ATOM   1167  CB  VAL   119      39.099  34.979  53.724  1.00  0.00           C  
ATOM   1168  CG1 VAL   119      40.526  34.556  53.557  1.00  0.00           C  
ATOM   1169  CG2 VAL   119      38.634  35.904  52.560  1.00  0.00           C  
ATOM   1170  C   VAL   119      36.717  34.132  53.937  1.00  0.00           C  
ATOM   1171  O   VAL   119      35.878  34.089  53.046  1.00  0.00           O  
ATOM   1172  N   LYS   120      36.303  34.275  55.207  1.00  0.00           N  
ATOM   1173  H   LYS   120      36.811  33.820  55.938  1.00  0.00           H  
ATOM   1174  CA  LYS   120      35.098  35.028  55.675  1.00  0.00           C  
ATOM   1175  CB  LYS   120      35.177  35.194  57.253  1.00  0.00           C  
ATOM   1176  CG  LYS   120      36.439  35.932  57.719  1.00  0.00           C  
ATOM   1177  CD  LYS   120      36.650  35.795  59.247  1.00  0.00           C  
ATOM   1178  CE  LYS   120      37.484  36.968  59.757  1.00  0.00           C  
ATOM   1179  NZ  LYS   120      37.611  36.894  61.221  1.00  0.00           N  
ATOM   1180  HZ1 LYS   120      38.429  36.439  61.574  1.00  0.00           H  
ATOM   1181  HZ2 LYS   120      36.803  36.449  61.607  1.00  0.00           H  
ATOM   1182  HZ3 LYS   120      37.704  37.810  61.610  1.00  0.00           H  
ATOM   1183  C   LYS   120      34.917  36.438  55.072  1.00  0.00           C  
ATOM   1184  O   LYS   120      35.843  37.077  54.539  1.00  0.00           O  
ATOM   1185  N   PRO   121      33.674  36.949  55.242  1.00  0.00           N  
ATOM   1186  CA  PRO   121      33.366  38.339  54.672  1.00  0.00           C  
ATOM   1187  CB  PRO   121      31.839  38.468  54.732  1.00  0.00           C  
ATOM   1188  CG  PRO   121      31.328  37.014  54.649  1.00  0.00           C  
ATOM   1189  CD  PRO   121      32.417  36.115  55.241  1.00  0.00           C  
ATOM   1190  C   PRO   121      34.038  39.601  55.168  1.00  0.00           C  
ATOM   1191  O   PRO   121      34.570  40.260  54.341  1.00  0.00           O  
ATOM   1192  N   THR   122      34.469  39.519  56.384  1.00  0.00           N  
ATOM   1193  H   THR   122      34.178  38.733  56.930  1.00  0.00           H  
ATOM   1194  CA  THR   122      35.077  40.604  57.183  1.00  0.00           C  
ATOM   1195  CB  THR   122      34.751  40.507  58.721  1.00  0.00           C  
ATOM   1196  OG1 THR   122      34.722  39.064  59.034  1.00  0.00           O  
ATOM   1197  HG1 THR   122      34.382  38.999  59.972  1.00  0.00           H  
ATOM   1198  CG2 THR   122      33.587  41.417  59.115  1.00  0.00           C  
ATOM   1199  C   THR   122      36.597  40.763  57.071  1.00  0.00           C  
ATOM   1200  O   THR   122      37.170  41.657  57.619  1.00  0.00           O  
ATOM   1201  N   ASP   123      37.229  39.968  56.224  1.00  0.00           N  
ATOM   1202  H   ASP   123      36.763  39.385  55.559  1.00  0.00           H  
ATOM   1203  CA  ASP   123      38.735  39.966  56.159  1.00  0.00           C  
ATOM   1204  CB  ASP   123      39.243  38.591  55.728  1.00  0.00           C  
ATOM   1205  CG  ASP   123      40.747  38.416  55.948  1.00  0.00           C  
ATOM   1206  OD1 ASP   123      41.197  38.285  57.122  1.00  0.00           O  
ATOM   1207  OD2 ASP   123      41.534  38.680  54.996  1.00  0.00           O  
ATOM   1208  C   ASP   123      39.317  41.103  55.290  1.00  0.00           C  
ATOM   1209  O   ASP   123      38.943  41.248  54.134  1.00  0.00           O  
ATOM   1210  N   VAL   124      40.146  41.910  55.952  1.00  0.00           N  
ATOM   1211  H   VAL   124      40.001  42.146  56.913  1.00  0.00           H  
ATOM   1212  CA  VAL   124      40.934  42.843  55.138  1.00  0.00           C  
ATOM   1213  CB  VAL   124      40.722  44.274  55.670  1.00  0.00           C  
ATOM   1214  CG1 VAL   124      41.628  44.616  56.836  1.00  0.00           C  
ATOM   1215  CG2 VAL   124      40.892  45.307  54.483  1.00  0.00           C  
ATOM   1216  C   VAL   124      42.374  42.291  54.983  1.00  0.00           C  
ATOM   1217  O   VAL   124      43.085  42.847  54.135  1.00  0.00           O  
ATOM   1218  N   GLY   125      42.801  41.345  55.773  1.00  0.00           N  
ATOM   1219  H   GLY   125      42.166  40.926  56.421  1.00  0.00           H  
ATOM   1220  CA  GLY   125      44.226  40.861  55.765  1.00  0.00           C  
ATOM   1221  C   GLY   125      44.666  40.240  54.425  1.00  0.00           C  
ATOM   1222  O   GLY   125      45.804  39.885  54.270  1.00  0.00           O  
ATOM   1223  N   VAL   126      43.693  39.818  53.599  1.00  0.00           N  
ATOM   1224  H   VAL   126      42.836  39.514  54.015  1.00  0.00           H  
ATOM   1225  CA  VAL   126      43.910  39.420  52.155  1.00  0.00           C  
ATOM   1226  CB  VAL   126      42.641  38.817  51.523  1.00  0.00           C  
ATOM   1227  CG1 VAL   126      42.649  37.370  52.093  1.00  0.00           C  
ATOM   1228  CG2 VAL   126      41.436  39.729  51.713  1.00  0.00           C  
ATOM   1229  C   VAL   126      44.593  40.384  51.129  1.00  0.00           C  
ATOM   1230  O   VAL   126      45.198  39.954  50.141  1.00  0.00           O  
ATOM   1231  N   LEU   127      44.606  41.700  51.500  1.00  0.00           N  
ATOM   1232  H   LEU   127      44.319  41.942  52.427  1.00  0.00           H  
ATOM   1233  CA  LEU   127      45.411  42.736  50.900  1.00  0.00           C  
ATOM   1234  CB  LEU   127      44.850  44.165  51.078  1.00  0.00           C  
ATOM   1235  CG  LEU   127      43.493  44.536  50.493  1.00  0.00           C  
ATOM   1236  CD1 LEU   127      42.410  43.975  51.377  1.00  0.00           C  
ATOM   1237  CD2 LEU   127      43.376  46.000  50.481  1.00  0.00           C  
ATOM   1238  C   LEU   127      46.899  42.701  51.441  1.00  0.00           C  
ATOM   1239  O   LEU   127      47.372  43.688  52.001  1.00  0.00           O  
ATOM   1240  N   ASP   128      47.618  41.551  51.205  1.00  0.00           N  
ATOM   1241  H   ASP   128      47.281  40.860  50.566  1.00  0.00           H  
ATOM   1242  CA  ASP   128      48.786  41.163  51.952  1.00  0.00           C  
ATOM   1243  CB  ASP   128      48.900  39.636  52.023  1.00  0.00           C  
ATOM   1244  CG  ASP   128      49.912  39.179  53.130  1.00  0.00           C  
ATOM   1245  OD1 ASP   128      49.495  38.748  54.253  1.00  0.00           O  
ATOM   1246  OD2 ASP   128      51.109  39.393  53.007  1.00  0.00           O  
ATOM   1247  C   ASP   128      50.103  41.760  51.364  1.00  0.00           C  
ATOM   1248  O   ASP   128      50.859  41.230  50.508  1.00  0.00           O  
ATOM   1249  N   GLU   129      50.372  42.952  51.781  1.00  0.00           N  
ATOM   1250  H   GLU   129      49.599  43.500  52.101  1.00  0.00           H  
ATOM   1251  CA  GLU   129      51.557  43.785  51.591  1.00  0.00           C  
ATOM   1252  CB  GLU   129      51.324  44.978  52.519  1.00  0.00           C  
ATOM   1253  CG  GLU   129      51.116  44.599  53.981  1.00  0.00           C  
ATOM   1254  CD  GLU   129      51.099  45.887  54.894  1.00  0.00           C  
ATOM   1255  OE1 GLU   129      51.576  46.979  54.469  1.00  0.00           O  
ATOM   1256  OE2 GLU   129      50.538  45.822  56.003  1.00  0.00           O  
ATOM   1257  C   GLU   129      52.993  43.305  51.854  1.00  0.00           C  
ATOM   1258  O   GLU   129      53.910  43.898  51.285  1.00  0.00           O  
ATOM   1259  N   GLN   130      53.193  42.222  52.622  1.00  0.00           N  
ATOM   1260  H   GLN   130      52.377  41.663  52.764  1.00  0.00           H  
ATOM   1261  CA  GLN   130      54.485  41.745  53.171  1.00  0.00           C  
ATOM   1262  CB  GLN   130      54.184  40.510  54.066  1.00  0.00           C  
ATOM   1263  CG  GLN   130      55.376  40.126  54.868  1.00  0.00           C  
ATOM   1264  CD  GLN   130      54.987  39.106  55.907  1.00  0.00           C  
ATOM   1265  OE1 GLN   130      54.458  37.997  55.679  1.00  0.00           O  
ATOM   1266  NE2 GLN   130      55.357  39.331  57.139  1.00  0.00           N  
ATOM   1267 HE21 GLN   130      55.037  38.757  57.893  1.00  0.00           H  
ATOM   1268 HE22 GLN   130      55.796  40.146  57.519  1.00  0.00           H  
ATOM   1269  C   GLN   130      55.520  41.510  52.167  1.00  0.00           C  
ATOM   1270  O   GLN   130      56.514  42.257  52.144  1.00  0.00           O  
ATOM   1271  N   LYS   131      55.295  40.539  51.266  1.00  0.00           N  
ATOM   1272  H   LYS   131      54.398  40.111  51.152  1.00  0.00           H  
ATOM   1273  CA  LYS   131      56.355  40.053  50.386  1.00  0.00           C  
ATOM   1274  CB  LYS   131      56.256  38.542  50.149  1.00  0.00           C  
ATOM   1275  CG  LYS   131      57.624  38.007  49.608  1.00  0.00           C  
ATOM   1276  CD  LYS   131      57.373  36.599  49.086  1.00  0.00           C  
ATOM   1277  CE  LYS   131      58.617  35.955  48.392  1.00  0.00           C  
ATOM   1278  NZ  LYS   131      58.607  34.522  48.256  1.00  0.00           N  
ATOM   1279  HZ1 LYS   131      58.014  34.222  49.003  1.00  0.00           H  
ATOM   1280  HZ2 LYS   131      59.568  34.250  48.302  1.00  0.00           H  
ATOM   1281  HZ3 LYS   131      58.215  34.210  47.390  1.00  0.00           H  
ATOM   1282  C   LYS   131      56.534  40.972  49.117  1.00  0.00           C  
ATOM   1283  O   LYS   131      55.647  41.126  48.250  1.00  0.00           O  
ATOM   1284  N   GLY   132      57.778  41.509  49.052  1.00  0.00           N  
ATOM   1285  H   GLY   132      58.313  41.573  49.895  1.00  0.00           H  
ATOM   1286  CA  GLY   132      58.219  42.353  47.935  1.00  0.00           C  
ATOM   1287  C   GLY   132      59.585  41.966  47.428  1.00  0.00           C  
ATOM   1288  O   GLY   132      60.423  42.897  47.312  1.00  0.00           O  
ATOM   1289  N   LYS   133      59.823  40.660  47.158  1.00  0.00           N  
ATOM   1290  H   LYS   133      59.120  39.952  47.085  1.00  0.00           H  
ATOM   1291  CA  LYS   133      61.186  40.133  47.004  1.00  0.00           C  
ATOM   1292  CB  LYS   133      61.545  39.036  48.003  1.00  0.00           C  
ATOM   1293  CG  LYS   133      61.763  39.576  49.421  1.00  0.00           C  
ATOM   1294  CD  LYS   133      63.288  39.799  49.585  1.00  0.00           C  
ATOM   1295  CE  LYS   133      63.487  40.422  50.955  1.00  0.00           C  
ATOM   1296  NZ  LYS   133      64.871  40.934  51.047  1.00  0.00           N  
ATOM   1297  HZ1 LYS   133      65.552  40.397  50.549  1.00  0.00           H  
ATOM   1298  HZ2 LYS   133      65.047  41.023  52.027  1.00  0.00           H  
ATOM   1299  HZ3 LYS   133      64.865  41.864  50.680  1.00  0.00           H  
ATOM   1300  C   LYS   133      61.721  39.832  45.589  1.00  0.00           C  
ATOM   1301  O   LYS   133      62.882  40.198  45.373  1.00  0.00           O  
ATOM   1302  N   ASP   134      61.080  39.188  44.637  1.00  0.00           N  
ATOM   1303  H   ASP   134      61.591  39.157  43.778  1.00  0.00           H  
ATOM   1304  CA  ASP   134      59.795  38.429  44.561  1.00  0.00           C  
ATOM   1305  CB  ASP   134      59.983  37.017  45.028  1.00  0.00           C  
ATOM   1306  CG  ASP   134      60.297  36.052  43.847  1.00  0.00           C  
ATOM   1307  OD1 ASP   134      61.189  36.350  43.024  1.00  0.00           O  
ATOM   1308  OD2 ASP   134      59.606  35.030  43.833  1.00  0.00           O  
ATOM   1309  C   ASP   134      58.511  39.091  45.020  1.00  0.00           C  
ATOM   1310  O   ASP   134      58.041  38.906  46.178  1.00  0.00           O  
ATOM   1311  N   LYS   135      58.007  39.976  44.081  1.00  0.00           N  
ATOM   1312  H   LYS   135      58.548  40.224  43.277  1.00  0.00           H  
ATOM   1313  CA  LYS   135      56.718  40.741  44.159  1.00  0.00           C  
ATOM   1314  CB  LYS   135      56.717  41.993  43.338  1.00  0.00           C  
ATOM   1315  CG  LYS   135      57.442  43.121  44.103  1.00  0.00           C  
ATOM   1316  CD  LYS   135      57.576  44.388  43.289  1.00  0.00           C  
ATOM   1317  CE  LYS   135      58.317  45.565  43.990  1.00  0.00           C  
ATOM   1318  NZ  LYS   135      58.646  46.644  43.067  1.00  0.00           N  
ATOM   1319  HZ1 LYS   135      59.230  46.380  42.299  1.00  0.00           H  
ATOM   1320  HZ2 LYS   135      59.347  47.154  43.566  1.00  0.00           H  
ATOM   1321  HZ3 LYS   135      57.891  47.282  42.919  1.00  0.00           H  
ATOM   1322  C   LYS   135      55.527  39.794  43.904  1.00  0.00           C  
ATOM   1323  O   LYS   135      55.610  38.978  42.996  1.00  0.00           O  
ATOM   1324  N   GLN   136      54.343  40.347  44.212  1.00  0.00           N  
ATOM   1325  H   GLN   136      54.334  40.965  44.998  1.00  0.00           H  
ATOM   1326  CA  GLN   136      53.034  39.650  44.006  1.00  0.00           C  
ATOM   1327  CB  GLN   136      52.610  38.790  45.212  1.00  0.00           C  
ATOM   1328  CG  GLN   136      53.735  37.915  45.860  1.00  0.00           C  
ATOM   1329  CD  GLN   136      53.266  36.673  46.639  1.00  0.00           C  
ATOM   1330  OE1 GLN   136      53.652  35.541  46.313  1.00  0.00           O  
ATOM   1331  NE2 GLN   136      52.680  36.805  47.829  1.00  0.00           N  
ATOM   1332 HE21 GLN   136      52.331  36.033  48.361  1.00  0.00           H  
ATOM   1333 HE22 GLN   136      52.507  37.743  48.129  1.00  0.00           H  
ATOM   1334  C   GLN   136      51.882  40.533  43.541  1.00  0.00           C  
ATOM   1335  O   GLN   136      51.962  41.777  43.634  1.00  0.00           O  
ATOM   1336  N   LEU   137      50.901  39.799  42.960  1.00  0.00           N  
ATOM   1337  H   LEU   137      51.132  38.900  42.588  1.00  0.00           H  
ATOM   1338  CA  LEU   137      49.490  40.237  42.587  1.00  0.00           C  
ATOM   1339  CB  LEU   137      49.395  40.221  41.067  1.00  0.00           C  
ATOM   1340  CG  LEU   137      47.972  40.474  40.535  1.00  0.00           C  
ATOM   1341  CD1 LEU   137      47.792  41.808  39.830  1.00  0.00           C  
ATOM   1342  CD2 LEU   137      47.515  39.264  39.681  1.00  0.00           C  
ATOM   1343  C   LEU   137      48.463  39.391  43.294  1.00  0.00           C  
ATOM   1344  O   LEU   137      48.542  38.167  43.271  1.00  0.00           O  
ATOM   1345  N   THR   138      47.483  39.990  43.930  1.00  0.00           N  
ATOM   1346  H   THR   138      47.624  40.977  44.003  1.00  0.00           H  
ATOM   1347  CA  THR   138      46.376  39.263  44.589  1.00  0.00           C  
ATOM   1348  CB  THR   138      46.400  39.480  46.097  1.00  0.00           C  
ATOM   1349  OG1 THR   138      47.769  39.238  46.562  1.00  0.00           O  
ATOM   1350  HG1 THR   138      48.371  40.032  46.481  1.00  0.00           H  
ATOM   1351  CG2 THR   138      45.465  38.548  46.894  1.00  0.00           C  
ATOM   1352  C   THR   138      45.048  39.550  43.862  1.00  0.00           C  
ATOM   1353  O   THR   138      44.557  40.684  43.820  1.00  0.00           O  
ATOM   1354  N   LEU   139      44.352  38.488  43.449  1.00  0.00           N  
ATOM   1355  H   LEU   139      44.593  37.657  43.951  1.00  0.00           H  
ATOM   1356  CA  LEU   139      43.076  38.472  42.662  1.00  0.00           C  
ATOM   1357  CB  LEU   139      43.139  37.584  41.443  1.00  0.00           C  
ATOM   1358  CG  LEU   139      44.302  37.752  40.469  1.00  0.00           C  
ATOM   1359  CD1 LEU   139      44.829  36.458  39.943  1.00  0.00           C  
ATOM   1360  CD2 LEU   139      43.974  38.767  39.373  1.00  0.00           C  
ATOM   1361  C   LEU   139      41.929  38.030  43.553  1.00  0.00           C  
ATOM   1362  O   LEU   139      41.876  36.871  43.882  1.00  0.00           O  
ATOM   1363  N   ILE   140      41.070  38.954  43.867  1.00  0.00           N  
ATOM   1364  H   ILE   140      41.167  39.936  43.709  1.00  0.00           H  
ATOM   1365  CA  ILE   140      39.902  38.709  44.746  1.00  0.00           C  
ATOM   1366  CB  ILE   140      39.698  39.965  45.604  1.00  0.00           C  
ATOM   1367  CG1 ILE   140      40.966  40.585  46.172  1.00  0.00           C  
ATOM   1368  CG2 ILE   140      38.472  39.824  46.584  1.00  0.00           C  
ATOM   1369  CD  ILE   140      40.691  41.931  46.906  1.00  0.00           C  
ATOM   1370  C   ILE   140      38.668  38.453  43.869  1.00  0.00           C  
ATOM   1371  O   ILE   140      38.254  39.304  43.087  1.00  0.00           O  
ATOM   1372  N   THR   141      37.960  37.397  44.231  1.00  0.00           N  
ATOM   1373  H   THR   141      38.233  36.738  44.932  1.00  0.00           H  
ATOM   1374  CA  THR   141      36.574  37.107  43.667  1.00  0.00           C  
ATOM   1375  CB  THR   141      36.708  36.072  42.538  1.00  0.00           C  
ATOM   1376  OG1 THR   141      35.419  35.865  41.874  1.00  0.00           O  
ATOM   1377  HG1 THR   141      35.075  36.635  41.336  1.00  0.00           H  
ATOM   1378  CG2 THR   141      37.315  34.788  42.990  1.00  0.00           C  
ATOM   1379  C   THR   141      35.549  36.815  44.789  1.00  0.00           C  
ATOM   1380  O   THR   141      35.806  35.973  45.639  1.00  0.00           O  
ATOM   1381  N   CYS   142      34.446  37.624  44.760  1.00  0.00           N  
ATOM   1382  H   CYS   142      34.363  38.372  44.102  1.00  0.00           H  
ATOM   1383  CA  CYS   142      33.276  37.304  45.611  1.00  0.00           C  
ATOM   1384  CB  CYS   142      32.322  38.510  45.698  1.00  0.00           C  
ATOM   1385  SG  CYS   142      33.087  40.074  46.242  1.00  0.00           S  
ATOM   1386  C   CYS   142      32.453  36.037  45.226  1.00  0.00           C  
ATOM   1387  O   CYS   142      32.229  35.674  44.082  1.00  0.00           O  
ATOM   1388  N   ASP   143      32.319  35.170  46.211  1.00  0.00           N  
ATOM   1389  H   ASP   143      32.514  35.401  47.164  1.00  0.00           H  
ATOM   1390  CA  ASP   143      31.892  33.694  46.031  1.00  0.00           C  
ATOM   1391  CB  ASP   143      33.072  32.743  46.015  1.00  0.00           C  
ATOM   1392  CG  ASP   143      32.769  31.545  45.107  1.00  0.00           C  
ATOM   1393  OD1 ASP   143      33.042  31.631  43.857  1.00  0.00           O  
ATOM   1394  OD2 ASP   143      31.904  30.743  45.470  1.00  0.00           O  
ATOM   1395  C   ASP   143      30.901  33.342  47.169  1.00  0.00           C  
ATOM   1396  O   ASP   143      30.956  33.980  48.222  1.00  0.00           O  
ATOM   1397  N   ASP   144      30.046  32.300  46.869  1.00  0.00           N  
ATOM   1398  H   ASP   144      30.232  31.708  46.085  1.00  0.00           H  
ATOM   1399  CA  ASP   144      28.951  31.717  47.737  1.00  0.00           C  
ATOM   1400  CB  ASP   144      29.505  30.845  48.928  1.00  0.00           C  
ATOM   1401  CG  ASP   144      28.492  30.092  49.747  1.00  0.00           C  
ATOM   1402  OD1 ASP   144      28.988  29.118  50.280  1.00  0.00           O  
ATOM   1403  OD2 ASP   144      27.283  30.389  49.666  1.00  0.00           O  
ATOM   1404  C   ASP   144      27.992  32.866  48.166  1.00  0.00           C  
ATOM   1405  O   ASP   144      28.078  33.427  49.237  1.00  0.00           O  
ATOM   1406  N   TYR   145      27.156  33.178  47.151  1.00  0.00           N  
ATOM   1407  H   TYR   145      27.232  32.749  46.251  1.00  0.00           H  
ATOM   1408  CA  TYR   145      26.006  34.090  47.259  1.00  0.00           C  
ATOM   1409  CB  TYR   145      25.380  34.209  45.874  1.00  0.00           C  
ATOM   1410  CG  TYR   145      24.264  35.259  45.833  1.00  0.00           C  
ATOM   1411  CD1 TYR   145      22.951  34.808  45.798  1.00  0.00           C  
ATOM   1412  HD1 TYR   145      22.748  33.737  45.789  1.00  0.00           H  
ATOM   1413  CD2 TYR   145      24.597  36.553  45.703  1.00  0.00           C  
ATOM   1414  HD2 TYR   145      25.631  36.876  45.819  1.00  0.00           H  
ATOM   1415  CE1 TYR   145      21.980  35.744  45.598  1.00  0.00           C  
ATOM   1416  HE1 TYR   145      20.920  35.565  45.776  1.00  0.00           H  
ATOM   1417  CE2 TYR   145      23.601  37.475  45.470  1.00  0.00           C  
ATOM   1418  HE2 TYR   145      23.919  38.515  45.534  1.00  0.00           H  
ATOM   1419  CZ  TYR   145      22.276  37.062  45.363  1.00  0.00           C  
ATOM   1420  OH  TYR   145      21.371  37.897  44.831  1.00  0.00           O  
ATOM   1421  HH  TYR   145      20.573  37.298  44.758  1.00  0.00           H  
ATOM   1422  C   TYR   145      25.025  33.365  48.191  1.00  0.00           C  
ATOM   1423  O   TYR   145      24.436  32.312  47.897  1.00  0.00           O  
ATOM   1424  N   ASN   146      24.834  33.852  49.411  1.00  0.00           N  
ATOM   1425  H   ASN   146      25.446  34.595  49.681  1.00  0.00           H  
ATOM   1426  CA  ASN   146      23.734  33.430  50.383  1.00  0.00           C  
ATOM   1427  CB  ASN   146      24.332  33.435  51.816  1.00  0.00           C  
ATOM   1428  CG  ASN   146      23.457  32.605  52.763  1.00  0.00           C  
ATOM   1429  OD1 ASN   146      22.294  32.294  52.363  1.00  0.00           O  
ATOM   1430  ND2 ASN   146      23.905  32.112  53.899  1.00  0.00           N  
ATOM   1431 HD21 ASN   146      23.246  31.634  54.480  1.00  0.00           H  
ATOM   1432 HD22 ASN   146      24.854  32.130  54.214  1.00  0.00           H  
ATOM   1433  C   ASN   146      22.461  34.339  50.322  1.00  0.00           C  
ATOM   1434  O   ASN   146      22.372  35.440  50.895  1.00  0.00           O  
ATOM   1435  N   GLU   147      21.467  33.799  49.631  1.00  0.00           N  
ATOM   1436  H   GLU   147      21.548  32.883  49.240  1.00  0.00           H  
ATOM   1437  CA  GLU   147      20.130  34.427  49.398  1.00  0.00           C  
ATOM   1438  CB  GLU   147      19.453  33.641  48.262  1.00  0.00           C  
ATOM   1439  CG  GLU   147      18.082  34.170  47.723  1.00  0.00           C  
ATOM   1440  CD  GLU   147      17.252  33.220  46.898  1.00  0.00           C  
ATOM   1441  OE1 GLU   147      17.432  31.991  47.112  1.00  0.00           O  
ATOM   1442  OE2 GLU   147      16.456  33.701  46.060  1.00  0.00           O  
ATOM   1443  C   GLU   147      19.302  34.509  50.713  1.00  0.00           C  
ATOM   1444  O   GLU   147      18.409  35.360  50.752  1.00  0.00           O  
ATOM   1445  N   LYS   148      19.576  33.662  51.737  1.00  0.00           N  
ATOM   1446  H   LYS   148      20.340  33.035  51.585  1.00  0.00           H  
ATOM   1447  CA  LYS   148      18.954  33.796  53.085  1.00  0.00           C  
ATOM   1448  CB  LYS   148      19.206  32.598  54.012  1.00  0.00           C  
ATOM   1449  CG  LYS   148      17.970  31.991  54.727  1.00  0.00           C  
ATOM   1450  CD  LYS   148      18.048  30.621  55.368  1.00  0.00           C  
ATOM   1451  CE  LYS   148      18.671  30.695  56.731  1.00  0.00           C  
ATOM   1452  NZ  LYS   148      19.056  29.342  57.185  1.00  0.00           N  
ATOM   1453  HZ1 LYS   148      18.292  28.898  57.653  1.00  0.00           H  
ATOM   1454  HZ2 LYS   148      19.819  29.419  57.828  1.00  0.00           H  
ATOM   1455  HZ3 LYS   148      19.364  28.696  56.487  1.00  0.00           H  
ATOM   1456  C   LYS   148      19.414  35.098  53.838  1.00  0.00           C  
ATOM   1457  O   LYS   148      18.568  35.604  54.561  1.00  0.00           O  
ATOM   1458  N   THR   149      20.700  35.355  53.734  1.00  0.00           N  
ATOM   1459  H   THR   149      21.275  34.650  53.318  1.00  0.00           H  
ATOM   1460  CA  THR   149      21.339  36.603  54.196  1.00  0.00           C  
ATOM   1461  CB  THR   149      22.807  36.433  54.579  1.00  0.00           C  
ATOM   1462  OG1 THR   149      23.634  36.003  53.459  1.00  0.00           O  
ATOM   1463  HG1 THR   149      24.489  35.714  53.890  1.00  0.00           H  
ATOM   1464  CG2 THR   149      22.947  35.321  55.687  1.00  0.00           C  
ATOM   1465  C   THR   149      21.136  37.808  53.320  1.00  0.00           C  
ATOM   1466  O   THR   149      21.106  38.949  53.780  1.00  0.00           O  
ATOM   1467  N   GLY   150      21.265  37.577  52.002  1.00  0.00           N  
ATOM   1468  H   GLY   150      21.559  36.676  51.681  1.00  0.00           H  
ATOM   1469  CA  GLY   150      21.319  38.540  50.918  1.00  0.00           C  
ATOM   1470  C   GLY   150      22.713  39.046  50.664  1.00  0.00           C  
ATOM   1471  O   GLY   150      22.900  40.114  50.094  1.00  0.00           O  
ATOM   1472  N   VAL   151      23.799  38.363  51.074  1.00  0.00           N  
ATOM   1473  H   VAL   151      23.638  37.508  51.568  1.00  0.00           H  
ATOM   1474  CA  VAL   151      25.222  38.730  50.878  1.00  0.00           C  
ATOM   1475  CB  VAL   151      25.706  39.716  51.958  1.00  0.00           C  
ATOM   1476  CG1 VAL   151      26.079  39.085  53.253  1.00  0.00           C  
ATOM   1477  CG2 VAL   151      26.900  40.530  51.417  1.00  0.00           C  
ATOM   1478  C   VAL   151      26.108  37.526  50.610  1.00  0.00           C  
ATOM   1479  O   VAL   151      25.805  36.336  50.880  1.00  0.00           O  
ATOM   1480  N   TRP   152      27.215  37.747  49.905  1.00  0.00           N  
ATOM   1481  H   TRP   152      27.236  38.669  49.519  1.00  0.00           H  
ATOM   1482  CA  TRP   152      28.288  36.767  49.679  1.00  0.00           C  
ATOM   1483  CB  TRP   152      29.384  37.324  48.692  1.00  0.00           C  
ATOM   1484  CG  TRP   152      28.785  37.997  47.503  1.00  0.00           C  
ATOM   1485  CD1 TRP   152      28.283  39.265  47.458  1.00  0.00           C  
ATOM   1486  HD1 TRP   152      28.485  39.988  48.247  1.00  0.00           H  
ATOM   1487  CD2 TRP   152      28.503  37.443  46.291  1.00  0.00           C  
ATOM   1488  NE1 TRP   152      27.749  39.474  46.227  1.00  0.00           N  
ATOM   1489  HE1 TRP   152      27.501  40.387  45.905  1.00  0.00           H  
ATOM   1490  CE2 TRP   152      27.794  38.343  45.537  1.00  0.00           C  
ATOM   1491  CE3 TRP   152      28.817  36.236  45.743  1.00  0.00           C  
ATOM   1492  HE3 TRP   152      29.630  35.662  46.188  1.00  0.00           H  
ATOM   1493  CZ2 TRP   152      27.460  38.108  44.186  1.00  0.00           C  
ATOM   1494  HZ2 TRP   152      27.132  38.901  43.513  1.00  0.00           H  
ATOM   1495  CZ3 TRP   152      28.330  35.853  44.452  1.00  0.00           C  
ATOM   1496  HZ3 TRP   152      28.586  34.888  44.013  1.00  0.00           H  
ATOM   1497  CH2 TRP   152      27.683  36.798  43.657  1.00  0.00           C  
ATOM   1498  HH2 TRP   152      27.100  36.545  42.771  1.00  0.00           H  
ATOM   1499  C   TRP   152      28.949  36.276  51.005  1.00  0.00           C  
ATOM   1500  O   TRP   152      29.526  37.134  51.668  1.00  0.00           O  
ATOM   1501  N   GLU   153      28.945  34.959  51.264  1.00  0.00           N  
ATOM   1502  H   GLU   153      28.372  34.356  50.709  1.00  0.00           H  
ATOM   1503  CA  GLU   153      29.505  34.180  52.354  1.00  0.00           C  
ATOM   1504  CB  GLU   153      28.594  32.963  52.337  1.00  0.00           C  
ATOM   1505  CG  GLU   153      28.797  32.138  53.647  1.00  0.00           C  
ATOM   1506  CD  GLU   153      27.405  31.779  54.284  1.00  0.00           C  
ATOM   1507  OE1 GLU   153      26.685  32.736  54.635  1.00  0.00           O  
ATOM   1508  OE2 GLU   153      26.964  30.596  54.357  1.00  0.00           O  
ATOM   1509  C   GLU   153      31.007  33.921  52.019  1.00  0.00           C  
ATOM   1510  O   GLU   153      31.743  34.897  51.978  1.00  0.00           O  
ATOM   1511  N   LYS   154      31.417  32.779  51.518  1.00  0.00           N  
ATOM   1512  H   LYS   154      30.810  32.186  50.987  1.00  0.00           H  
ATOM   1513  CA  LYS   154      32.828  32.362  51.389  1.00  0.00           C  
ATOM   1514  CB  LYS   154      32.924  30.812  51.587  1.00  0.00           C  
ATOM   1515  CG  LYS   154      32.386  30.405  52.945  1.00  0.00           C  
ATOM   1516  CD  LYS   154      31.920  28.984  53.056  1.00  0.00           C  
ATOM   1517  CE  LYS   154      33.014  27.934  53.282  1.00  0.00           C  
ATOM   1518  NZ  LYS   154      32.429  26.616  53.417  1.00  0.00           N  
ATOM   1519  HZ1 LYS   154      33.133  25.907  53.373  1.00  0.00           H  
ATOM   1520  HZ2 LYS   154      31.809  26.371  52.671  1.00  0.00           H  
ATOM   1521  HZ3 LYS   154      31.951  26.667  54.294  1.00  0.00           H  
ATOM   1522  C   LYS   154      33.564  32.950  50.223  1.00  0.00           C  
ATOM   1523  O   LYS   154      33.498  32.341  49.158  1.00  0.00           O  
ATOM   1524  N   ARG   155      34.263  33.995  50.455  1.00  0.00           N  
ATOM   1525  H   ARG   155      34.587  34.225  51.373  1.00  0.00           H  
ATOM   1526  CA  ARG   155      35.011  34.736  49.415  1.00  0.00           C  
ATOM   1527  CB  ARG   155      35.254  36.219  49.852  1.00  0.00           C  
ATOM   1528  CG  ARG   155      34.099  36.928  50.589  1.00  0.00           C  
ATOM   1529  CD  ARG   155      32.757  37.043  49.938  1.00  0.00           C  
ATOM   1530  NE  ARG   155      31.913  38.022  50.662  1.00  0.00           N  
ATOM   1531  HE  ARG   155      31.443  37.638  51.457  1.00  0.00           H  
ATOM   1532  CZ  ARG   155      31.689  39.278  50.358  1.00  0.00           C  
ATOM   1533  NH1 ARG   155      32.173  39.942  49.325  1.00  0.00           N  
ATOM   1534 HH11 ARG   155      32.059  40.928  49.207  1.00  0.00           H  
ATOM   1535 HH12 ARG   155      32.765  39.385  48.743  1.00  0.00           H  
ATOM   1536  NH2 ARG   155      30.730  39.911  51.000  1.00  0.00           N  
ATOM   1537 HH21 ARG   155      30.564  40.884  50.840  1.00  0.00           H  
ATOM   1538 HH22 ARG   155      30.120  39.316  51.523  1.00  0.00           H  
ATOM   1539  C   ARG   155      36.324  34.072  48.965  1.00  0.00           C  
ATOM   1540  O   ARG   155      37.044  33.733  49.875  1.00  0.00           O  
ATOM   1541  N   LYS   156      36.692  34.049  47.650  1.00  0.00           N  
ATOM   1542  H   LYS   156      36.282  34.683  46.995  1.00  0.00           H  
ATOM   1543  CA  LYS   156      37.881  33.367  47.085  1.00  0.00           C  
ATOM   1544  CB  LYS   156      37.584  32.525  45.814  1.00  0.00           C  
ATOM   1545  CG  LYS   156      37.716  31.075  46.153  1.00  0.00           C  
ATOM   1546  CD  LYS   156      36.555  30.550  47.036  1.00  0.00           C  
ATOM   1547  CE  LYS   156      36.469  29.113  46.823  1.00  0.00           C  
ATOM   1548  NZ  LYS   156      35.605  28.655  47.897  1.00  0.00           N  
ATOM   1549  HZ1 LYS   156      34.813  29.251  48.024  1.00  0.00           H  
ATOM   1550  HZ2 LYS   156      36.183  28.616  48.712  1.00  0.00           H  
ATOM   1551  HZ3 LYS   156      35.306  27.722  47.696  1.00  0.00           H  
ATOM   1552  C   LYS   156      38.954  34.479  46.818  1.00  0.00           C  
ATOM   1553  O   LYS   156      38.673  35.477  46.167  1.00  0.00           O  
ATOM   1554  N   ILE   157      40.224  34.116  47.002  1.00  0.00           N  
ATOM   1555  H   ILE   157      40.448  33.384  47.645  1.00  0.00           H  
ATOM   1556  CA  ILE   157      41.403  34.903  46.684  1.00  0.00           C  
ATOM   1557  CB  ILE   157      41.840  35.640  48.075  1.00  0.00           C  
ATOM   1558  CG1 ILE   157      40.961  36.865  48.300  1.00  0.00           C  
ATOM   1559  CG2 ILE   157      43.288  35.915  48.225  1.00  0.00           C  
ATOM   1560  CD  ILE   157      39.821  36.603  49.335  1.00  0.00           C  
ATOM   1561  C   ILE   157      42.558  33.995  46.127  1.00  0.00           C  
ATOM   1562  O   ILE   157      43.035  32.977  46.634  1.00  0.00           O  
ATOM   1563  N   PHE   158      43.066  34.567  45.100  1.00  0.00           N  
ATOM   1564  H   PHE   158      42.664  35.381  44.681  1.00  0.00           H  
ATOM   1565  CA  PHE   158      44.157  33.961  44.278  1.00  0.00           C  
ATOM   1566  CB  PHE   158      43.863  33.591  42.821  1.00  0.00           C  
ATOM   1567  CG  PHE   158      42.799  32.524  42.658  1.00  0.00           C  
ATOM   1568  CD1 PHE   158      43.114  31.277  42.082  1.00  0.00           C  
ATOM   1569  HD1 PHE   158      44.176  31.052  41.978  1.00  0.00           H  
ATOM   1570  CD2 PHE   158      41.385  32.805  42.857  1.00  0.00           C  
ATOM   1571  HD2 PHE   158      41.044  33.823  43.043  1.00  0.00           H  
ATOM   1572  CE1 PHE   158      42.139  30.365  41.648  1.00  0.00           C  
ATOM   1573  HE1 PHE   158      42.521  29.584  40.990  1.00  0.00           H  
ATOM   1574  CE2 PHE   158      40.428  31.879  42.514  1.00  0.00           C  
ATOM   1575  HE2 PHE   158      39.414  32.274  42.463  1.00  0.00           H  
ATOM   1576  CZ  PHE   158      40.778  30.639  41.947  1.00  0.00           C  
ATOM   1577  HZ  PHE   158      40.013  29.995  41.514  1.00  0.00           H  
ATOM   1578  C   PHE   158      45.371  34.904  44.351  1.00  0.00           C  
ATOM   1579  O   PHE   158      45.203  36.126  44.369  1.00  0.00           O  
ATOM   1580  N   VAL   159      46.470  34.282  44.603  1.00  0.00           N  
ATOM   1581  H   VAL   159      46.500  33.289  44.490  1.00  0.00           H  
ATOM   1582  CA  VAL   159      47.773  34.954  44.795  1.00  0.00           C  
ATOM   1583  CB  VAL   159      48.234  34.739  46.233  1.00  0.00           C  
ATOM   1584  CG1 VAL   159      49.594  35.467  46.468  1.00  0.00           C  
ATOM   1585  CG2 VAL   159      47.190  35.003  47.322  1.00  0.00           C  
ATOM   1586  C   VAL   159      48.808  34.513  43.719  1.00  0.00           C  
ATOM   1587  O   VAL   159      49.245  33.364  43.603  1.00  0.00           O  
ATOM   1588  N   ALA   160      49.217  35.499  42.898  1.00  0.00           N  
ATOM   1589  H   ALA   160      48.900  36.447  42.922  1.00  0.00           H  
ATOM   1590  CA  ALA   160      50.107  35.350  41.737  1.00  0.00           C  
ATOM   1591  CB  ALA   160      49.478  35.745  40.362  1.00  0.00           C  
ATOM   1592  C   ALA   160      51.469  36.080  41.854  1.00  0.00           C  
ATOM   1593  O   ALA   160      51.391  37.308  41.791  1.00  0.00           O  
ATOM   1594  N   THR   161      52.551  35.352  42.063  1.00  0.00           N  
ATOM   1595  H   THR   161      52.494  34.367  42.223  1.00  0.00           H  
ATOM   1596  CA  THR   161      53.946  35.833  42.165  1.00  0.00           C  
ATOM   1597  CB  THR   161      54.941  34.829  42.748  1.00  0.00           C  
ATOM   1598  OG1 THR   161      54.339  34.231  43.914  1.00  0.00           O  
ATOM   1599  HG1 THR   161      54.065  34.912  44.594  1.00  0.00           H  
ATOM   1600  CG2 THR   161      56.234  35.469  43.228  1.00  0.00           C  
ATOM   1601  C   THR   161      54.530  36.292  40.801  1.00  0.00           C  
ATOM   1602  O   THR   161      54.417  35.589  39.777  1.00  0.00           O  
ATOM   1603  N   GLU   162      55.013  37.531  40.772  1.00  0.00           N  
ATOM   1604  H   GLU   162      55.069  38.059  41.619  1.00  0.00           H  
ATOM   1605  CA  GLU   162      55.621  38.034  39.539  1.00  0.00           C  
ATOM   1606  CB  GLU   162      56.226  39.464  39.849  1.00  0.00           C  
ATOM   1607  CG  GLU   162      56.942  40.059  38.670  1.00  0.00           C  
ATOM   1608  CD  GLU   162      57.452  41.494  38.905  1.00  0.00           C  
ATOM   1609  OE1 GLU   162      57.352  42.414  38.045  1.00  0.00           O  
ATOM   1610  OE2 GLU   162      57.641  41.858  40.125  1.00  0.00           O  
ATOM   1611  C   GLU   162      56.681  37.057  38.886  1.00  0.00           C  
ATOM   1612  O   GLU   162      57.553  36.432  39.519  1.00  0.00           O  
ATOM   1613  N   VAL   163      56.711  36.994  37.559  1.00  0.00           N  
ATOM   1614  H   VAL   163      55.951  37.506  37.160  1.00  0.00           H  
ATOM   1615  CA  VAL   163      57.503  36.093  36.718  1.00  0.00           C  
ATOM   1616  CB  VAL   163      56.923  34.687  36.602  1.00  0.00           C  
ATOM   1617  CG1 VAL   163      57.167  33.951  37.923  1.00  0.00           C  
ATOM   1618  CG2 VAL   163      55.392  34.574  36.301  1.00  0.00           C  
ATOM   1619  C   VAL   163      57.750  36.681  35.306  1.00  0.00           C  
ATOM   1620  O   VAL   163      57.267  36.176  34.321  1.00  0.00           O  
ATOM   1621  N   LYS   164      58.622  37.667  35.238  1.00  0.00           N  
ATOM   1622  H   LYS   164      59.108  37.850  36.092  1.00  0.00           H  
ATOM   1623  CA  LYS   164      58.989  38.506  34.114  1.00  0.00           C  
ATOM   1624  CB  LYS   164      58.966  39.955  34.617  1.00  0.00           C  
ATOM   1625  CG  LYS   164      60.098  40.356  35.581  1.00  0.00           C  
ATOM   1626  CD  LYS   164      59.868  41.633  36.392  1.00  0.00           C  
ATOM   1627  CE  LYS   164      60.962  41.676  37.429  1.00  0.00           C  
ATOM   1628  NZ  LYS   164      60.816  43.007  38.060  1.00  0.00           N  
ATOM   1629  HZ1 LYS   164      60.818  43.681  37.321  1.00  0.00           H  
ATOM   1630  HZ2 LYS   164      61.552  43.327  38.656  1.00  0.00           H  
ATOM   1631  HZ3 LYS   164      59.979  43.159  38.585  1.00  0.00           H  
ATOM   1632  C   LYS   164      60.348  38.083  33.400  1.00  0.00           C  
ATOM   1633  O1  LYS   164      60.750  38.856  32.550  1.00  0.00           O  
ATOM   1634  O2  LYS   164      60.910  36.974  33.630  1.00  0.00           O  
TER    1635      LYS   164 
END   
