# Supplementary material for: Self-cyclisation as a general and efficient platform for peptide and protein macrocyclisation
Source: Commun Chem. 2023 Mar 4;6:48. doi: 10.1038/s42004-023-00841-5 (PMC9985607; doi:10.1038/s42004-023-00841-5)
Supplement: Supplementary file 4 — Supplementary Data 2 [file 42004_2023_841_MOESM4_ESM.zip › readme.txt]

-Included are the end included are starting and end coordinates corresponding to the three final MD simulations (250ns without position restraints) performed for L0 (no linker, L7 and L12). The files provided are named accordingly.
-the coordinate files provided are in PDB format, note that the water molecules and ions have been removed. 
