# Supplementary material for: Self-cyclisation as a general and efficient platform for peptide and protein macrocyclisation
Source: Commun Chem. 2023 Mar 4;6:48. doi: 10.1038/s42004-023-00841-5 (PMC9985607; doi:10.1038/s42004-023-00841-5)
Supplement: Supplementary file 5 — Supplementary Data 3 [file 42004_2023_841_MOESM5_ESM.xlsx]

## Sheet: Calibration of cMSP11
cMSP11 Molecular weight	22394
cMSP11 Calibration- 10uL injection
cMSP11 Conc. (nM)	cMSP11 Conc. (ng/uL)	cMSP11 injected (ng)	Peak area (Set 1)	Peak area (Set 2)	Peak area (Set 3)
187.5	4.19887	41.9887	11943	12024.6	31032
250	5.5985	55.985	27346	30617.4	32051
375	8.39775	83.9775	59779	61679.6	67932
500	11.197	111.97	97651	84225.6	95756
750	16.7955	167.955	182717	172723	188177
1000	22.394	223.94	288761	298807	290811
1500	33.591	335.91	482957	471319	455787
2000	44.788	447.88	704421	690960	587111
Best-fit values (Simple linear regression)
Slope	1611
Y-intercept	-69809
X-intercept	43.34
1/slope	0.0006208
Std. Error
Slope	38.69
Y-intercept	8825

## Sheet: aMSP Autocyclase (Unimolecular)
cMSP11 calibration (y=1611x-69809)
Gradient	1611
y-intercept	69809
Basal amount of cMSP11 in 10 uM autocyclase reaction mixture at time = 0 (5 uL injection)
Response	Total cMSP11 (ng)	cMSP11 (ng/uL)
14866.5	52.5608	10.5122
			10 uM Unimolecular (2.5 uL injection)
			Expt 1
Time (min)	Response	Total cMSP11 (ng)	Basal cMSP11 at T=0 (ng/uL)	Total cMSP11-Basal (ng)	cMSP11 conc. (ng/uL)	cMSP11 conc. (uM)	cMSP11 conc. (nM)
2	15298	52.8287	10.5122	26.5483	10.6193	0.474203	474.203
22	28469	61.0043	10.5122	34.7239	13.8896	0.620236	620.236
44	29716	61.7784	10.5122	35.498	14.1992	0.634062	634.062
65	31381	62.8119	10.5122	36.5315	14.6126	0.652523	652.523
120	47766	72.9826	10.5122	46.7022	18.6809	0.834191	834.191
142	54461	77.1384	10.5122	50.858	20.3432	0.908422	908.422
			Expt 2
Time (min)	Response	Total cMSP11 (ng)	Basal cMSP11 at T=0 (ng/uL)	Total cMSP11-Basal (ng)	cMSP11 conc. (ng/uL)	cMSP11 conc. (uM)	cMSP11 conc. (nM)
2	15961	53.2402	10.5122	26.9598	10.7839	0.481554	481.554
22	20793	56.2396	10.5122	29.9592	11.9837	0.535129	535.129
44	30162	62.0552	10.5122	35.7748	14.3099	0.639007	639.007
65	41606	69.1589	10.5122	42.8785	17.1514	0.765893	765.893
87	43233	70.1688	10.5122	43.8884	17.5554	0.783932	783.932
109	55213	77.6052	10.5122	51.3248	20.5299	0.91676	916.76
			Expt 3
Time (min)	Response	Total cMSP11 (ng)	Basal cMSP11 at T=0 (ng/uL)	Total cMSP11-Basal (ng)	cMSP11 conc. (ng/uL)	cMSP11 conc. (uM)	cMSP11 conc. (nM)
2	7557	48.0236	10.5122	21.7432	8.69727	0.388375	388.375
24	11165	50.2632	10.5122	23.9828	9.59311	0.428379	428.379
46	14324	52.2241	10.5122	25.9437	10.3775	0.463404	463.404
68	22386	57.2284	10.5122	30.948	12.3792	0.552791	552.791
90	29518	61.6555	10.5122	35.3751	14.15	0.631867	631.867
112	22490	57.293	10.5122	31.0126	12.405	0.553944	553.944
132	30900	62.5133	10.5122	36.2329	14.4932	0.64719	647.19
			5uM Unimolecular (5 uL injection)
			Expt 1
Time (min)	Response	Total cMSP11 (ng)	Basal cMSP11 at T=0 (ng/uL)	Total cMSP11-Basal (ng)	cMSP11 conc. (ng/uL)	cMSP11 conc. (uM)	cMSP11 conc. (nM)
2	11561	50.509	5.25608	24.2286	4.84572	0.216385	216.385
22	16492	53.5698	5.25608	27.2894	5.45788	0.243721	243.721
44	17860	54.419	5.25608	28.1386	5.62772	0.251305	251.305
66	24196	58.352	5.25608	32.0715	6.41431	0.28643	286.43
88	25606	59.2272	5.25608	32.9468	6.58935	0.294246	294.246
110	26814	59.977	5.25608	33.6966	6.73932	0.300943	300.943
132	27568	60.4451	5.25608	34.1646	6.83293	0.305123	305.123
			Expt 2
Time (min)	Response	Total cMSP11 (ng)	Basal cMSP11 at T=0 (ng/uL)	Total cMSP11-Basal (ng)	cMSP11 conc. (ng/uL)	cMSP11 conc. (uM)	cMSP11 conc. (nM)
2	13179	51.5133	5.25608	25.2329	5.04659	0.225354	225.354
22	20876	56.2911	5.25608	30.0107	6.00214	0.268025	268.025
44	25530	59.18	5.25608	32.8996	6.57992	0.293825	293.825
66	26932	60.0503	5.25608	33.7699	6.75397	0.301597	301.597
88	30592	62.3222	5.25608	36.0417	7.20835	0.321888	321.888
110	34926	65.0124	5.25608	38.732	7.7464	0.345914	345.914
			Expt 3
Time (min)	Response	Total cMSP11 (ng)	Basal cMSP11 at T=0 (ng/uL)	Total cMSP11-Basal (ng)	cMSP11 conc. (ng/uL)	cMSP11 conc. (uM)	cMSP11 conc. (nM)
2	14181	52.1353	5.25608	25.8549	5.17098	0.230909	230.909
22	20263	55.9106	5.25608	29.6302	5.92604	0.264626	264.626
44	23554	57.9534	5.25608	31.673	6.33461	0.282871	282.871
66	27620	60.4773	5.25608	34.1969	6.83939	0.305412	305.412
88	28925	61.2874	5.25608	35.007	7.0014	0.312646	312.646
110	33934	64.3966	5.25608	38.1162	7.62325	0.340415	340.415
132	39493	67.8473	5.25608	41.5669	8.31338	0.371232	371.232
			2.5uM Unimolecular (10 uL injection)
			Expt 1
Time (min)	Response	Total cMSP11 (mg)	Basal cMSP11 at T=0 (ng/uL)	Total cMSP11-Basal (ng)	cMSP11 conc. (ng/uL)	cMSP11 conc. (uM)	cMSP11 conc. (nM)
2	13126	51.4804	2.62804	25.2	2.52	0.11253	112.53
22	17393	54.1291	2.62804	27.8487	2.78487	0.124358	124.358
44	20140	55.8343	2.62804	29.5538	2.95538	0.131972	131.972
66	23660	58.0192	2.62804	31.7388	3.17388	0.141729	141.729
88	32056	63.2309	2.62804	36.9505	3.69505	0.165002	165.002
110	31457	62.8591	2.62804	36.5787	3.65787	0.163341	163.341
			Expt 2
Time (min)	Response	Total cMSP11 (mg)	Basal cMSP11 at T=0 (ng/uL)	Total cMSP11-Basal (ng)	cMSP11 conc. (ng/uL)	cMSP11 conc. (uM)	cMSP11 conc. (nM)
2	15489	52.9472	2.62804	26.6668	2.66668	0.11908	119.08
22	25745	59.3135	2.62804	33.0331	3.30331	0.147509	147.509
44	29947	61.9218	2.62804	35.6414	3.56414	0.159156	159.156
66	34025	64.4531	2.62804	38.1727	3.81727	0.17046	170.46
88	37363	66.5251	2.62804	40.2447	4.02447	0.179712	179.712
110	40269	68.329	2.62804	42.0486	4.20486	0.187767	187.767
			Expt 3
Time (min)	Response	Total cMSP11 (mg)	Basal cMSP11 at T=0 (ng/uL)	Total cMSP11-Basal (ng)	cMSP11 conc. (ng/uL)	cMSP11 conc. (uM)	cMSP11 conc. (nM)
2	13472	51.6952	2.62804	25.4148	2.54148	0.113489	113.489
22	20099	55.8088	2.62804	29.5284	2.95284	0.131859	131.859
44	16943	53.8498	2.62804	27.5694	2.75694	0.123111	123.111
66	22667	57.4029	2.62804	31.1224	3.11224	0.138977	138.977
88	27958	60.6872	2.62804	34.4067	3.44067	0.153643	153.643
110	28117	60.7858	2.62804	34.5054	3.45054	0.154083	154.083
		Rate (nM/min)			Rate (nM/hour)
Concentration	10uM	5uM	2.5uM	10uM	5uM	2.5uM
Expt 1	2.7966	0.6929	0.5075	167.796	41.574	30.45
Expt 2	4.0609	1.0128	0.5915	243.654	60.768	35.49
Expt 3	1.9611	0.9864	0.3733	117.666	59.184	22.398

## Sheet: MSP11+SrtA WT (Bimolecular)
cMSP11 calibration (y=1611x-69809)
Gradient	1611
y-intercept	69809
		40uM Bimolecular
		Expt 1 (2.5uL injection)
Time (min)	Response	Total cMSP11 (ng)	cMSP11 conc. (ng/uL)	cMSP11 conc. (uM)	cMSP11 conc. (nM)
68	20732.4	56.202	22.4808	1.00388	1003.88
90	22793.8	57.4815	22.9926	1.02673	1026.73
112	29297.1	61.5184	24.6074	1.09884	1098.84
134	33838.2	64.3372	25.7349	1.14919	1149.19
264	67861.5	85.4565	34.1826	1.52642	1526.42
394	119246	117.353	46.941	2.09614	2096.14
		Expt 2 (2.5uL injection)
Time (min)	Response	Total cMSP11 (ng)	cMSP11 conc. (ng/uL)	cMSP11 conc. (uM)	cMSP11 conc. (nM)
68	25633.2	59.2441	23.6976	1.05821	1058.21
90	38726.5	67.3715	26.9486	1.20339	1203.39
112	54522.8	77.1768	30.8707	1.37853	1378.53
134	56061.7	78.1321	31.2528	1.39559	1395.59
156	72660.6	88.4355	35.3742	1.57963	1579.63
178	89056.7	98.6131	39.4452	1.76142	1761.42
200	84415.9	95.7324	38.293	1.70997	1709.97
222	98835.1	104.683	41.8732	1.86984	1869.84
244	127268	122.332	48.9327	2.18508	2185.08
266	128167	122.89	49.156	2.19505	2195.05
288	131442	124.923	49.9691	2.23136	2231.36
		Expt 3 (2.5uL injection)
Time (min)	Response	Total cMSP11 (ng)	cMSP11 conc. (ng/uL)	cMSP11 conc. (uM)	cMSP11 conc. (nM)
71	50741.7	74.8297	29.9319	1.3366	1336.6
93	63332.8	82.6454	33.0582	1.47621	1476.21
115	87205.8	97.4642	38.9857	1.7409	1740.9
137	95161.2	102.402	40.9609	1.8291	1829.1
159	109694	111.423	44.5693	1.99023	1990.23
181	116300	115.524	46.2095	2.06348	2063.48
203	138349	129.21	51.6842	2.30795	2307.95
225	129144	123.497	49.3987	2.20589	2205.89
247	140511	130.552	52.2209	2.33192	2331.92
269	163412	144.768	57.9071	2.58583	2585.83
291	206250	171.359	68.5436	3.0608	3060.8
		20uM Bimolecular
		Expt 1 (2.5uL injection)
Time (min)	Response	Total cMSP11 (ng)	cMSP11 conc. (ng/uL)	cMSP11 conc. (uM)	cMSP11 conc. (nM)
327	14695.3	52.4545	20.9818	0.936939	936.939
392	17705	54.3228	21.7291	0.970309	970.309
457	17767	54.3613	21.7445	0.970997	970.997
522	24104.4	58.2951	23.318	1.04126	1041.26
587	23822.1	58.1199	23.248	1.03813	1038.13
		Expt 2 (2.5uL injection)
Time (min)	Response	Total cMSP11 (ng)	cMSP11 conc. (ng/uL)	cMSP11 conc. (uM)	cMSP11 conc. (nM)
132	10266.6	49.7055	19.8822	0.887836	887.836
262	23825.8	58.1222	23.2489	1.03817	1038.17
327	24962.8	58.8279	23.5312	1.05078	1050.78
392	28480.9	61.0117	24.4047	1.08979	1089.79
457	39588.1	67.9063	27.1625	1.21294	1212.94
522	46765.7	72.3617	28.9447	1.29252	1292.52
587	65819.8	84.1892	33.6757	1.50378	1503.78
		Expt 3 (5uL injection)
Time (min)	Response	Total cMSP11 (ng)	cMSP11 conc. (ng/uL)	cMSP11 conc. (uM)	cMSP11 conc. (nM)
2	18174.9	54.6144	10.9229	0.48776	487.76
67	40010.9	68.1688	13.6338	0.608813	608.813
132	45852.1	71.7946	14.3589	0.641195	641.195
197	61089.1	81.2527	16.2505	0.725665	725.665
262	72821	88.535	17.707	0.790703	790.703
327	87619	97.7207	19.5441	0.87274	872.74
392	86759.8	97.1873	19.4375	0.867977	867.977
457	98209.3	104.294	20.8589	0.93145	931.45
522	117162	116.059	23.2118	1.03652	1036.52
587	117129	116.038	23.2077	1.03633	1036.33
		10uM Bimolecular
		Expt 1 (5uL injection)
Time (min)	Response	Total cMSP11 (ng)	cMSP11 conc. (ng/uL)	cMSP11 conc. (uM)	cMSP11 conc. (nM)
327	11986.7	50.7732	10.1546	0.453454	453.454
392	14724.9	52.4729	10.4946	0.468634	468.634
457	15704	53.0807	10.6161	0.474062	474.062
522	18685.9	54.9317	10.9863	0.490593	490.593
587	20531.3	56.0771	11.2154	0.500823	500.823
		Expt 2 (5 uL injection)
Time (min)	Response	Total cMSP11 (ng)	cMSP11 conc. (ng/uL)	cMSP11 conc. (uM)	cMSP11 conc. (nM)
262	15764.4	53.1182	10.6236	0.474397	474.397
327	19795.1	55.6202	11.124	0.496742	496.742
392	21053.6	56.4014	11.2803	0.503719	503.719
457	27082.3	60.1436	12.0287	0.53714	537.14
522	30448.1	62.2328	12.4466	0.555799	555.799
587	31008.2	62.5805	12.5161	0.558904	558.904
		Expt 3 (10 uL injection)
Time (min)	Response	Total cMSP11 (ng)	cMSP11 conc. (ng/uL)	cMSP11 conc. (uM)	cMSP11 conc. (nM)
2	21106.3	56.4341	5.64341	0.252005	252.005
67	36427.6	65.9445	6.59445	0.294474	294.474
132	45925.4	71.8401	7.18401	0.320801	320.801
197	43337.7	70.2338	7.02338	0.313628	313.628
262	56776.7	78.5758	7.85758	0.350879	350.879
327	52709.9	76.0515	7.60515	0.339606	339.606
392	60837.9	81.0968	8.10968	0.362136	362.136
457	61143.3	81.2863	8.12863	0.362983	362.983
522	73397.4	88.8929	8.88929	0.39695	396.95
587	66105.7	84.3667	8.43667	0.376738	376.738
		Rate (nM/min)			Rate (nM/hour)
Concentration	40uM	20uM	10uM	40uM	20uM	10uM
Expt 1	3.3433	0.4205	0.1795	200.598	25.23	10.77
Expt2	5.5086	1.229	0.2783	330.516	73.74	16.698
Expt 3	6.5718	0.9223	0.2037	394.308	55.338	12.222

## Sheet: Rates (Uni vs Bi)
	Unimolecular			Bimolecular
Conc. (uM)	Expt 1	Expt 2	Expt 3	Expt 1	Expt 2	Expt 3
2.5	30.45	35.49	22.398	-	-	-
5	41.574	60.768	59.184	-	-	-
10	167.796	243.654	117.666	10.77	16.698	12.222
20	-	-	-	25.23	73.74	55.338
40	-	-	-	200.598	330.516	394.308
