# Supplementary material for: Self-cyclisation as a general and efficient platform for peptide and protein macrocyclisation
Source: Commun Chem. 2023 Mar 4;6:48. doi: 10.1038/s42004-023-00841-5 (PMC9985607; doi:10.1038/s42004-023-00841-5)
Supplement: Supplementary file 6 — Supplementary Data 4 [file 42004_2023_841_MOESM6_ESM.xlsx]

## Sheet: ex vivo ROI data
Avg Radiant Efficiency [p/s/cm²/sr] / [µW/cm²]
													Cy5					DiI
													Mouse 1	Mouse 2	Mouse 3			Mouse 1	Mouse 2	Mouse 3
linearNW11-M1	DiI	Cy5		linearNW11-M2	DiI	Cy5		linearNW11-M3	DiI	Cy5
																Average	SD				Average	SD
blood	36547500	459021000		blood	27969000	612575500		blood	39810500	681261500		blood	1	1	1	1	0	1	1	1	1	0
kidneys	52197500	267421000		kidneys	45959000	318975500		kidneys	31290500	229261500		kidneys	0.58259	0.520712	0.336525	0.479942	0.10451	1.42821	1.64321	0.785986	1.2858	0.36416
liver	106287500	650121000		liver	121429000	689275500		liver	135690500	728461500		liver	1.41632	1.12521	1.06928	1.2036	0.152136	2.9082	4.34156	3.40841	3.55272	0.593996
GI	467387500	670721000		GI	493329000	811975500		GI	463790500	797761500		GI	1.4612	1.32551	1.17101	1.31924	0.118554	12.7885	17.6384	11.65	14.0256	2.59657
spleen	19557500	54931000		spleen	15249000	47965500		spleen	17670500	51591500		spleen	0.11967	0.0783014	0.0757294	0.0912335	0.0201349	0.535126	0.545211	0.443865	0.508067	0.0455839
lungs	34767500	430421000		lungs	38409000	514975500		lungs	42100500	538961500		lungs	0.937693	0.840673	0.791123	0.856496	0.0608744	0.951296	1.37327	1.05752	1.12736	0.179209
heart	14507500	105821000		heart	17439000	99475500		heart	15870500	84791500		heart	0.230536	0.162389	0.124462	0.172463	0.0438864	0.396949	0.623512	0.398651	0.473037	0.106404
brain	31707500	82631000		brain	29109000	85655500		brain	30430500	83131500		brain	0.180016	0.139828	0.122026	0.14729	0.0242551	0.86757	1.04076	0.764384	0.890904	0.11403
													Cy5					DiI
													Mouse 1	Mouse 2	Mouse 3			Mouse 1	Mouse 2	Mouse 3
cNW11-M1	DiI	Cy5		cNW11-M2	DiI	Cy5		cNW11-M3	DiI	Cy5
																Average	SD				Average	SD
blood	51947000	809501500		blood	120969000	1092264500		blood	87678500	1148642500		blood	1	1	1	1	0	1	1	1	1	0
kidneys	134787000	547301500		kidneys	203869000	705664500		kidneys	206298500	747642500		kidneys	0.676097	0.646056	0.650892	0.657682	0.0131702	2.5947	1.6853	2.3529	2.21097	0.384588
liver	472087000	476601500		liver	595169000	591064500		liver	457298500	482342500		liver	0.588759	0.541137	0.419924	0.516607	0.0710757	9.08786	4.92001	5.21563	6.40783	1.8989
GI	1013087000	792901500		GI	1096869000	862064500		GI	1108998500	927142500		GI	0.979494	0.789245	0.807164	0.858634	0.085773	19.5023	9.06736	12.6485	13.7394	4.32933
spleen	130187000	200501500		spleen	298169000	395864500		spleen	70918500	96342500		spleen	0.247685	0.362425	0.0838751	0.231329	0.114304	2.50615	2.46484	0.808847	1.92661	0.790559
lungs	141987000	639701500		lungs	173069000	666864500		lungs	216898500	885642500		lungs	0.790241	0.610534	0.771034	0.723936	0.0805702	2.73331	1.43069	2.47379	2.2126	0.562951
heart	58397000	165201500		heart	51589000	123164500		heart	60108500	176942500		heart	0.204078	0.112761	0.154045	0.156961	0.0373372	1.12417	0.426465	0.685556	0.745395	0.287961
brain	105887000	167101500		brain	133769000	183664500		brain	129998500	193842500		brain	0.206425	0.16815	0.168758	0.181111	0.0179015	2.03837	1.10581	1.48267	1.54228	0.38304
													Cy5					DiI
													Mouse 1	Mouse 2	Mouse 3			Mouse 1	Mouse 2	Mouse 3
cNW7-M1	DiI	Cy5		cNW7-M2	DiI	Cy5		cNW7-M3	DiI	Cy5
																Average	SD				Average	SD
blood	18447500	174152500		blood	36686000	363412000		blood	21635500	277940000		blood	1	1	1	1	0	1	1	1	1	0
kidneys	35917500	288552500		kidneys	50076000	363212000		kidneys	44925500	360340000		kidneys	1.6569	0.99945	1.29647	1.3176	0.268817	1.94701	1.36499	2.07647	1.79616	0.309429
liver	84367500	629052500		liver	83186000	692512000		liver	87595500	667440000		liver	3.61208	1.90558	2.40138	2.63968	0.716762	4.57338	2.26751	4.04869	3.62986	0.986855
GI	428647500	766252500		GI	474916000	852812000		GI	411925500	818440000		GI	4.39989	2.34668	2.94466	3.23041	0.86223	23.2361	12.9454	19.0393	18.4069	4.22487
spleen	17397500	70382500		spleen	17306000	79172000		spleen	15715500	72130000		spleen	0.404143	0.217857	0.259516	0.293839	0.0798294	0.943082	0.471733	0.726376	0.71373	0.192635
lungs	29677500	475552500		lungs	24006000	323812000		lungs	10865500	170140000		lungs	2.73067	0.891033	0.612147	1.41128	0.939868	1.60875	0.654364	0.502207	0.921775	0.489723
heart	10387500	73692500		heart	9976000	92782000		heart	11455500	65730000		heart	0.423149	0.255308	0.23649	0.304982	0.083909	0.563084	0.271929	0.529477	0.45483	0.130056
brain	23947500	72732500		brain	27906000	84432000		brain	26865500	83090000		brain	0.417637	0.232331	0.298949	0.316306	0.0766397	1.29814	0.760672	1.24173	1.10018	0.241172
													Cy5					DiI
													Mouse 1	Mouse 2	Mouse 3			Mouse 1	Mouse 2	Mouse 3
cNW15-M1	DiI	Cy5		cNW15-M2	DiI	Cy5		cNW15-M3	DiI	Cy5
																Average	SD			Average		SD
blood	26855500	115321000		blood	29586500	130184500		blood	42449000	189123000		blood	1	1	1	1	0	1	1	1	1	0
kidneys	85175500	146721000		kidneys	86616500	167484500		kidneys	67289000	149823000		kidneys	1.27228	1.28652	0.792199	1.117	0.229742	3.17162	2.92757	1.58517	2.56145	0.697488
liver	192385500	181721000		liver	183166500	207584500		liver	167559000	198323000		liver	1.57578	1.59454	1.04865	1.40632	0.253032	7.16373	6.19088	3.9473	5.7673	1.34683
GI	558785500	469721000		GI	437366500	386884500		GI	466059000	388323000		GI	4.07316	2.97182	2.05328	3.03275	0.825737	20.8071	14.7826	10.9793	15.523	4.04621
spleen	25855500	30801000		spleen	31646500	36824500		spleen	24999000	31173000		spleen	0.267089	0.282864	0.164829	0.238261	0.0523218	0.962764	1.06963	0.588918	0.873769	0.206091
lungs	35585500	114521000		lungs	34666500	118484500		lungs	42429000	159723000		lungs	0.993063	0.910128	0.844546	0.915912	0.0607697	1.32507	1.1717	0.999529	1.16543	0.132977
heart	23155500	42141000		heart	29766500	49234500		heart	17359000	31363000		heart	0.365423	0.37819	0.165834	0.303149	0.0972364	0.862226	1.00608	0.408938	0.759082	0.25446
brain	34915500	41091000		brain	33906500	40854500		brain	35979000	46013000		brain	0.356318	0.31382	0.243297	0.304478	0.0466114	1.30012	1.14601	0.847582	1.09791	0.187855

## Sheet: ex vivo ROI stat-analysis
Cy5 - linearNW11 vs cNW11
	Significant?	P value	Mean of Linear NW11	Mean of cNW11	Difference	SE of difference	t ratio	df
kidneys	Yes	0.04	0.48	0.658	-0.178	0.0608	2.92	4
liver	Yes	0.002	1.2	0.517	0.687	0.0969	7.09	4
GI	Yes	0.005	1.32	0.859	0.461	0.0845	5.45	4
spleen	No	0.1	0.0912	0.231	-0.14	0.067	2.09	4
lungs	No	0.09	0.856	0.724	0.133	0.0583	2.27	4
heart	No	0.67	0.172	0.157	0.0155	0.0333	0.466	4
brain	No	0.12	0.147	0.181	-0.0338	0.0174	1.94	4
DiI - linearNW11 vs cNW11
	Significant?	P value	Mean of Linear NW11	Mean of cNW11	Difference	SE of difference	t ratio	df
kidneys	Yes	0.04	1.29	2.21	-0.925	0.306	3.03	4
liver	No	0.07	3.55	6.41	-2.86	1.15	2.49	4
GI	No	0.93	14	13.7	0.286	2.91	0.0982	4
spleen	Yes	0.04	0.508	1.93	-1.42	0.457	3.1	4
lungs	Yes	0.03	1.13	2.21	-1.09	0.341	3.18	4
heart	No	0.2	0.473	0.745	-0.272	0.177	1.54	4
brain	Yes	0.05	0.891	1.54	-0.651	0.231	2.82	4
Cy5 - cNW7 vs cNW15
	Significant?	P value	Mean of cNW7	Mean of cNW20	Difference	SE of difference	t ratio	df
kidneys	No	0.38	1.32	1.12	0.201	0.204	0.983	4
liver	Yes	0.05	2.64	1.41	1.23	0.439	2.81	4
GI	No	0.79	3.23	3.03	0.198	0.689	0.287	4
spleen	No	0.37	0.294	0.238	0.0556	0.0551	1.01	4
lungs	No	0.41	1.41	0.916	0.495	0.544	0.911	4
heart	No	0.98	0.305	0.303	0.00183	0.0742	0.0247	4
brain	No	0.83	0.316	0.304	0.0118	0.0518	0.228	4
DiI - cNW7 vs cNW15
	Significant?	P value	Mean of cNW7	Mean of cNW20	Difference	SE of difference	t ratio	df
kidneys	No	0.16	1.8	2.56	-0.765	0.441	1.74	4
liver	No	0.09	3.63	5.77	-2.14	0.964	2.22	4
GI	No	0.44	18.4	15.5	2.88	3.38	0.854	4
spleen	No	0.38	0.714	0.874	-0.16	0.163	0.983	4
lungs	No	0.45	0.922	1.17	-0.244	0.293	0.832	4
heart	No	0.14	0.455	0.759	-0.304	0.165	1.84	4
brain	No	>0.99	1.1	1.1	0.00228	0.176	0.0129	4
